# Supplementary material for: Identification and characterization of genome-wide resistance gene analogs (RGAs) of durian (Durio zibethinus L.)
Source: J Genet Eng Biotechnol. 2022 Feb 14;20:29. doi: 10.1186/s43141-022-00313-8 (PMC8844316; doi:10.1186/s43141-022-00313-8)
Supplement: Supplementary file 2 — Additional file 2. Direct GO counts of Molecular Function (MF), Biological Process (BP) and Cellular Component (CC) of durian genome-wide RGAs. [file 43141_2022_313_MOESM2_ESM.zip]

Archive with 3 entries (3 files):
- Additional File 2A_GO count for MFR2.txt
- Additional File 2B_GO count for BPR2.txt
- Additional File 2C_GO count for CCR2.txt
