# Supplementary material for: Identification and characterization of genome-wide resistance gene analogs (RGAs) of durian (Durio zibethinus L.)
Source: J Genet Eng Biotechnol. 2022 Feb 14;20:29. doi: 10.1186/s43141-022-00313-8 (PMC8844316; doi:10.1186/s43141-022-00313-8)
Supplement: Supplementary file 2 — Additional file 2. Direct GO counts of Molecular Function (MF), Biological Process (BP) and Cellular Component (CC) of durian genome-wide RGAs. [file 43141_2022_313_MOESM2_ESM.zip › Additional File 2A_GO count for MFR2.txt]

GO	#Seqs
protein binding	1103
protein serine/threonine kinase activity	889
nucleotide binding	617
ATP binding	504
identical protein binding	388
protein serine kinase activity	378
protein threonine kinase activity	375
protein homodimerization activity	247
signaling receptor activity	220
protein kinase binding	190
transmembrane receptor protein kinase activity	188
receptor serine/threonine kinase binding	186
transmembrane receptor protein serine/threonine kinase activity	184
binding	136
adenylate cyclase activity	136
protein tyrosine kinase activity	135
peptide receptor activity	128
ubiquitin protein ligase binding	126
peptide binding	123
NAD+ nucleosidase activity	120
calmodulin binding	106
protein kinase activity	105
protein self-association	101
signaling receptor binding	94
organic cyclic compound binding	77
NAD(P)+ nucleosidase activity	77
coreceptor activity	77
guanylate cyclase activity	58
heterocyclic compound binding	54
pattern recognition receptor activity	39
transferase activity	36
transcription cis-regulatory region binding	35
lipid binding	32
peptide hormone binding	32
transmembrane receptor protein tyrosine kinase activity	30
peptide hormone receptor binding	28
calcium ion binding	26
transmembrane signaling receptor activity	25
magnesium ion binding	24
glycerophosphodiester phosphodiesterase activity	23
FFAT motif binding	23
calmodulin-dependent protein kinase activity	22
hydrolase activity	21
enzyme binding	20
protein heterodimerization activity	20
ABC-type xenobiotic transporter activity	19
G protein-coupled purinergic nucleotide receptor activity	18
beta-tubulin binding	17
chitin binding	17
actin filament binding	17
innate immune receptor activity	17
NAD+ binding	17
carbohydrate binding	17
kinase activity	16
protein serine/threonine/tyrosine kinase activity	16
efflux transmembrane transporter activity	16
microtubule binding	16
anion binding	15
potassium channel activity	14
ion binding	13
MAP kinase kinase kinase activity	13
metal ion binding	13
GTP binding	12
GTPase binding	12
GTPase activity	12
chlorophyll catabolite transmembrane transporter activity	10
carboxylic acid transmembrane transporter activity	10
adenyl ribonucleotide binding	10
sulfonylurea receptor activity	10
glutathione transmembrane transporter activity	10
ABC-type glutathione S-conjugate transporter activity	10
polysaccharide binding	10
auxin efflux transmembrane transporter activity	9
auxin influx transmembrane transporter activity	9
protein-containing complex binding	9
protein phosphatase binding	9
Tat protein binding	9
carbohydrate derivative binding	8
mRNA binding	8
chitosan binding	8
hydrolase activity, hydrolyzing N-glycosyl compounds	8
heat shock protein binding	7
catalytic activity	7
profilin binding	7
long-chain fatty acid transporter activity	6
unfolded protein binding	6
tubulin binding	6
phosphoric diester hydrolase activity	6
protein dimerization activity	6
phosphatase binding	6
phosphatidic acid binding	5
nitrate transmembrane transporter activity	5
tripeptide transmembrane transporter activity	5
potassium:proton antiporter activity	5
dipeptide transmembrane transporter activity	5
endoribonuclease activity	5
lyase activity	5
MAP kinase kinase activity	5
high-affinity oligopeptide transmembrane transporter activity	5
protein-membrane adaptor activity	5
endochitinase activity	4
protein domain specific binding	4
phosphatidylcholine floppase activity	4
calcium-dependent protein serine/threonine kinase activity	4
calcium-dependent protein kinase activity	4
ATPase-coupled lipid transmembrane transporter activity	4
phosphatidylethanolamine flippase activity	4
ceramide floppase activity	4
methyltransferase activity	4
purine ribonucleotide binding	4
exochitinase activity	4
phosphatidylinositol-4,5-bisphosphate binding	4
phosphatidylinositol-4-phosphate binding	3
RNA polymerase II CTD heptapeptide repeat kinase activity	3
phosphatidylinositol-3-phosphate binding	3
ABC-type transporter activity	3
protein C-terminus binding	3
xylan O-acetyltransferase activity	3
phosphatidylinositol-5-phosphate binding	3
transmembrane receptor protein serine/threonine kinase binding	3
antiporter activity	3
kinesin binding	3
histone kinase activity (H3-S28 specific)	3
phosphatidylinositol-3,5-bisphosphate binding	3
phosphatidylinositol-3,4,5-trisphosphate binding	3
FMN binding	3
phosphoprotein phosphatase activity	3
ubiquitin protein ligase activity	3
histone kinase activity (H3-S10 specific)	3
MAP kinase activity	3
cyclin-dependent protein serine/threonine kinase activity	3
GDP-fucose transmembrane transporter activity	3
blue light photoreceptor activity	3
guanyl-nucleotide exchange factor activity	2
voltage-gated anion channel activity	2
palmitoyltransferase activity	2
ubiquitin-protein transferase activity	2
calcium-dependent protein kinase C activity	2
zinc ion binding	2
steroid binding	2
protease binding	2
pyrophosphate hydrolysis-driven proton transmembrane transporter activity	2
(+)-abscisic acid D-glucopyranosyl ester transmembrane transporter activity	2
tau-protein kinase activity	2
fatty acid transmembrane transporter activity	2
amide transmembrane transporter activity	2
carbohydrate derivative transmembrane transporter activity	2
ABC-type phytochelatin transporter activity	2
vitamin transmembrane transporter activity	2
beta-catenin binding	2
xenobiotic transmembrane transporter activity	2
protein kinase A catalytic subunit binding	2
NAD+ nucleotidase, cyclic ADP-ribose generating	2
metalloendopeptidase activity	2
inorganic diphosphatase activity	2
endonuclease activity	2
phosphatidylinositol binding	2
enzyme activator activity	2
mitogen-activated protein kinase kinase kinase binding	2
ATP-dependent peptidase activity	2
ATPase, acting on DNA	2
ATPase-coupled arsenite transmembrane transporter activity	2
small GTPase binding	2
tau protein binding	2
cyclin-dependent protein kinase activating kinase activity	2
ABC-type bile acid transporter activity	2
organic anion transmembrane transporter activity	2
sodium ion transmembrane transporter activity	2
p53 binding	2
dynactin binding	2
NF-kappaB binding	2
fructose transmembrane transporter activity	1
transcription coactivator activity	1
ATPase-coupled intramembrane lipid transporter activity	1
low-density lipoprotein particle receptor binding	1
arabinose transmembrane transporter activity	1
sucrose:proton symporter activity	1
S-adenosylmethionine-dependent methyltransferase activity	1
single-stranded telomeric DNA binding	1
purine ribonucleoside triphosphate binding	1
damaged DNA binding	1
RNA binding	1
glucose transmembrane transporter activity	1
sucrose transmembrane transporter activity	1
actin binding	1
DNA-binding transcription factor activity	1
prephenate dehydrogenase (NADP+) activity	1
protein folding chaperone	1
ATP hydrolysis activity	1
ATP transmembrane transporter activity	1
structural molecule activity	1
arrestin family protein binding	1
galactose transmembrane transporter activity	1
polyamine binding	1
chromatin binding	1
ubiquitin-specific protease binding	1
high-affinity glucose:proton symporter activity	1
arogenate dehydrogenase (NADP+) activity	1
sequence-specific DNA binding	1
dynein complex binding	1
D-glucose:proton symporter activity	1
transmembrane transporter binding	1
mannose transmembrane transporter activity	1
ankyrin binding	1
14-3-3 protein binding	1
cyclosporin A binding	1
ribosome binding	1
phospholipid transporter activity	1
ionotropic glutamate receptor binding	1
peptidyl-prolyl cis-trans isomerase activity	1
prephenate dehydrogenase (NAD+) activity	1
mitogen-activated protein kinase kinase binding	1
helicase activity	1
misfolded protein binding	1
double-stranded RNA binding	1
ubiquitin conjugating enzyme binding	1
integrin binding	1
mitogen-activated protein kinase binding	1
manganese ion binding	1
disordered domain specific binding	1
clathrin light chain binding	1
