# Supplementary material for: Identification and characterization of genome-wide resistance gene analogs (RGAs) of durian (Durio zibethinus L.)
Source: J Genet Eng Biotechnol. 2022 Feb 14;20:29. doi: 10.1186/s43141-022-00313-8 (PMC8844316; doi:10.1186/s43141-022-00313-8)
Supplement: Supplementary file 2 — Additional file 2. Direct GO counts of Molecular Function (MF), Biological Process (BP) and Cellular Component (CC) of durian genome-wide RGAs. [file 43141_2022_313_MOESM2_ESM.zip › Additional File 2B_GO count for BPR2.txt]

GO	#Seqs
protein autophosphorylation	834
defense response to bacterium	587
defense response to fungus	443
defense response to other organism	376
protein phosphorylation	371
response to bacterium	357
response to organic substance	285
defense response	266
response to fungus	232
gametophyte development	228
cell differentiation	218
response to light stimulus	203
response to molecule of bacterial origin	190
signal transduction	187
response to salicylic acid	185
regulation of cellular process	177
regulation of defense response to fungus	177
positive regulation of defense response to bacterium	170
regulation of developmental process	170
positive regulation of innate immune response	164
floral organ development	163
chemical homeostasis	161
innate immune response	160
cell wall organization	157
root development	156
regulation of meristem growth	155
root morphogenesis	151
plant-type hypersensitive response	151
cellular response to stimulus	150
anatomical structure formation involved in morphogenesis	148
maintenance of meristem identity	148
response to chitin	145
pollen tube guidance	143
phosphorylation	138
response to oxygen-containing compound	136
post-embryonic development	130
pollen development	128
macromolecule localization	128
brassinosteroid mediated signaling pathway	127
positive regulation of brassinosteroid mediated signaling pathway	126
plant organ formation	123
meiotic cell cycle	123
floral organ abscission	122
response to wounding	120
post-embryonic plant morphogenesis	119
transport	118
shoot system morphogenesis	118
negative regulation of abscisic acid-activated signaling pathway	115
microsporogenesis	114
response to brassinosteroid	114
innate immune response-activating signal transduction	114
meristem maintenance	113
regulation of growth	113
plant organ morphogenesis	111
pattern recognition receptor signaling pathway	111
detection of brassinosteroid stimulus	110
response to hormone	110
regulation of pollen tube growth	109
unidimensional cell growth	108
seed germination	105
response to abscisic acid	104
positive regulation of programmed cell death	99
cellular response to stress	99
phyllome development	98
negative regulation of cell death	97
anther development	94
response to oomycetes	92
leaf senescence	92
regulation of anatomical structure morphogenesis	91
regulation of innate immune response	91
establishment of localization	88
response to metal ion	88
response to water deprivation	87
regulation of immune response	87
phloem or xylem histogenesis	86
detection of bacterium	85
defense response to oomycetes	85
cellular developmental process	84
abscisic acid-activated signaling pathway	84
plant epidermis development	83
cellular response to abscisic acid stimulus	83
regulation of anion channel activity	82
somatic embryogenesis	82
tissue development	82
pollen maturation	81
cell death	80
protoderm histogenesis	80
regulation of root development	79
defense response to virus	78
response to stress	77
homeostasis of number of meristem cells	77
response to molecule of fungal origin	76
hormone-mediated signaling pathway	76
response to abiotic stimulus	75
NAD catabolic process	75
protein localization to nucleus	74
negative regulation of multicellular organism growth	74
response to oxidative stress	73
response to freezing	73
regulation of developmental growth	73
regulation of meristem structural organization	71
maintenance of root meristem identity	70
response to ethylene	70
response to insect	69
cellular response to peptide	68
embryo development	68
Golgi organization	67
programmed cell death	67
developmental process involved in reproduction	66
embryo sac development	66
stomatal movement	66
calcium-mediated signaling	64
pollen tube reception	64
regulation of root meristem growth	64
negative regulation of cell growth	64
circadian regulation of gene expression	64
multi-organism process	63
defense response to Gram-negative bacterium	63
intracellular signal transduction	63
lipopolysaccharide-mediated signaling pathway	63
response to salt stress	62
cellular protein localization	61
water transport	61
cellular response to salicylic acid stimulus	61
jasmonic acid and ethylene-dependent systemic resistance	60
regulation of plant organ morphogenesis	59
cell surface receptor signaling pathway	58
regulation of defense response	58
response to cold	57
positive regulation of cell death	57
regulation of cell differentiation	55
cell communication	55
response to other organism	55
specification of axis polarity	54
transmembrane receptor protein serine/threonine kinase signaling pathway	53
basipetal auxin transport	53
endosperm development	52
plant ovule development	52
regulation of gene expression	52
response to ozone	52
leaf vascular tissue pattern formation	51
multicellular organism development	50
cellular ammonium homeostasis	49
root hair cell development	49
regulation of calcium ion transport	49
response to mannitol	47
regulation of cell growth	47
lateral root development	46
peptidyl-serine autophosphorylation	46
cellular response to chitin	46
xylem and phloem pattern formation	46
reproductive structure development	46
anther wall tapetum cell fate specification	45
leaf abscission	45
positive regulation of defense response	45
response to temperature stimulus	45
response to reactive oxygen species	44
regulation of lateral root development	44
pectin catabolic process	44
regulation of biosynthetic process	44
immune response-regulating signaling pathway	44
organonitrogen compound metabolic process	43
embryo development ending in seed dormancy	43
cellular response to oxygen-containing compound	43
hyperosmotic salinity response	43
pattern specification process	43
floral whorl development	42
lateral root formation	42
response to external stimulus	42
primary metabolic process	42
potassium ion homeostasis	41
PAMP-triggered immunity signalling pathway	40
cellular response to chemical stimulus	40
detection of lipopolysaccharide	39
peptidyl-tyrosine phosphorylation	39
regulation of response to biotic stimulus	39
regulation of stomatal movement	39
regulation of stomatal closure	38
regulation of lignin biosynthetic process	38
plant-type sporogenesis	38
positive regulation of abscisic acid-activated signaling pathway	38
regulation of response to external stimulus	38
regionalization	37
positive regulation of response to external stimulus	36
negative regulation of defense response to bacterium	36
positive regulation of response to biotic stimulus	36
regulation of cell division	36
negative regulation of response to salt stress	36
anatomical structure morphogenesis	36
systemic acquired resistance, salicylic acid mediated signaling pathway	36
positive regulation of immune response	36
response to chemical	35
regulation of response to stress	35
leaf development	34
lateral root morphogenesis	34
response to stimulus	34
multicellular organismal process	34
anther wall tapetum development	34
regulation of defense response by callose deposition	33
peptidyl-serine phosphorylation	33
positive regulation of response to stimulus	33
xylem development	33
root meristem specification	32
positive regulation of atrichoblast fate specification	32
positive regulation of MAPK cascade	32
plant-type cell wall organization	32
regulation of cell population proliferation	32
nitrate import	32
response to nitrate starvation	32
phloem development	32
positive regulation of trichoblast fate specification	32
cellular defense response	31
reproductive shoot system development	31
response to symbiotic fungus	31
cold acclimation	31
peptidyl-amino acid modification	30
regulation of secondary cell wall biogenesis	30
negative regulation of defense response to oomycetes	30
regulation of shoot system development	30
mucilage biosynthetic process involved in seed coat development	30
anatomical structure development	30
positive regulation of biological process	30
response to virus	30
response to nutrient	29
plant-type secondary cell wall biogenesis	29
regulation of seed growth	29
potassium ion import across plasma membrane	29
response to osmotic stress	29
cell morphogenesis	29
skotomorphogenesis	28
positive regulation of lateral root development	28
regulation of anthocyanin biosynthetic process	28
microtubule bundle formation	28
positive regulation of secondary growth	27
negative regulation of defense response	27
immune response	27
circadian rhythm	27
cellular water homeostasis	26
immune system process	26
oligosaccharide metabolic process	26
reactive oxygen species metabolic process	26
post-embryonic plant organ morphogenesis	26
regulation of cell fate specification	25
endoplasmic reticulum membrane organization	25
specification of plant organ axis polarity	25
regulation of root morphogenesis	25
endoplasmic reticulum-plasma membrane tethering	25
cell division	25
cellular response to salt stress	25
response to auxin	24
response to lipid	24
regulation of seedling development	24
cellular process	24
abscission	24
reproductive process	24
endoplasmic reticulum to Golgi vesicle-mediated transport	23
cellular component organization	23
positive regulation of response to salt stress	23
shoot system development	23
auxin-activated signaling pathway	23
cellular response to ethylene stimulus	22
procambium histogenesis	22
cellular response to potassium ion starvation	22
negative regulation of protein import into nucleus	22
secondary shoot formation	22
actin cytoskeleton organization	22
positive regulation of gene expression	21
response to nitrate	21
reticulophagy	21
positive regulation of stomatal opening	21
plant organ development	21
establishment or maintenance of cell polarity regulating cell shape	21
stomatal complex morphogenesis	21
regulation of jasmonic acid mediated signaling pathway	21
positive regulation of hydrogen peroxide metabolic process	20
root hair cell differentiation	20
response to hypoxia	20
cellular potassium ion homeostasis	19
hyperosmotic response	19
cellular response to water deprivation	19
regulation of post-embryonic development	19
cell tip growth	19
cellular response to organic substance	19
MAPK cascade	18
regulation of sorocarp development	18
phloem transport	18
actin nucleation	18
establishment of protein localization	18
regulation of defense response to bacterium	18
water homeostasis	18
regulation of stomatal opening	18
photoperiodism, flowering	18
regulation of endodermal cell differentiation	18
regulation of potassium ion transport	18
hippo signaling	17
heat acclimation	17
positive regulation by host of viral genome replication	17
modulation by virus of host process	17
COPII-coated vesicle budding	17
extracellular ATP signaling	17
IRE1-mediated unfolded protein response	17
response to jasmonic acid	17
pollen germination	17
root hair elongation	17
negative regulation by host of viral genome replication	17
response to glucose	17
positive regulation of plant-type hypersensitive response	17
modulation by host of viral RNA genome replication	17
regulation of multicellular organismal process	17
positive regulation of viral genome replication	17
negative regulation by virus of viral protein levels in host cell	17
cellular calcium ion homeostasis	17
barbed-end actin filament capping	17
post-embryonic plant organ development	17
regulation of actin cytoskeleton organization	17
focal adhesion assembly	17
localization	16
cellular response to UV	16
response to blue light	16
regulation of floral meristem growth	15
multicellular organismal water homeostasis	15
response to lipopolysaccharide	15
regulation of reproductive process	15
positive regulation of mitotic cytokinetic process	15
plasmodesmata-mediated intercellular transport	15
seed development	15
regulation of apoptotic process	15
specification of floral organ number	15
negative regulation of response to stimulus	14
cellular response to molecule of bacterial origin	14
protein targeting	14
positive regulation of p38MAPK cascade	14
peptidyl-threonine phosphorylation	14
response to hydrogen peroxide	14
pollen tube growth	14
phosphate-containing compound metabolic process	13
positive regulation of T cell chemotaxis	13
negative regulation of sodium ion transmembrane transporter activity	13
positive regulation of axon regeneration	13
osmosensory signaling pathway	13
negative regulation of potassium ion transmembrane transporter activity	13
recognition of pollen	13
regulation of inflammatory response	13
detection of molecule of fungal origin	13
positive regulation of ion transmembrane transporter activity	13
cellulose biosynthetic process	13
microvillus assembly	13
positive regulation of axonogenesis	13
developmental process	13
negative regulation of creatine transmembrane transporter activity	13
regulation of hydrogen peroxide-induced cell death	13
ion homeostasis	13
pollination	13
chloroplast organization	13
intrinsic apoptotic signaling pathway in response to hydrogen peroxide	13
seed morphogenesis	13
maintenance of lens transparency	13
establishment or maintenance of cell polarity	13
chemokine (C-C motif) ligand 21 signaling pathway	13
negative regulation of cell migration	13
cellular hypotonic response	13
receptor-mediated endocytosis	13
epithelial tube morphogenesis	13
positive regulation of response to water deprivation	13
regulation of blood pressure	13
positive regulation of potassium ion transport	13
chemokine (C-X-C motif) ligand 12 signaling pathway	13
nodulation	13
negative regulation of pancreatic juice secretion	13
pH reduction	13
defense response by callose deposition in cell wall	13
establishment of Golgi localization	13
cellular response to starvation	13
regulation of stomatal complex development	12
cellular response to amyloid-beta	12
plant-type cell wall biogenesis	12
endoplasmic reticulum membrane fusion	12
positive gravitropism	12
root epidermal cell differentiation	12
system development	11
regulation of salicylic acid mediated signaling pathway	11
flower development	11
response to sucrose	11
chemotaxis	11
cellular response to lipid	11
response to fructose	11
phagolysosome assembly	10
gibberellin biosynthetic process	10
monovalent inorganic cation homeostasis	10
regulation of timing of transition from vegetative to reproductive phase	10
positive regulation of inflammatory response	10
regulation of asymmetric cell division	10
root cap development	10
negative regulation of biological process	10
regulation of post-embryonic root development	10
negative regulation of ethylene-activated signaling pathway	10
sugar mediated signaling pathway	10
detection of chemical stimulus	10
leukotriene transport	10
response to cadmium ion	10
abscisic acid-activated signaling pathway involved in stomatal movement	10
xenobiotic detoxification by transmembrane export across the plasma membrane	10
response to symbiotic bacterium	10
regulation of stem cell division	10
acropetal auxin transport	9
response to cytokinin	9
neuron projection development	9
megasporogenesis	9
photomorphogenesis	9
response to far red light	9
anthocyanin accumulation in tissues in response to UV light	9
auxin efflux	9
cellular response to hormone stimulus	9
formation of plant organ boundary	9
regulation of biological process	9
stamen development	9
regulation of cell size	9
multidimensional cell growth	9
cellular response to endogenous stimulus	9
auxin influx	9
embryonic meristem development	8
organelle organization	8
detection of peptidoglycan	8
zygote asymmetric cell division	8
detection of stimulus	8
regulation of cell death	8
cell surface pattern recognition receptor signaling pathway	8
positive regulation of cell migration	8
negative regulation of neuron death	8
hydrogen peroxide mediated signaling pathway involved in stomatal movement	8
lignin metabolic process	8
modulation by host of viral genome replication	8
carboxylic acid transmembrane transport	8
longitudinal axis specification	8
sporulation resulting in formation of a cellular spore	8
radial axis specification	8
negative regulation of floral organ abscission	8
cortical microtubule organization	8
positive regulation of cellular process	7
response to karrikin	7
regulation of viral life cycle	7
positive regulation of transcription by RNA polymerase II	7
regulation of leaf senescence	7
positive regulation of signal transduction	7
pollen-pistil interaction	7
cell wall pectin metabolic process	7
seed maturation	7
response to absence of light	7
proton transmembrane transport	7
homeostatic process	7
defense response to nematode	7
cleavage furrow formation	7
cellular response to carbon dioxide	7
regulation of metabolic process	7
transport across blood-brain barrier	7
auxin transport	7
positive regulation of defense response to virus by host	7
leaf morphogenesis	7
response to UV	7
mucilage biosynthetic process	6
negative regulation of viral process	6
intracellular protein transport	6
negative regulation of immune response	6
negative regulation by host of viral process	6
negative regulation by host of viral release from host cell	6
phospholipid efflux	6
positive regulation of viral process	6
positive regulation of anion channel activity	6
detection of external biotic stimulus	6
long-chain fatty acid import across plasma membrane	6
bile acid and bile salt transport	6
positive regulation by host of viral process	6
cellular response to ATP	6
cell population proliferation	6
export across plasma membrane	6
response to drug	6
endoplasmic reticulum unfolded protein response	6
zygote asymmetric cytokinesis in embryo sac	6
glutathione transmembrane transport	6
negative regulation of cellular process	6
positive regulation of transcription, DNA-templated	6
mitotic cytokinesis	6
sorocarp development	6
positive regulation of seed germination	6
positive regulation by host of viral release from host cell	6
response to singlet oxygen	6
xenobiotic transport	6
cell chemotaxis	6
regulation of biological quality	6
salicylic acid mediated signaling pathway	6
cellular component assembly	5
negative regulation of apoptotic process	5
RNA phosphodiester bond hydrolysis, endonucleolytic	5
protein trans-autophosphorylation	5
positive regulation of defense response to oomycetes	5
cellular heat acclimation	5
detoxification of mercury ion	5
cellular nitrogen compound metabolic process	5
heterocycle metabolic process	5
regulation of localization	5
antibiotic metabolic process	5
inflorescence morphogenesis	5
transpiration	5
positive regulation of autophagy in response to ER overload	5
brain development	5
mRNA cleavage	5
cell plate assembly	5
cell wall biogenesis	5
regulation of IRE1-mediated unfolded protein response	5
mRNA processing	5
regulation of cellular biosynthetic process	5
negative regulation of macromolecule metabolic process	5
response to estradiol	5
methylation	5
negative regulation of protein binding	5
cellular response to cytokine stimulus	5
regulation of flower development	5
polarity specification of adaxial/abaxial axis	5
actomyosin contractile ring assembly	5
RNA splicing	5
positive regulation of proteasomal ubiquitin-dependent protein catabolic process	5
cellular catabolic process	5
RNA catabolic process	5
organic cyclic compound metabolic process	5
response to steroid hormone	5
regulation of response to stimulus	5
regulation of inward rectifier potassium channel activity	5
cellular macromolecule metabolic process	5
pollen aperture formation	5
nitrogen compound metabolic process	5
response to leucine	5
nitrate transport	5
dipeptide transport	5
endoplasmic reticulum organization	5
response to phenylalanine	5
response to molecule of oomycetes origin	5
response to histidine	5
tripeptide transport	5
rRNA metabolic process	5
cell cycle process	5
regulation of cell adhesion	5
phospholipid translocation	4
nitrogen compound transport	4
cellular response to oxidative stress	4
establishment or maintenance of actin cytoskeleton polarity	4
positive regulation of establishment or maintenance of bipolar cell polarity regulating cell shape	4
apoptotic process	4
transepithelial transport	4
response to organonitrogen compound	4
root hair cell tip growth	4
cortical actin cytoskeleton organization	4
regulation of embryonic development	4
ion transmembrane transport	4
regulation of response to osmotic stress	4
cellular response to DNA damage stimulus	4
flower morphogenesis	4
stem cell proliferation	4
regulation of extent of cell growth	4
transmembrane transport	4
plant epidermal cell differentiation	4
regulation of pseudopodium assembly	4
regulation of defense response to oomycetes	4
cellular response to absence of light	4
regulation of interleukin-12 production	4
regulation of chloride transport	4
G2/M transition of mitotic cell cycle	4
chitin catabolic process	4
ceramide translocation	4
spermatid differentiation	4
xenobiotic transport across blood-brain barrier	4
response to arsenic-containing substance	4
fungal-type cell wall assembly	4
root hair initiation	3
negative regulation of cytokinesis	3
protein dephosphorylation	3
protein localization to cilium	3
floor plate formation	3
embryonic skeletal system development	3
response to iron ion starvation	3
cellular biosynthetic process	3
sodium ion transport	3
cGMP biosynthetic process	3
cellular protein modification process	3
positive regulation of telomere capping	3
cotyledon vascular tissue pattern formation	3
bilirubin transport	3
positive regulation of mitotic nuclear division	3
negative regulation of smoothened signaling pathway involved in dorsal/ventral neural tube patterning	3
drug export	3
regulation of transcription, DNA-templated	3
mitotic spindle midzone assembly	3
negative regulation of B cell apoptotic process	3
xylan acetylation	3
positive regulation of cytokine production	3
phototropism	3
protein destabilization	3
cellular component organization or biogenesis	3
positive regulation of lateral attachment of mitotic spindle microtubules to kinetochore	3
regulation of response to reactive oxygen species	3
neural tube closure	3
ethylene-activated signaling pathway	3
positive regulation of autophagy	3
negative regulation of anion channel activity by blue light	3
centrosome localization	3
histone H3-S28 phosphorylation	3
negative regulation of protein-containing complex assembly	3
GDP-fucose transmembrane transport	3
liver regeneration	3
roof of mouth development	3
regulation of protein maturation	3
response to organic cyclic compound	3
cilium assembly	3
regulation of centrosome cycle	3
regulation of establishment of cell polarity	3
positive regulation of translation	3
regulation of long-day photoperiodism, flowering	3
organic anion transport	3
positive regulation of telomere maintenance via telomerase	3
drug transmembrane transport	3
biological process involved in symbiotic interaction	3
plant-type cell wall modification	3
regulation of protein stability	3
regulation of signal transduction by p53 class mediator	3
meristem development	3
anterior/posterior axis specification	3
cellular response to hypoxia	3
polysaccharide metabolic process	3
establishment of cell polarity	3
negative regulation of transcription by RNA polymerase II	3
male meiosis cytokinesis	3
animal organ morphogenesis	3
plastoglobule organization	3
mitotic centrosome separation	3
aging	3
iron ion homeostasis	3
positive regulation of telomerase activity	3
positive regulation of meiotic cell cycle process involved in oocyte maturation	3
xylan biosynthetic process	3
ER overload response	3
carbohydrate transport	3
embryonic camera-type eye development	3
pectin biosynthetic process	3
embryonic brain development	3
arbuscular mycorrhizal association	3
mitotic cytokinesis checkpoint signaling	3
mitotic spindle assembly checkpoint signaling	3
regulation of cell projection organization	3
protein localization to centrosome	3
protein autoubiquitination	3
phagocytosis	3
histone H3-S10 phosphorylation	3
spindle assembly involved in female meiosis I	3
protein localization to kinetochore	3
neuron projection extension	3
plasma membrane bounded cell projection organization	3
negative regulation of gene expression	3
DNA metabolic process	3
response to UV-B	3
cellular metabolic process	3
positive regulation of cytokinesis	3
positive regulation of mitochondrial fission	3
membrane lipid biosynthetic process	3
actin filament bundle assembly	3
signaling	3
cotyledon development	3
cellular response to calcium ion	3
positive regulation of oocyte maturation	3
conjugation	2
regulation of circadian rhythm	2
positive regulation of protein kinase activity	2
negative regulation of phosphoprotein phosphatase activity	2
xylem vessel member cell differentiation	2
sucrose transport	2
regulation of response to salt stress	2
cellular response to interleukin-3	2
negative regulation of dopaminergic neuron differentiation	2
positive regulation of GTPase activity	2
protein hexamerization	2
insulin receptor signaling pathway	2
response to indolebutyric acid	2
mRNA transcription	2
negative regulation of programmed cell death	2
dopamine receptor signaling pathway	2
response to humidity	2
viral protein processing	2
chloroplast relocation	2
mitochondrial protein processing	2
regulation of synaptic vesicle exocytosis	2
positive regulation of mitotic division septum assembly	2
regulation of catalytic activity	2
phosphorylation of RNA polymerase II C-terminal domain serine 5 residues	2
regulation of cyclin-dependent protein serine/threonine kinase activity	2
locomotion	2
maintenance of cell polarity	2
neuron differentiation	2
regulation of reactive oxygen species metabolic process	2
beta-catenin destruction complex disassembly	2
protein quality control for misfolded or incompletely synthesized proteins	2
jasmonic acid and ethylene-dependent systemic resistance, jasmonic acid mediated signaling pathway	2
regulation of hydrogen peroxide metabolic process	2
protein glycosylation	2
extrinsic apoptotic signaling pathway in absence of ligand	2
auxin polar transport	2
exocytosis	2
positive regulation of protein binding	2
negative regulation of protein localization to nucleus	2
suberin biosynthetic process	2
protein import into mitochondrial intermembrane space	2
negative regulation of canonical Wnt signaling pathway	2
plant-type cell wall organization or biogenesis	2
regulation of microtubule anchoring at centrosome	2
(+)-abscisic acid D-glucopyranosyl ester transmembrane transport	2
induction of conjugation with cellular fusion	2
tube morphogenesis	2
cutin transport	2
sucrose metabolic process	2
septation initiation signaling	2
7-methylguanosine mRNA capping	2
positive regulation of protein localization to centrosome	2
stress-activated MAPK cascade	2
intracellular transport	2
wax biosynthetic process	2
spermatogenesis	2
regulation of long-term synaptic potentiation	2
membrane fusion	2
protein import into mitochondrial matrix	2
regulation of protein localization to mitotic spindle pole body	2
protein stabilization	2
regulation of auxin polar transport	2
regulation of cell cycle	2
negative regulation of brassinosteroid mediated signaling pathway	2
response to salt	2
stem vascular tissue pattern formation	2
negative regulation of type B pancreatic cell development	2
pheromone response MAPK cascade	2
establishment or maintenance of transmembrane electrochemical gradient	2
snRNA transcription by RNA polymerase II	2
PSII associated light-harvesting complex II catabolic process	2
meristem structural organization	2
cuticle development	2
response to unfolded protein	2
cAMP transport	2
canalicular bile acid transport	2
positive regulation of long-day photoperiodism, flowering	2
cellular response to mechanical stimulus	2
biological regulation	2
regulation of cellular ketone metabolic process	2
positive regulation of protein-containing complex assembly	2
protoxylem development	2
negative regulation of glycogen biosynthetic process	2
negative regulation of multicellular organismal process	2
negative regulation of calcineurin-NFAT signaling cascade	2
negative regulation of cellular metabolic process	2
mitochondrial mRNA modification	2
arsenite transport	2
regulation of starch metabolic process	2
cellular response to organic cyclic compound	2
hypotonic salinity response	2
vitamin transport	2
camalexin biosynthetic process	2
regulation of unidimensional cell growth	2
positive regulation of neuron apoptotic process	2
petal epidermis patterning	2
protein transport	2
mitochondrial protein catabolic process	2
positive regulation of cell-matrix adhesion	2
cellular ion homeostasis	2
phosphorylation of RNA polymerase II C-terminal domain serine 2 residues	2
chloride transport	2
priming of cellular response to stress	2
cytokinesis by cell plate formation	2
negative regulation of glycogen (starch) synthase activity	2
protein folding	2
regulation of signal transduction	2
negative regulation of extrinsic apoptotic signaling pathway via death domain receptors	2
response to L-glutamate	2
positive regulation of protein export from nucleus	2
cytidine to uridine editing	2
superior temporal gyrus development	2
regulation of cellular component organization	2
negative regulation of protein acetylation	2
neuron projection organization	2
chloroplast RNA modification	2
chloroplast RNA processing	2
epithelial to mesenchymal transition	2
hippocampus development	2
regulation of exocyst localization	2
transcription initiation from RNA polymerase II promoter	2
auxin homeostasis	2
inflorescence development	2
regulation of cellular response to heat	2
gravitropism	2
nucleic acid metabolic process	2
regulation of salicylic acid biosynthetic process	2
regulation of response to oxidative stress	2
regulation of meristem development	2
drug transport	2
response to carbon dioxide	2
sodium ion transmembrane transport	2
glycoside transport	2
mitotic cell cycle, embryonic	2
protein localization	2
detoxification	2
green leaf volatile biosynthetic process	2
fatty acid transport	2
positive regulation of mitochondrial outer membrane permeabilization involved in apoptotic signaling pathway	2
growth	2
cellular response to glucose starvation	1
regulation of cellular localization	1
regulation of anthocyanin metabolic process	1
cellular response to drug	1
nervous system process	1
axis specification	1
negative regulation of response to external stimulus	1
developmental growth	1
negative regulation of protein localization to centrosome	1
cellular response to interleukin-4	1
de-etiolation	1
behavior	1
positive regulation of cell population proliferation	1
fructose export from vacuole to cytoplasm	1
negative regulation of MAP kinase activity	1
morphogenesis of embryonic epithelium	1
positive regulation of DNA biosynthetic process	1
chloroplast accumulation movement	1
regulation of cellular protein metabolic process	1
epidermal cell differentiation	1
heart development	1
response to symbiont	1
positive regulation of clathrin-dependent endocytosis	1
negative regulation of dendrite development	1
homeostasis of number of cells within a tissue	1
positive regulation of embryonic development	1
liquid clearance, open tracheal system	1
pronephros development	1
positive regulation of leaf senescence	1
regulation of gene expression by genetic imprinting	1
lysosomal transport	1
protein localization to endoplasmic reticulum	1
negative regulation of TOR signaling	1
stomatal complex formation	1
dorsal closure, elongation of leading edge cells	1
regulation of DNA damage checkpoint	1
regulation of antifungal innate immune response	1
fat cell differentiation	1
negative regulation of cytokine production	1
response to ionizing radiation	1
myoblast fusion	1
telomere maintenance via telomerase	1
imaginal disc-derived female genitalia morphogenesis	1
positive regulation of transcription from RNA polymerase II promoter involved in unfolded protein response	1
dorsal appendage formation	1
regulation of tube length, open tracheal system	1
embryo development ending in birth or egg hatching	1
negative regulation of neuron maturation	1
negative regulation of protein localization to plasma membrane	1
determination of adult lifespan	1
cell motility	1
intraciliary retrograde transport	1
positive regulation of stress-activated MAPK cascade	1
lipid homeostasis	1
positive regulation of osteoclast proliferation	1
regulation of proton transport	1
positive regulation of axon extension	1
positive regulation of peptidyl-threonine phosphorylation	1
luteolysis	1
lipoprotein metabolic process	1
response to endogenous stimulus	1
vesicle-mediated transport	1
asymmetric cell division	1
apical protein localization	1
regulation of filopodium assembly	1
response to red light	1
cerebellum structural organization	1
regulation of tubulin deacetylation	1
regulation of jasmonic acid biosynthetic process	1
positive regulation of plant epidermal cell differentiation	1
negative regulation of stomatal opening	1
mitochondrial RNA processing	1
nucleotide-excision repair	1
trichome morphogenesis	1
negative regulation of smooth muscle cell apoptotic process	1
positive regulation of stem cell differentiation	1
regulation of axonogenesis	1
regulation of osteoblast differentiation	1
regulation of DNA-binding transcription factor activity	1
chaperone cofactor-dependent protein refolding	1
negative regulation of transcription, DNA-templated	1
cytoskeleton-dependent cytokinesis	1
regulation of protein refolding	1
cerebellar Purkinje cell layer development	1
positive regulation of cardiac muscle cell differentiation	1
negative regulation of cysteine-type endopeptidase activity involved in apoptotic process	1
hemopoiesis	1
polycistronic mRNA processing	1
microtubule-based process	1
regulation of intracellular signal transduction	1
response to inorganic substance	1
neuron projection morphogenesis	1
response to cocaine	1
regulation of interleukin-6 production	1
seed coat development	1
extracellular matrix organization	1
regulation of NIK/NF-kappaB signaling	1
negative regulation of IRE1-mediated unfolded protein response	1
protein folding in endoplasmic reticulum	1
ion transport	1
negative regulation of molecular function	1
cellular localization	1
cellular response to gamma radiation	1
pole plasm oskar mRNA localization	1
secretory granule organization	1
protein peptidyl-prolyl isomerization	1
protein homooligomerization	1
cellular response to osmotic stress	1
organic substance metabolic process	1
positive regulation of receptor signaling pathway via STAT	1
regulation of modification of postsynaptic structure	1
retrograde transport, endosome to Golgi	1
positive regulation of non-motile cilium assembly	1
negative regulation of cell population proliferation	1
intrinsic apoptotic signaling pathway in response to endoplasmic reticulum stress	1
cell adhesion	1
negative regulation of hyaluronan biosynthetic process	1
cell cycle	1
ovarian follicle cell development	1
morphogenesis of larval imaginal disc epithelium	1
mitochondrial calcium ion transmembrane transport	1
neuron apoptotic process	1
apical junction assembly	1
cholesterol transport	1
clathrin coat assembly	1
regulation of cytokinin-activated signaling pathway	1
cellular response to glucose stimulus	1
positive regulation of osteoclast differentiation	1
intrinsic apoptotic signaling pathway in response to DNA damage	1
lipid translocation	1
imaginal disc fusion, thorax closure	1
compound eye retinal cell programmed cell death	1
amyloid-beta clearance by transcytosis	1
positive regulation of neuron death	1
positive regulation of I-kappaB kinase/NF-kappaB signaling	1
regulation of axon extension	1
photosystem II repair	1
response to methamphetamine hydrochloride	1
G0 to G1 transition	1
zygote elongation	1
Golgi to endosome transport	1
positive regulation of lipid transport	1
trichoblast differentiation	1
negative regulation of cellular senescence	1
cellular response to manganese ion	1
positive regulation of glucose import	1
positive regulation of transcription from RNA polymerase II promoter in response to endoplasmic reticulum stress	1
positive regulation of synaptic assembly at neuromuscular junction	1
positive regulation of JNK cascade	1
response to tunicamycin	1
chloroplast avoidance movement	1
aggregation involved in sorocarp development	1
cellular response to nerve growth factor stimulus	1
regulation of response to red or far red light	1
intraciliary anterograde transport	1
excitatory postsynaptic potential	1
negative regulation of cardiac muscle hypertrophy	1
positive regulation of smooth muscle cell proliferation	1
imaginal disc-derived male genitalia morphogenesis	1
vacuole organization	1
in utero embryonic development	1
developmental cell growth	1
negative regulation of non-motile cilium assembly	1
protein refolding	1
G1/S transition of mitotic cell cycle	1
primary root development	1
protein localization to microtubule	1
positive regulation of short-day photoperiodism, flowering	1
monocarboxylic acid transport	1
positive regulation of cell fate specification	1
response to gamma radiation	1
cellular response to antibiotic	1
response to heat	1
kidney development	1
regulation of abscisic acid-activated signaling pathway	1
negative regulation of nitric-oxide synthase activity	1
signal transduction by p53 class mediator	1
modulation by host of viral release from host cell	1
hepatic stellate cell activation	1
tyrosine phosphorylation of STAT protein	1
posttranslational protein targeting to membrane, translocation	1
multicellular organism growth	1
regulation of chlorophyll biosynthetic process	1
hepatocyte apoptotic process	1
positive regulation of osteoblast proliferation	1
positive regulation of cellular metabolic process	1
male meiotic nuclear division	1
regulation of neuronal synaptic plasticity	1
pollen tube development	1
mitochondrial transport	1
regulation of neurotransmitter receptor localization to postsynaptic specialization membrane	1
phospholipid transport	1
receptor internalization	1
transferrin transport	1
response to zinc ion	1
DNA damage response, detection of DNA damage	1
positive regulation of mitochondrial membrane potential	1
ATP transport	1
plant epidermis morphogenesis	1
maintenance of shoot apical meristem identity	1
toxin transport	1
cellular lipid metabolic process	1
regulation of I-kappaB kinase/NF-kappaB signaling	1
primary meristem tissue development	1
establishment or maintenance of polarity of follicular epithelium	1
regulation of dendrite morphogenesis	1
mitotic cell cycle	1
synaptic vesicle endocytosis	1
positive regulation of cell proliferation in bone marrow	1
ubiquitin-dependent ERAD pathway	1
regulation of mitotic spindle organization	1
cement gland development	1
re-entry into mitotic cell cycle	1
photoreceptor cell maintenance	1
cellular response to nitrogen starvation	1
cell activation	1
hexose transmembrane transport	1
mitotic spindle assembly	1
positive regulation of protein phosphorylation	1
developmental maturation	1
positive regulation of JUN kinase activity	1
positive regulation of intracellular signal transduction	1
regulation of tumor necrosis factor production	1
positive regulation of collateral sprouting	1
positive regulation of neuron projection development	1
dsRNA transport	1
regulation of cellular senescence	1
cell wall organization or biogenesis	1
seed oilbody biogenesis	1
positive regulation of excitatory postsynaptic potential	1
photoprotection	1
maintenance of protein localization in endoplasmic reticulum	1
positive regulation of molecular function	1
DNA unwinding involved in DNA replication	1
negative regulation of dendrite morphogenesis	1
cellular response to cAMP	1
oocyte microtubule cytoskeleton polarization	1
cell cycle G1/S phase transition	1
negative regulation of neuron migration	1
reciprocal meiotic recombination	1
stress response to metal ion	1
establishment of ommatidial planar polarity	1
negative regulation of ethylene biosynthetic process	1
actin filament organization	1
L-arabinose transmembrane transport	1
cell growth involved in cardiac muscle cell development	1
cellular response to ethanol	1
acquisition of seed longevity	1
suspensor development	1
cellular response to hepatocyte growth factor stimulus	1
signal transduction in response to DNA damage	1
regulation of cell cycle phase transition	1
cheating during chimeric sorocarp development	1
positive regulation of cell migration involved in sprouting angiogenesis	1
pinocytosis	1
double-strand break repair via homologous recombination	1
establishment or maintenance of epithelial cell apical/basal polarity	1
stomatal complex patterning	1
mitotic recombination	1
mitotic cell cycle process	1
synaptic vesicle exocytosis	1
callus formation	1
wing disc morphogenesis	1
cellular response to nutrient	1
cell-substrate adhesion	1
positive regulation of protein ubiquitination	1
negative regulation of transforming growth factor beta receptor signaling pathway	1
mitochondrial membrane organization	1
vascular endothelial growth factor receptor signaling pathway	1
hypermethylation of CpG island	1
secretion by cell	1
negative regulation of synaptic assembly at neuromuscular junction	1
negative regulation of intracellular signal transduction	1
polyamine transport	1
tyrosine biosynthetic process	1
keratinocyte differentiation	1
late endosome to vacuole transport via multivesicular body sorting pathway	1
nematode larval development	1
bone remodeling	1
sperm individualization	1
cell morphogenesis involved in differentiation	1
cell fate commitment	1
