# Supplementary material for: Identification and characterization of genome-wide resistance gene analogs (RGAs) of durian (Durio zibethinus L.)
Source: J Genet Eng Biotechnol. 2022 Feb 14;20:29. doi: 10.1186/s43141-022-00313-8 (PMC8844316; doi:10.1186/s43141-022-00313-8)
Supplement: Supplementary file 2 — Additional file 2. Direct GO counts of Molecular Function (MF), Biological Process (BP) and Cellular Component (CC) of durian genome-wide RGAs. [file 43141_2022_313_MOESM2_ESM.zip › Additional File 2C_GO count for CCR2.txt]

GO	#Seqs
plasma membrane	1411
plasmodesma	666
membrane	511
integral component of membrane	446
cytoplasm	391
nucleus	367
cytosol	309
vacuole	199
endoplasmic reticulum membrane	196
intracellular membrane-bounded organelle	196
pollen tube	175
endosome	170
endoplasmic reticulum	160
intracellular anatomical structure	148
endomembrane system	133
apical plasma membrane	120
mitochondrion	116
organelle membrane	115
chloroplast envelope	111
plant-type cell wall	107
cortical endoplasmic reticulum	104
nucleoplasm	100
peroxisome	98
pollen tube tip	88
chloroplast	88
perinuclear endoplasmic reticulum membrane	83
plant-type vacuole membrane	74
vacuolar membrane	68
filiform apparatus	64
glyoxysome	60
cellular anatomical entity	59
Golgi apparatus	57
endosome membrane	54
Golgi membrane	53
cell wall	51
plant-type vacuole	41
cell periphery	40
plastid	39
intrinsic component of membrane	31
anchored component of plasma membrane	30
phragmoplast	30
apical part of cell	26
nucleolus	26
perinuclear region of cytoplasm	26
endoplasmic reticulum subcompartment	26
Casparian strip	25
nuclear outer membrane-endoplasmic reticulum membrane network	25
trans-Golgi network	24
actin cytoskeleton	22
cellular bud neck	22
apoplast	21
cell surface	21
endoplasmic reticulum-plasma membrane contact site	21
centrosome	21
cell cortex	20
basolateral plasma membrane	20
protein storage vacuole	19
mitotic spindle	18
cell junction	18
cleavage furrow	17
spindle	17
microtubule cytoskeleton	14
integral component of plasma membrane	14
extrinsic component of membrane	13
Golgi-associated vesicle	13
vesicle membrane	13
extracellular region	11
extrinsic component of plasma membrane	11
trans-Golgi network transport vesicle membrane	10
nuclear membrane	10
early endosome	10
endocytic vesicle	10
phagocytic vesicle membrane	10
phagolysosome	10
vacuolar lumen	9
cytoplasmic vesicle	8
peroxisomal membrane	7
chloroplast thylakoid membrane	7
protein storage vacuole membrane	6
neuronal cell body	6
midbody	6
chloroplast stroma	6
endoplasmic reticulum-Golgi intermediate compartment	6
mitochondrial outer membrane	6
Golgi cisterna membrane	5
cell plate	5
extrinsic component of endoplasmic reticulum membrane	5
neuron projection	5
IRE1-TRAF2-ASK1 complex	5
cytoskeleton	5
vesicle	5
coated vesicle membrane	5
COPII-coated ER to Golgi transport vesicle	5
basal plasma membrane	5
preprophase band	5
mitochondrial membrane	4
microtubule	4
root hair	4
cilium	4
intracellular organelle lumen	4
cell division site	4
germinal vesicle	3
spindle microtubule	3
fibrillar center	3
mitotic spindle pole	3
mitotic spindle midzone	3
chromatin	3
cytoplasmic side of plasma membrane	3
axon hillock	3
meiotic spindle midzone	3
spindle pole centrosome	3
nuclear envelope	3
plastoglobule	3
contractile ring	3
pronucleus	3
chromocenter	3
kinetochore	3
chromosome passenger complex	3
glutamatergic synapse	2
transcription factor TFIIH core complex	2
transcription factor TFIIK complex	2
new mitotic spindle pole body	2
CAK-ERCC2 complex	2
azurophil granule membrane	2
axon	2
i-AAA complex	2
exocyst	2
multivesicular body membrane	2
m-AAA complex	2
cyclin-dependent protein kinase activating kinase holoenzyme complex	2
filopodium	2
anchored component of membrane	2
protein kinase complex	2
nuclear body	2
beta-catenin destruction complex	2
dendrite	2
Wnt signalosome	2
organelle envelope	2
pollen aperture	2
external side of plasma membrane	2
division septum	2
mitotic spindle pole body	2
cell tip	2
phagocytic vesicle	2
membrane raft	1
growth cone	1
postsynapse	1
brush border	1
DNA replication factor A complex	1
lateral element	1
endoplasmic reticulum lumen	1
T-tubule	1
ribonucleoprotein complex	1
male germ cell nucleus	1
postsynaptic density	1
COP9 signalosome	1
ciliary tip	1
lamellar body membrane	1
mitotic spindle microtubule	1
endocytic vesicle membrane	1
ciliary basal body	1
mediator complex	1
photoreceptor outer segment	1
smooth endoplasmic reticulum	1
clathrin coat of coated pit	1
multivesicular body	1
Myb complex	1
integral component of endoplasmic reticulum membrane	1
apical junction complex	1
pericentriolar material	1
cell leading edge	1
axoneme	1
motile cilium	1
actin cortical patch	1
Schaffer collateral - CA1 synapse	1
actomyosin	1
ruffle membrane	1
centriolar satellite	1
protein-containing complex	1
clathrin complex	1
bicellular tight junction	1
extrinsic component of synaptic vesicle membrane	1
ciliary base	1
clathrin-coated endocytic vesicle membrane	1
chloroplast membrane	1
host cell part	1
tight junction	1
alveolar lamellar body	1
presynaptic endocytic zone membrane	1
nuclear lumen	1
lysosome	1
photoreceptor ribbon synapse	1
Golgi stack	1
photoreceptor connecting cilium	1
clathrin coat of trans-Golgi network vesicle	1
chromosome, telomeric region	1
photoreceptor inner segment	1
cortical microtubule	1
endoplasmic reticulum chaperone complex	1
organelle inner membrane	1
secretory granule	1
dendritic spine	1
site of DNA damage	1
dendritic shaft	1
photoreceptor cell cilium	1
chromosome	1
microtubule organizing center	1
