# Supplementary material for: Identification and characterization of genome-wide resistance gene analogs (RGAs) of durian (Durio zibethinus L.)
Source: J Genet Eng Biotechnol. 2022 Feb 14;20:29. doi: 10.1186/s43141-022-00313-8 (PMC8844316; doi:10.1186/s43141-022-00313-8)
Supplement: Supplementary file 3 — Additional file 3. BLAST2GO annotation results of identified RGA proteins. [file 43141_2022_313_MOESM3_ESM.txt]

e-Value		Tags	Length	#Hits	Description	SeqName	sim mean	#GO	GO IDs	GO Names	Enzyme Codes	Enzyme Names	InterPro IDs	InterPro GO IDs	InterPro GO Names
4.4691E-27	true	[INTERPRO, BLASTED, MAPPED, ANNOTATED]	387	20	RecName: Full=Probable disease resistance protein At5g63020; AltName: Full=pNd11	XP_022753657.1|CN	46.95	6	P:GO:0098542; F:GO:0000166; F:GO:0005515; C:GO:0005737; C:GO:0016020; C:GO:0043231	P:defense response to other organism; F:nucleotide binding; F:protein binding; C:cytoplasm; C:membrane; C:intracellular membrane-bounded organelle			Coil (COILS); PR00364 (PRINTS); IPR002182 (PFAM); IPR042197 (G3DSA:1.10.8.GENE3D); IPR027417 (G3DSA:3.40.50.GENE3D); PTHR33463 (PANTHER); PTHR33463:SF57 (PANTHER); cd00009 (CDD); IPR027417 (SUPERFAMILY)	F:GO:0043531	F:ADP binding
5.36911E-64	true	[INTERPRO, BLASTED, MAPPED, ANNOTATED]	404	20	RecName: Full=Putative disease resistance RPP13-like protein 1	XP_022746816.1|CN	53.99	10	P:GO:0009416; P:GO:0009751; P:GO:0042742; P:GO:0050776; P:GO:0050832; P:GO:0051716; F:GO:0004016; F:GO:0005515; C:GO:0016020; C:GO:0043231	P:response to light stimulus; P:response to salicylic acid; P:defense response to bacterium; P:regulation of immune response; P:defense response to fungus; P:cellular response to stimulus; F:adenylate cyclase activity; F:protein binding; C:membrane; C:intracellular membrane-bounded organelle	EC:4.6.1.1	Adenylate cyclase	Coil (COILS); Coil (COILS); Coil (COILS); PR00364 (PRINTS); IPR041118 (PFAM); G3DSA:1.20.5.4130 (GENE3D); IPR027417 (G3DSA:3.40.50.GENE3D); IPR002182 (PFAM); IPR042197 (G3DSA:1.10.8.GENE3D); IPR044974 (PANTHER); PTHR23155:SF1055 (PANTHER); NON_CYTOPLASMIC_DOMAIN (PHOBIUS); SIGNAL_PEPTIDE_N_REGION (PHOBIUS); SIGNAL_PEPTIDE_C_REGION (PHOBIUS); SIGNAL_PEPTIDE (PHOBIUS); SIGNAL_PEPTIDE_H_REGION (PHOB…	P:GO:0006952; F:GO:0043531	P:defense response; F:ADP binding
6.60387E-57	true	[INTERPRO, BLASTED, MAPPED, ANNOTATED]	489	20	RecName: Full=Probable disease resistance protein At1g15890	XP_022717062.1|CN	53.98	7	P:GO:0009626; P:GO:0042742; F:GO:0000166; F:GO:0038023; F:GO:0042802; C:GO:0005829; C:GO:0005886	P:plant-type hypersensitive response; P:defense response to bacterium; F:nucleotide binding; F:signaling receptor activity; F:identical protein binding; C:cytosol; C:plasma membrane			Coil (COILS); Coil (COILS); PR00364 (PRINTS); IPR036388 (G3DSA:1.10.10.GENE3D); IPR042197 (G3DSA:1.10.8.GENE3D); IPR002182 (PFAM); IPR027417 (G3DSA:3.40.50.GENE3D); IPR044974 (PANTHER); PTHR23155:SF1032 (PANTHER); cd00009 (CDD); IPR027417 (SUPERFAMILY)	P:GO:0006952; F:GO:0043531	P:defense response; F:ADP binding
6.60387E-57	true	[INTERPRO, BLASTED, MAPPED, ANNOTATED]	489	20	RecName: Full=Probable disease resistance protein At1g15890	XP_022717068.1|CN	53.98	7	P:GO:0009626; P:GO:0042742; F:GO:0000166; F:GO:0038023; F:GO:0042802; C:GO:0005829; C:GO:0005886	P:plant-type hypersensitive response; P:defense response to bacterium; F:nucleotide binding; F:signaling receptor activity; F:identical protein binding; C:cytosol; C:plasma membrane			Coil (COILS); Coil (COILS); PR00364 (PRINTS); IPR036388 (G3DSA:1.10.10.GENE3D); IPR042197 (G3DSA:1.10.8.GENE3D); IPR002182 (PFAM); IPR027417 (G3DSA:3.40.50.GENE3D); IPR044974 (PANTHER); PTHR23155:SF1032 (PANTHER); cd00009 (CDD); IPR027417 (SUPERFAMILY)	P:GO:0006952; F:GO:0043531	P:defense response; F:ADP binding
3.28097E-48	true	[INTERPRO, BLASTED, MAPPED, ANNOTATED]	291	20	RecName: Full=Putative disease resistance protein RGA4; AltName: Full=RGA4-blb	XP_022743837.1|CN	56.46	9	P:GO:0009626; P:GO:0042742; P:GO:0050832; P:GO:0051607; F:GO:0000166; F:GO:0004016; F:GO:0005515; C:GO:0005622; C:GO:0019897	P:plant-type hypersensitive response; P:defense response to bacterium; P:defense response to fungus; P:defense response to virus; F:nucleotide binding; F:adenylate cyclase activity; F:protein binding; C:intracellular anatomical structure; C:extrinsic component of plasma membrane	EC:4.6.1.1	Adenylate cyclase	Coil (COILS); PR00364 (PRINTS); IPR002182 (PFAM); IPR036388 (G3DSA:1.10.10.GENE3D); IPR027417 (G3DSA:3.40.50.GENE3D); IPR041118 (PFAM); IPR042197 (G3DSA:1.10.8.GENE3D); IPR044974 (PANTHER); PTHR23155:SF1113 (PANTHER); IPR027417 (SUPERFAMILY)	P:GO:0006952; F:GO:0043531	P:defense response; F:ADP binding
2.02726E-25	true	[INTERPRO, BLASTED, MAPPED, ANNOTATED]	326	20	RecName: Full=Disease resistance protein RPS5; AltName: Full=Resistance to Pseudomonas syringae protein 5; AltName: Full=pNd3/pNd10	XP_022723962.1|CN	50.2	7	P:GO:0008219; P:GO:0009617; P:GO:0098542; F:GO:0000166; F:GO:0005515; C:GO:0005829; C:GO:0016020	P:cell death; P:response to bacterium; P:defense response to other organism; F:nucleotide binding; F:protein binding; C:cytosol; C:membrane			Coil (COILS); PR00364 (PRINTS); IPR003593 (SMART); IPR002182 (PFAM); IPR027417 (G3DSA:3.40.50.GENE3D); PTHR33463 (PANTHER); PTHR33463:SF50 (PANTHER); SIGNAL_PEPTIDE (PHOBIUS); NON_CYTOPLASMIC_DOMAIN (PHOBIUS); SIGNAL_PEPTIDE_H_REGION (PHOBIUS); SIGNAL_PEPTIDE_N_REGION (PHOBIUS); SIGNAL_PEPTIDE_C_REGION (PHOBIUS); cd00009 (CDD); IPR027417 (SUPERFAMILY)	F:GO:0043531	F:ADP binding
6.60387E-57	true	[INTERPRO, BLASTED, MAPPED, ANNOTATED]	489	20	RecName: Full=Probable disease resistance protein At1g15890	XP_022717063.1|CN	53.98	7	P:GO:0009626; P:GO:0042742; F:GO:0000166; F:GO:0038023; F:GO:0042802; C:GO:0005829; C:GO:0005886	P:plant-type hypersensitive response; P:defense response to bacterium; F:nucleotide binding; F:signaling receptor activity; F:identical protein binding; C:cytosol; C:plasma membrane			Coil (COILS); Coil (COILS); PR00364 (PRINTS); IPR036388 (G3DSA:1.10.10.GENE3D); IPR042197 (G3DSA:1.10.8.GENE3D); IPR002182 (PFAM); IPR027417 (G3DSA:3.40.50.GENE3D); IPR044974 (PANTHER); PTHR23155:SF1032 (PANTHER); cd00009 (CDD); IPR027417 (SUPERFAMILY)	P:GO:0006952; F:GO:0043531	P:defense response; F:ADP binding
9.4954E-40	true	[INTERPRO, BLASTED, MAPPED, ANNOTATED]	327	20	RecName: Full=Probable disease resistance protein At5g63020; AltName: Full=pNd11	XP_022714926.1|CN	58.06	9	P:GO:0009626; P:GO:0010942; P:GO:0042742; F:GO:0000166; F:GO:0038023; F:GO:0042802; C:GO:0005737; C:GO:0005886; C:GO:0043231	P:plant-type hypersensitive response; P:positive regulation of cell death; P:defense response to bacterium; F:nucleotide binding; F:signaling receptor activity; F:identical protein binding; C:cytoplasm; C:plasma membrane; C:intracellular membrane-bounded organelle			Coil (COILS); Coil (COILS); PR00364 (PRINTS); IPR027417 (G3DSA:3.40.50.GENE3D); IPR002182 (PFAM); PTHR23155:SF1044 (PANTHER); IPR044974 (PANTHER); TRANSMEMBRANE (PHOBIUS); CYTOPLASMIC_DOMAIN (PHOBIUS); NON_CYTOPLASMIC_DOMAIN (PHOBIUS); IPR027417 (SUPERFAMILY); TMhelix (TMHMM)	P:GO:0006952; F:GO:0043531	P:defense response; F:ADP binding
2.95449E-57	true	[INTERPRO, BLASTED, MAPPED, ANNOTATED]	357	20	RecName: Full=Disease resistance protein RGA2; AltName: Full=Blight resistance protein RPI; AltName: Full=RGA2-blb	XP_022743808.1|CN	52.57	8	P:GO:0009416; P:GO:0009751; P:GO:0042742; P:GO:0050776; P:GO:0051716; F:GO:0005515; C:GO:0016020; C:GO:0043231	P:response to light stimulus; P:response to salicylic acid; P:defense response to bacterium; P:regulation of immune response; P:cellular response to stimulus; F:protein binding; C:membrane; C:intracellular membrane-bounded organelle			Coil (COILS); PR00364 (PRINTS); IPR041118 (PFAM); G3DSA:1.20.5.4130 (GENE3D); IPR002182 (PFAM); IPR027417 (G3DSA:3.40.50.GENE3D); PTHR23155:SF1132 (PANTHER); IPR044974 (PANTHER); IPR038005 (CDD); IPR027417 (SUPERFAMILY)	P:GO:0006952; F:GO:0043531	P:defense response; F:ADP binding
6.60387E-57	true	[INTERPRO, BLASTED, MAPPED, ANNOTATED]	489	20	RecName: Full=Probable disease resistance protein At1g15890	XP_022717064.1|CN	53.98	7	P:GO:0009626; P:GO:0042742; F:GO:0000166; F:GO:0038023; F:GO:0042802; C:GO:0005829; C:GO:0005886	P:plant-type hypersensitive response; P:defense response to bacterium; F:nucleotide binding; F:signaling receptor activity; F:identical protein binding; C:cytosol; C:plasma membrane			Coil (COILS); Coil (COILS); PR00364 (PRINTS); IPR036388 (G3DSA:1.10.10.GENE3D); IPR042197 (G3DSA:1.10.8.GENE3D); IPR002182 (PFAM); IPR027417 (G3DSA:3.40.50.GENE3D); IPR044974 (PANTHER); PTHR23155:SF1032 (PANTHER); cd00009 (CDD); IPR027417 (SUPERFAMILY)	P:GO:0006952; F:GO:0043531	P:defense response; F:ADP binding
1.92835E-110	true	[INTERPRO, BLASTED, MAPPED, ANNOTATED]	495	20	RecName: Full=Putative disease resistance RPP13-like protein 1	XP_022745609.1|CN	53.29	11	P:GO:0009416; P:GO:0009751; P:GO:0042742; P:GO:0050776; P:GO:0050832; P:GO:0051716; F:GO:0000166; F:GO:0004016; F:GO:0005515; C:GO:0005886; C:GO:0043231	P:response to light stimulus; P:response to salicylic acid; P:defense response to bacterium; P:regulation of immune response; P:defense response to fungus; P:cellular response to stimulus; F:nucleotide binding; F:adenylate cyclase activity; F:protein binding; C:plasma membrane; C:intracellular membrane-bounded organelle	EC:4.6.1.1	Adenylate cyclase	Coil (COILS); PR00364 (PRINTS); IPR041118 (PFAM); IPR042197 (G3DSA:1.10.8.GENE3D); G3DSA:1.20.5.4130 (GENE3D); IPR027417 (G3DSA:3.40.50.GENE3D); IPR036388 (G3DSA:1.10.10.GENE3D); IPR002182 (PFAM); IPR044974 (PANTHER); PTHR23155:SF1138 (PANTHER); SIGNAL_PEPTIDE (PHOBIUS); SIGNAL_PEPTIDE_N_REGION (PHOBIUS); NON_CYTOPLASMIC_DOMAIN (PHOBIUS); SIGNAL_PEPTIDE_H_REGION (PHOBIUS); SIGNAL_PEPTIDE_C_REGION…	P:GO:0006952; F:GO:0043531	P:defense response; F:ADP binding
6.60387E-57	true	[INTERPRO, BLASTED, MAPPED, ANNOTATED]	489	20	RecName: Full=Probable disease resistance protein At1g15890	XP_022717066.1|CN	53.98	7	P:GO:0009626; P:GO:0042742; F:GO:0000166; F:GO:0038023; F:GO:0042802; C:GO:0005829; C:GO:0005886	P:plant-type hypersensitive response; P:defense response to bacterium; F:nucleotide binding; F:signaling receptor activity; F:identical protein binding; C:cytosol; C:plasma membrane			Coil (COILS); Coil (COILS); PR00364 (PRINTS); IPR036388 (G3DSA:1.10.10.GENE3D); IPR042197 (G3DSA:1.10.8.GENE3D); IPR002182 (PFAM); IPR027417 (G3DSA:3.40.50.GENE3D); IPR044974 (PANTHER); PTHR23155:SF1032 (PANTHER); cd00009 (CDD); IPR027417 (SUPERFAMILY)	P:GO:0006952; F:GO:0043531	P:defense response; F:ADP binding
7.84589E-21	true	[INTERPRO, BLASTED, MAPPED, ANNOTATED]	371	20	RecName: Full=Disease resistance protein At4g27190	XP_022728547.1|CN	54.01	7	P:GO:0008219; P:GO:0009617; P:GO:0098542; F:GO:0000166; F:GO:0005515; C:GO:0005829; C:GO:0005886	P:cell death; P:response to bacterium; P:defense response to other organism; F:nucleotide binding; F:protein binding; C:cytosol; C:plasma membrane			Coil (COILS); PR00364 (PRINTS); IPR002182 (PFAM); IPR027417 (G3DSA:3.40.50.GENE3D); PTHR33463:SF57 (PANTHER); PTHR33463 (PANTHER); IPR027417 (SUPERFAMILY)	F:GO:0043531	F:ADP binding
8.15948E-57	true	[INTERPRO, BLASTED, MAPPED, ANNOTATED]	520	20	RecName: Full=Probable disease resistance protein At1g15890	XP_022717054.1|CN	54.13	7	P:GO:0009626; P:GO:0042742; F:GO:0000166; F:GO:0038023; F:GO:0042802; C:GO:0005829; C:GO:0005886	P:plant-type hypersensitive response; P:defense response to bacterium; F:nucleotide binding; F:signaling receptor activity; F:identical protein binding; C:cytosol; C:plasma membrane			Coil (COILS); Coil (COILS); PR00364 (PRINTS); IPR042197 (G3DSA:1.10.8.GENE3D); IPR036388 (G3DSA:1.10.10.GENE3D); IPR002182 (PFAM); IPR027417 (G3DSA:3.40.50.GENE3D); PTHR23155:SF1032 (PANTHER); IPR044974 (PANTHER); cd00009 (CDD); IPR027417 (SUPERFAMILY)	P:GO:0006952; F:GO:0043531	P:defense response; F:ADP binding
2.83784E-42	true	[INTERPRO, BLASTED, MAPPED, ANNOTATED]	426	20	RecName: Full=Disease resistance protein At4g27190	XP_022753329.1|CN	50.18	7	P:GO:0008219; P:GO:0009617; P:GO:0098542; F:GO:0000166; F:GO:0005515; C:GO:0005739; C:GO:0016020	P:cell death; P:response to bacterium; P:defense response to other organism; F:nucleotide binding; F:protein binding; C:mitochondrion; C:membrane			Coil (COILS); PR00364 (PRINTS); IPR027417 (G3DSA:3.40.50.GENE3D); IPR042197 (G3DSA:1.10.8.GENE3D); IPR002182 (PFAM); PTHR33463:SF91 (PANTHER); PTHR33463 (PANTHER); IPR027417 (SUPERFAMILY)	F:GO:0043531	F:ADP binding
5.09676E-127	true	[INTERPRO, BLASTED, MAPPED, ANNOTATED]	592	20	RecName: Full=Putative disease resistance RPP13-like protein 1	XP_022759440.1|CN	51.6	6	P:GO:0042742; P:GO:0050832; F:GO:0004016; F:GO:0005515; C:GO:0005622; C:GO:0016020	P:defense response to bacterium; P:defense response to fungus; F:adenylate cyclase activity; F:protein binding; C:intracellular anatomical structure; C:membrane	EC:4.6.1.1	Adenylate cyclase	Coil (COILS); PR00364 (PRINTS); IPR002182 (PFAM); IPR036388 (G3DSA:1.10.10.GENE3D); IPR027417 (G3DSA:3.40.50.GENE3D); IPR041118 (PFAM); G3DSA:1.20.5.4130 (GENE3D); IPR042197 (G3DSA:1.10.8.GENE3D); PTHR23155:SF1138 (PANTHER); IPR044974 (PANTHER); cd00009 (CDD); IPR038005 (CDD); IPR027417 (SUPERFAMILY)	P:GO:0006952; F:GO:0043531	P:defense response; F:ADP binding
2.25298E-6	true	[INTERPRO, BLASTED, MAPPED]	165	9	RecName: Full=Probable disease resistance protein At1g61190	XP_022745676.1|CN	45.89	9	P:GO:0006952; P:GO:0009617; F:GO:0000166; F:GO:0005515; F:GO:0005524; F:GO:0043531; C:GO:0005575; C:GO:0005737; C:GO:0005886	P:defense response; P:response to bacterium; F:nucleotide binding; F:protein binding; F:ATP binding; F:ADP binding; C:cellular_component; C:cytoplasm; C:plasma membrane			Coil (COILS); IPR027417 (G3DSA:3.40.50.GENE3D); IPR002182 (PFAM); PTHR33463:SF50 (PANTHER); PTHR33463 (PANTHER); IPR027417 (SUPERFAMILY)	F:GO:0043531	F:ADP binding
6.06821E-72	true	[INTERPRO, BLASTED, MAPPED, ANNOTATED]	284	20	RecName: Full=Putative disease resistance RPP13-like protein 1	XP_022746777.1|CN	55.57	11	P:GO:0009416; P:GO:0009751; P:GO:0050776; P:GO:0050829; P:GO:0050832; P:GO:0051716; F:GO:0000166; F:GO:0004016; F:GO:0043621; C:GO:0005634; C:GO:0016020	P:response to light stimulus; P:response to salicylic acid; P:regulation of immune response; P:defense response to Gram-negative bacterium; P:defense response to fungus; P:cellular response to stimulus; F:nucleotide binding; F:adenylate cyclase activity; F:protein self-association; C:nucleus; C:membrane	EC:4.6.1.1	Adenylate cyclase	Coil (COILS); PR00364 (PRINTS); IPR027417 (G3DSA:3.40.50.GENE3D); IPR042197 (G3DSA:1.10.8.GENE3D); IPR002182 (PFAM); PTHR23155:SF1138 (PANTHER); IPR044974 (PANTHER); cd00009 (CDD); IPR027417 (SUPERFAMILY)	P:GO:0006952; F:GO:0043531	P:defense response; F:ADP binding
6.60387E-57	true	[INTERPRO, BLASTED, MAPPED, ANNOTATED]	489	20	RecName: Full=Probable disease resistance protein At1g15890	XP_022717056.1|CN	53.98	7	P:GO:0009626; P:GO:0042742; F:GO:0000166; F:GO:0038023; F:GO:0042802; C:GO:0005829; C:GO:0005886	P:plant-type hypersensitive response; P:defense response to bacterium; F:nucleotide binding; F:signaling receptor activity; F:identical protein binding; C:cytosol; C:plasma membrane			Coil (COILS); Coil (COILS); PR00364 (PRINTS); IPR036388 (G3DSA:1.10.10.GENE3D); IPR042197 (G3DSA:1.10.8.GENE3D); IPR002182 (PFAM); IPR027417 (G3DSA:3.40.50.GENE3D); IPR044974 (PANTHER); PTHR23155:SF1032 (PANTHER); cd00009 (CDD); IPR027417 (SUPERFAMILY)	P:GO:0006952; F:GO:0043531	P:defense response; F:ADP binding
2.25298E-6	true	[INTERPRO, BLASTED, MAPPED]	165	9	RecName: Full=Probable disease resistance protein At1g61190	XP_022745677.1|CN	45.89	9	P:GO:0006952; P:GO:0009617; F:GO:0000166; F:GO:0005515; F:GO:0005524; F:GO:0043531; C:GO:0005575; C:GO:0005737; C:GO:0005886	P:defense response; P:response to bacterium; F:nucleotide binding; F:protein binding; F:ATP binding; F:ADP binding; C:cellular_component; C:cytoplasm; C:plasma membrane			Coil (COILS); IPR002182 (PFAM); IPR027417 (G3DSA:3.40.50.GENE3D); PTHR33463:SF50 (PANTHER); PTHR33463 (PANTHER); IPR027417 (SUPERFAMILY)	F:GO:0043531	F:ADP binding
1.01863E-39	true	[INTERPRO, BLASTED, MAPPED, ANNOTATED]	253	20	RecName: Full=Disease resistance protein RGA2; AltName: Full=Blight resistance protein RPI; AltName: Full=RGA2-blb	XP_022743296.1|CN	52.95	10	P:GO:0002230; P:GO:0002239; P:GO:0009611; P:GO:0009620; P:GO:0009626; P:GO:0009637; P:GO:0009646; P:GO:0071446; F:GO:0005515; C:GO:0005886	P:positive regulation of defense response to virus by host; P:response to oomycetes; P:response to wounding; P:response to fungus; P:plant-type hypersensitive response; P:response to blue light; P:response to absence of light; P:cellular response to salicylic acid stimulus; F:protein binding; C:plasma membrane			Coil (COILS); Coil (COILS); G3DSA:1.20.5.4130 (GENE3D); IPR041118 (PFAM); IPR002182 (PFAM); IPR027417 (G3DSA:3.40.50.GENE3D); PTHR23155:SF860 (PANTHER); IPR044974 (PANTHER); IPR038005 (CDD); IPR027417 (SUPERFAMILY)	P:GO:0006952; F:GO:0043531	P:defense response; F:ADP binding
6.60387E-57	true	[INTERPRO, BLASTED, MAPPED, ANNOTATED]	489	20	RecName: Full=Probable disease resistance protein At1g15890	XP_022717061.1|CN	53.98	7	P:GO:0009626; P:GO:0042742; F:GO:0000166; F:GO:0038023; F:GO:0042802; C:GO:0005829; C:GO:0005886	P:plant-type hypersensitive response; P:defense response to bacterium; F:nucleotide binding; F:signaling receptor activity; F:identical protein binding; C:cytosol; C:plasma membrane			Coil (COILS); Coil (COILS); PR00364 (PRINTS); IPR036388 (G3DSA:1.10.10.GENE3D); IPR042197 (G3DSA:1.10.8.GENE3D); IPR002182 (PFAM); IPR027417 (G3DSA:3.40.50.GENE3D); IPR044974 (PANTHER); PTHR23155:SF1032 (PANTHER); cd00009 (CDD); IPR027417 (SUPERFAMILY)	P:GO:0006952; F:GO:0043531	P:defense response; F:ADP binding
1.21375E-94	true	[INTERPRO, BLASTED, MAPPED, ANNOTATED]	462	20	RecName: Full=Putative disease resistance RPP13-like protein 1	XP_022764735.1|CN	50.97	7	P:GO:0009416; P:GO:0009620; P:GO:0010033; P:GO:0042742; P:GO:0050776; F:GO:0005515; C:GO:0043231	P:response to light stimulus; P:response to fungus; P:response to organic substance; P:defense response to bacterium; P:regulation of immune response; F:protein binding; C:intracellular membrane-bounded organelle			Coil (COILS); Coil (COILS); PR00364 (PRINTS); IPR042197 (G3DSA:1.10.8.GENE3D); IPR002182 (PFAM); G3DSA:1.20.5.4130 (GENE3D); IPR027417 (G3DSA:3.40.50.GENE3D); IPR041118 (PFAM); IPR044974 (PANTHER); PTHR23155:SF1138 (PANTHER); SIGNAL_PEPTIDE_N_REGION (PHOBIUS); SIGNAL_PEPTIDE_C_REGION (PHOBIUS); SIGNAL_PEPTIDE_H_REGION (PHOBIUS); SIGNAL_PEPTIDE (PHOBIUS); NON_CYTOPLASMIC_DOMAIN (PHOBIUS); IPR03800…	P:GO:0006952; F:GO:0043531	P:defense response; F:ADP binding
1.23207E-4	true	[INTERPRO, BLASTED, MAPPED]	196	3	RecName: Full=Disease resistance protein RFL1; AltName: Full=RPS5-like protein 1; AltName: Full=pNd13/pNd14	XP_022735547.1|CN	60.02	6	P:GO:0006952; P:GO:0009617; F:GO:0000166; F:GO:0005524; F:GO:0043531; C:GO:0005575	P:defense response; P:response to bacterium; F:nucleotide binding; F:ATP binding; F:ADP binding; C:cellular_component			Coil (COILS); Coil (COILS); IPR027417 (G3DSA:3.40.50.GENE3D); IPR002182 (PFAM); PTHR33463:SF95 (PANTHER); PTHR33463 (PANTHER); cd00009 (CDD); IPR027417 (SUPERFAMILY)	F:GO:0043531	F:ADP binding
1.98453E-19	true	[INTERPRO, BLASTED, MAPPED, ANNOTATED]	288	20	RecName: Full=Disease resistance protein SUMM2; AltName: Full=Disease resistance protein At1g12280; AltName: Full=Protein SUPPRESSOR OF MKK1 MKK2 2	XP_022735532.1|CN	50.78	8	P:GO:0009626; P:GO:0016045; P:GO:0042742; F:GO:0000166; F:GO:0038023; F:GO:0042802; C:GO:0005829; C:GO:0005886	P:plant-type hypersensitive response; P:detection of bacterium; P:defense response to bacterium; F:nucleotide binding; F:signaling receptor activity; F:identical protein binding; C:cytosol; C:plasma membrane			Coil (COILS); Coil (COILS); Coil (COILS); PR00364 (PRINTS); IPR027417 (G3DSA:3.40.50.GENE3D); IPR002182 (PFAM); PTHR33463:SF50 (PANTHER); PTHR33463 (PANTHER); cd00009 (CDD); IPR027417 (SUPERFAMILY)	F:GO:0043531	F:ADP binding
5.74399E-38	true	[INTERPRO, BLASTED, MAPPED, ANNOTATED]	289	20	RecName: Full=Putative disease resistance protein RGA3; AltName: Full=Blight resistance protein B149; AltName: Full=RGA1-blb	XP_022774356.1|CN	50.17	6	P:GO:0009416; P:GO:0009751; P:GO:0051716; P:GO:0098542; F:GO:0005515; C:GO:0016020	P:response to light stimulus; P:response to salicylic acid; P:cellular response to stimulus; P:defense response to other organism; F:protein binding; C:membrane			Coil (COILS); IPR041118 (PFAM); IPR002182 (PFAM); IPR027417 (G3DSA:3.40.50.GENE3D); G3DSA:1.20.5.4130 (GENE3D); IPR044974 (PANTHER); PTHR23155:SF909 (PANTHER); SIGNAL_PEPTIDE_N_REGION (PHOBIUS); SIGNAL_PEPTIDE_H_REGION (PHOBIUS); NON_CYTOPLASMIC_DOMAIN (PHOBIUS); SIGNAL_PEPTIDE_C_REGION (PHOBIUS); SIGNAL_PEPTIDE (PHOBIUS); IPR038005 (CDD); IPR027417 (SUPERFAMILY)	P:GO:0006952; F:GO:0043531	P:defense response; F:ADP binding
3.55207E-58	true	[INTERPRO, BLASTED, MAPPED, ANNOTATED]	415	20	RecName: Full=Disease resistance protein At4g27190	XP_022734596.1|CN	57.77	10	P:GO:0009626; P:GO:0010942; P:GO:0016045; P:GO:0042742; F:GO:0000166; F:GO:0038023; F:GO:0042802; C:GO:0005739; C:GO:0005829; C:GO:0005886	P:plant-type hypersensitive response; P:positive regulation of cell death; P:detection of bacterium; P:defense response to bacterium; F:nucleotide binding; F:signaling receptor activity; F:identical protein binding; C:mitochondrion; C:cytosol; C:plasma membrane			Coil (COILS); Coil (COILS); PR00364 (PRINTS); IPR002182 (PFAM); IPR042197 (G3DSA:1.10.8.GENE3D); IPR027417 (G3DSA:3.40.50.GENE3D); IPR044974 (PANTHER); PTHR23155:SF1032 (PANTHER); IPR027417 (SUPERFAMILY)	P:GO:0006952; F:GO:0043531	P:defense response; F:ADP binding
3.83369E-58	true	[INTERPRO, BLASTED, MAPPED, ANNOTATED]	451	20	RecName: Full=Disease resistance protein At4g27190	XP_022734595.1|CN	57.74	9	P:GO:0009626; P:GO:0010942; P:GO:0016045; P:GO:0042742; F:GO:0000166; F:GO:0038023; F:GO:0042802; C:GO:0005829; C:GO:0005886	P:plant-type hypersensitive response; P:positive regulation of cell death; P:detection of bacterium; P:defense response to bacterium; F:nucleotide binding; F:signaling receptor activity; F:identical protein binding; C:cytosol; C:plasma membrane			Coil (COILS); Coil (COILS); PR00364 (PRINTS); IPR002182 (PFAM); IPR027417 (G3DSA:3.40.50.GENE3D); IPR042197 (G3DSA:1.10.8.GENE3D); PTHR23155:SF1032 (PANTHER); IPR044974 (PANTHER); NON_CYTOPLASMIC_DOMAIN (PHOBIUS); CYTOPLASMIC_DOMAIN (PHOBIUS); TRANSMEMBRANE (PHOBIUS); IPR027417 (SUPERFAMILY)	P:GO:0006952; F:GO:0043531	P:defense response; F:ADP binding
2.67516E-52	true	[INTERPRO, BLASTED, MAPPED, ANNOTATED]	567	20	RecName: Full=Putative disease resistance protein At4g10780	XP_022717715.1|CN	53.23	7	P:GO:0009626; P:GO:0042742; F:GO:0000166; F:GO:0038023; F:GO:0042802; C:GO:0005829; C:GO:0005886	P:plant-type hypersensitive response; P:defense response to bacterium; F:nucleotide binding; F:signaling receptor activity; F:identical protein binding; C:cytosol; C:plasma membrane			Coil (COILS); Coil (COILS); PR00364 (PRINTS); IPR002182 (PFAM); IPR027417 (G3DSA:3.40.50.GENE3D); IPR042197 (G3DSA:1.10.8.GENE3D); IPR036388 (G3DSA:1.10.10.GENE3D); PTHR23155:SF1032 (PANTHER); IPR044974 (PANTHER); cd00009 (CDD); IPR027417 (SUPERFAMILY)	P:GO:0006952; F:GO:0043531	P:defense response; F:ADP binding
2.66555E-11	true	[INTERPRO, BLASTED, MAPPED, ANNOTATED]	244	11	RecName: Full=Disease resistance protein UNI; AltName: Full=Protein UNI	XP_022717688.1|CN	57.09	2	F:GO:0000166; C:GO:0005829	F:nucleotide binding; C:cytosol			Coil (COILS); Coil (COILS); PR00364 (PRINTS); IPR027417 (G3DSA:3.40.50.GENE3D); IPR002182 (PFAM); IPR044974 (PANTHER); PTHR23155:SF1032 (PANTHER); IPR027417 (SUPERFAMILY)	P:GO:0006952; F:GO:0043531	P:defense response; F:ADP binding
4.89642E-22	true	[INTERPRO, BLASTED, MAPPED, ANNOTATED]	238	20	RecName: Full=Probable disease resistance protein At1g61300	XP_022719655.1|CN	52.86	7	P:GO:0009626; P:GO:0042742; F:GO:0000166; F:GO:0038023; F:GO:0042802; C:GO:0005829; C:GO:0005886	P:plant-type hypersensitive response; P:defense response to bacterium; F:nucleotide binding; F:signaling receptor activity; F:identical protein binding; C:cytosol; C:plasma membrane			Coil (COILS); IPR027417 (G3DSA:3.40.50.GENE3D); IPR002182 (PFAM); IPR042197 (G3DSA:1.10.8.GENE3D); PTHR33463:SF57 (PANTHER); PTHR33463 (PANTHER); IPR027417 (SUPERFAMILY)	F:GO:0043531	F:ADP binding
3.2079E-89	true	[INTERPRO, BLASTED, MAPPED, ANNOTATED]	527	20	RecName: Full=Disease resistance protein RGA2; AltName: Full=Blight resistance protein RPI; AltName: Full=RGA2-blb	XP_022719646.1|CN	51.97	8	P:GO:0009416; P:GO:0009751; P:GO:0042742; P:GO:0050776; P:GO:0051716; F:GO:0005515; C:GO:0005886; C:GO:0043231	P:response to light stimulus; P:response to salicylic acid; P:defense response to bacterium; P:regulation of immune response; P:cellular response to stimulus; F:protein binding; C:plasma membrane; C:intracellular membrane-bounded organelle			Coil (COILS); PR00364 (PRINTS); IPR027417 (G3DSA:3.40.50.GENE3D); IPR002182 (PFAM); IPR041118 (PFAM); IPR036388 (G3DSA:1.10.10.GENE3D); G3DSA:1.20.5.4130 (GENE3D); PTHR23155:SF1113 (PANTHER); IPR044974 (PANTHER); IPR038005 (CDD); IPR027417 (SUPERFAMILY)	P:GO:0006952; F:GO:0043531	P:defense response; F:ADP binding
7.0689E-49	true	[INTERPRO, BLASTED, MAPPED, ANNOTATED]	567	20	RecName: Full=Probable disease resistance protein At1g61190	XP_022718884.1|CN	48.71	8	P:GO:0008219; P:GO:0009617; P:GO:0051716; P:GO:0098542; F:GO:0000166; F:GO:0005515; C:GO:0005737; C:GO:0016020	P:cell death; P:response to bacterium; P:cellular response to stimulus; P:defense response to other organism; F:nucleotide binding; F:protein binding; C:cytoplasm; C:membrane			Coil (COILS); PR00364 (PRINTS); IPR003593 (SMART); IPR002182 (PFAM); IPR042197 (G3DSA:1.10.8.GENE3D); IPR027417 (G3DSA:3.40.50.GENE3D); PTHR33463:SF50 (PANTHER); PTHR33463 (PANTHER); IPR027417 (SUPERFAMILY)	F:GO:0043531	F:ADP binding
5.83736E-44	true	[INTERPRO, BLASTED, MAPPED, ANNOTATED]	616	20	RecName: Full=Disease resistance protein RFL1; AltName: Full=RPS5-like protein 1; AltName: Full=pNd13/pNd14	XP_022717718.1|CN	51.52	7	P:GO:0009626; P:GO:0016045; P:GO:0042742; F:GO:0000166; F:GO:0005515; C:GO:0005829; C:GO:0005886	P:plant-type hypersensitive response; P:detection of bacterium; P:defense response to bacterium; F:nucleotide binding; F:protein binding; C:cytosol; C:plasma membrane			Coil (COILS); Coil (COILS); PR00364 (PRINTS); IPR042197 (G3DSA:1.10.8.GENE3D); IPR002182 (PFAM); IPR027417 (G3DSA:3.40.50.GENE3D); PTHR23155:SF1032 (PANTHER); IPR044974 (PANTHER); CYTOPLASMIC_DOMAIN (PHOBIUS); TRANSMEMBRANE (PHOBIUS); NON_CYTOPLASMIC_DOMAIN (PHOBIUS); cd00009 (CDD); IPR027417 (SUPERFAMILY); TMhelix (TMHMM)	P:GO:0006952; F:GO:0043531	P:defense response; F:ADP binding
1.91351E-104	true	[INTERPRO, BLASTED, MAPPED, ANNOTATED]	547	20	RecName: Full=Putative disease resistance protein RGA1; AltName: Full=RGA3-blb	XP_022768540.1|CN	52.48	4	P:GO:0042742; F:GO:0005515; C:GO:0005622; C:GO:0016020	P:defense response to bacterium; F:protein binding; C:intracellular anatomical structure; C:membrane			Coil (COILS); Coil (COILS); PR00364 (PRINTS); IPR027417 (G3DSA:3.40.50.GENE3D); IPR041118 (PFAM); IPR036388 (G3DSA:1.10.10.GENE3D); IPR042197 (G3DSA:1.10.8.GENE3D); IPR002182 (PFAM); G3DSA:1.20.5.4130 (GENE3D); IPR044974 (PANTHER); PTHR23155:SF1132 (PANTHER); IPR038005 (CDD); IPR027417 (SUPERFAMILY)	P:GO:0006952; F:GO:0043531	P:defense response; F:ADP binding
6.60387E-57	true	[INTERPRO, BLASTED, MAPPED, ANNOTATED]	489	20	RecName: Full=Probable disease resistance protein At1g15890	XP_022717059.1|CN	53.98	7	P:GO:0009626; P:GO:0042742; F:GO:0000166; F:GO:0038023; F:GO:0042802; C:GO:0005829; C:GO:0005886	P:plant-type hypersensitive response; P:defense response to bacterium; F:nucleotide binding; F:signaling receptor activity; F:identical protein binding; C:cytosol; C:plasma membrane			Coil (COILS); Coil (COILS); PR00364 (PRINTS); IPR036388 (G3DSA:1.10.10.GENE3D); IPR042197 (G3DSA:1.10.8.GENE3D); IPR002182 (PFAM); IPR027417 (G3DSA:3.40.50.GENE3D); IPR044974 (PANTHER); PTHR23155:SF1032 (PANTHER); cd00009 (CDD); IPR027417 (SUPERFAMILY)	P:GO:0006952; F:GO:0043531	P:defense response; F:ADP binding
2.98951E-102	true	[INTERPRO, BLASTED, MAPPED, ANNOTATED]	615	20	RecName: Full=Putative disease resistance protein RGA1; AltName: Full=RGA3-blb	XP_022743788.1|CN	49.08	6	P:GO:0009416; P:GO:0009620; P:GO:0010033; P:GO:0098542; F:GO:0005515; C:GO:0016020	P:response to light stimulus; P:response to fungus; P:response to organic substance; P:defense response to other organism; F:protein binding; C:membrane			Coil (COILS); Coil (COILS); PR00364 (PRINTS); G3DSA:1.20.5.4130 (GENE3D); IPR036388 (G3DSA:1.10.10.GENE3D); IPR041118 (PFAM); IPR002182 (PFAM); IPR042197 (G3DSA:1.10.8.GENE3D); IPR027417 (G3DSA:3.40.50.GENE3D); PTHR23155:SF1003 (PANTHER); IPR044974 (PANTHER); IPR038005 (CDD); IPR027417 (SUPERFAMILY)	P:GO:0006952; F:GO:0043531	P:defense response; F:ADP binding
6.60387E-57	true	[INTERPRO, BLASTED, MAPPED, ANNOTATED]	489	20	RecName: Full=Probable disease resistance protein At1g15890	XP_022717057.1|CN	53.98	7	P:GO:0009626; P:GO:0042742; F:GO:0000166; F:GO:0038023; F:GO:0042802; C:GO:0005829; C:GO:0005886	P:plant-type hypersensitive response; P:defense response to bacterium; F:nucleotide binding; F:signaling receptor activity; F:identical protein binding; C:cytosol; C:plasma membrane			Coil (COILS); Coil (COILS); PR00364 (PRINTS); IPR036388 (G3DSA:1.10.10.GENE3D); IPR042197 (G3DSA:1.10.8.GENE3D); IPR002182 (PFAM); IPR027417 (G3DSA:3.40.50.GENE3D); IPR044974 (PANTHER); PTHR23155:SF1032 (PANTHER); cd00009 (CDD); IPR027417 (SUPERFAMILY)	P:GO:0006952; F:GO:0043531	P:defense response; F:ADP binding
6.60387E-57	true	[INTERPRO, BLASTED, MAPPED, ANNOTATED]	489	20	RecName: Full=Probable disease resistance protein At1g15890	XP_022717058.1|CN	53.98	7	P:GO:0009626; P:GO:0042742; F:GO:0000166; F:GO:0038023; F:GO:0042802; C:GO:0005829; C:GO:0005886	P:plant-type hypersensitive response; P:defense response to bacterium; F:nucleotide binding; F:signaling receptor activity; F:identical protein binding; C:cytosol; C:plasma membrane			Coil (COILS); Coil (COILS); PR00364 (PRINTS); IPR036388 (G3DSA:1.10.10.GENE3D); IPR042197 (G3DSA:1.10.8.GENE3D); IPR002182 (PFAM); IPR027417 (G3DSA:3.40.50.GENE3D); IPR044974 (PANTHER); PTHR23155:SF1032 (PANTHER); cd00009 (CDD); IPR027417 (SUPERFAMILY)	P:GO:0006952; F:GO:0043531	P:defense response; F:ADP binding
1.8985E-60	true	[INTERPRO, BLASTED, MAPPED, ANNOTATED]	369	20	RecName: Full=Putative disease resistance protein RGA3; AltName: Full=Blight resistance protein B149; AltName: Full=RGA1-blb	XP_022775517.1|CN	51.39	7	P:GO:0009416; P:GO:0009751; P:GO:0042742; P:GO:0050776; P:GO:0051716; F:GO:0005515; C:GO:0016020	P:response to light stimulus; P:response to salicylic acid; P:defense response to bacterium; P:regulation of immune response; P:cellular response to stimulus; F:protein binding; C:membrane			Coil (COILS); PR00364 (PRINTS); IPR027417 (G3DSA:3.40.50.GENE3D); IPR002182 (PFAM); G3DSA:1.20.5.4130 (GENE3D); IPR041118 (PFAM); IPR044974 (PANTHER); PTHR23155:SF909 (PANTHER); IPR038005 (CDD); IPR027417 (SUPERFAMILY)	P:GO:0006952; F:GO:0043531	P:defense response; F:ADP binding
1.25257E-65	true	[INTERPRO, BLASTED, MAPPED, ANNOTATED]	412	20	RecName: Full=Putative disease resistance protein RGA3; AltName: Full=Blight resistance protein B149; AltName: Full=RGA1-blb	XP_022775511.1|CN	51.57	4	P:GO:0009620; P:GO:0042742; F:GO:0005515; C:GO:0005886	P:response to fungus; P:defense response to bacterium; F:protein binding; C:plasma membrane			Coil (COILS); Coil (COILS); Coil (COILS); PR00364 (PRINTS); IPR041118 (PFAM); G3DSA:1.20.5.4130 (GENE3D); IPR042197 (G3DSA:1.10.8.GENE3D); IPR002182 (PFAM); IPR027417 (G3DSA:3.40.50.GENE3D); IPR044974 (PANTHER); PTHR23155:SF1055 (PANTHER); SIGNAL_PEPTIDE_N_REGION (PHOBIUS); SIGNAL_PEPTIDE_C_REGION (PHOBIUS); SIGNAL_PEPTIDE (PHOBIUS); SIGNAL_PEPTIDE_H_REGION (PHOBIUS); NON_CYTOPLASMIC_DOMAIN (PHOB…	P:GO:0006952; F:GO:0043531	P:defense response; F:ADP binding
6.60387E-57	true	[INTERPRO, BLASTED, MAPPED, ANNOTATED]	489	20	RecName: Full=Probable disease resistance protein At1g15890	XP_022717055.1|CN	53.98	7	P:GO:0009626; P:GO:0042742; F:GO:0000166; F:GO:0038023; F:GO:0042802; C:GO:0005829; C:GO:0005886	P:plant-type hypersensitive response; P:defense response to bacterium; F:nucleotide binding; F:signaling receptor activity; F:identical protein binding; C:cytosol; C:plasma membrane			Coil (COILS); Coil (COILS); PR00364 (PRINTS); IPR036388 (G3DSA:1.10.10.GENE3D); IPR042197 (G3DSA:1.10.8.GENE3D); IPR002182 (PFAM); IPR027417 (G3DSA:3.40.50.GENE3D); IPR044974 (PANTHER); PTHR23155:SF1032 (PANTHER); cd00009 (CDD); IPR027417 (SUPERFAMILY)	P:GO:0006952; F:GO:0043531	P:defense response; F:ADP binding
5.35101E-39	true	[INTERPRO, BLASTED, MAPPED, ANNOTATED]	456	20	RecName: Full=Probable disease resistance protein At5g63020; AltName: Full=pNd11	XP_022718520.1|CN	50.18	7	P:GO:0008219; P:GO:0009617; P:GO:0098542; F:GO:0000166; F:GO:0005515; C:GO:0005737; C:GO:0016020	P:cell death; P:response to bacterium; P:defense response to other organism; F:nucleotide binding; F:protein binding; C:cytoplasm; C:membrane			Coil (COILS); Coil (COILS); PR00364 (PRINTS); IPR003593 (SMART); IPR002182 (PFAM); IPR042197 (G3DSA:1.10.8.GENE3D); IPR027417 (G3DSA:3.40.50.GENE3D); PTHR33463:SF50 (PANTHER); PTHR33463 (PANTHER); SIGNAL_PEPTIDE_C_REGION (PHOBIUS); SIGNAL_PEPTIDE (PHOBIUS); NON_CYTOPLASMIC_DOMAIN (PHOBIUS); SIGNAL_PEPTIDE_H_REGION (PHOBIUS); SIGNAL_PEPTIDE_N_REGION (PHOBIUS); IPR027417 (SUPERFAMILY)	F:GO:0043531	F:ADP binding
1.25454E-31	true	[INTERPRO, BLASTED, MAPPED, ANNOTATED]	275	20	RecName: Full=Putative disease resistance protein At1g63350	XP_022717725.1|CN	55.03	8	P:GO:0009626; P:GO:0016045; P:GO:0042742; F:GO:0000166; F:GO:0005515; C:GO:0005739; C:GO:0005829; C:GO:0005886	P:plant-type hypersensitive response; P:detection of bacterium; P:defense response to bacterium; F:nucleotide binding; F:protein binding; C:mitochondrion; C:cytosol; C:plasma membrane			Coil (COILS); Coil (COILS); PR00364 (PRINTS); IPR002182 (PFAM); IPR027417 (G3DSA:3.40.50.GENE3D); IPR044974 (PANTHER); PTHR23155:SF1044 (PANTHER); IPR027417 (SUPERFAMILY)	P:GO:0006952; F:GO:0043531	P:defense response; F:ADP binding
2.25298E-6	true	[INTERPRO, BLASTED, MAPPED]	165	9	RecName: Full=Probable disease resistance protein At1g61190	XP_022745675.1|CN	45.89	9	P:GO:0006952; P:GO:0009617; F:GO:0000166; F:GO:0005515; F:GO:0005524; F:GO:0043531; C:GO:0005575; C:GO:0005737; C:GO:0005886	P:defense response; P:response to bacterium; F:nucleotide binding; F:protein binding; F:ATP binding; F:ADP binding; C:cellular_component; C:cytoplasm; C:plasma membrane			Coil (COILS); IPR002182 (PFAM); IPR027417 (G3DSA:3.40.50.GENE3D); PTHR33463:SF50 (PANTHER); PTHR33463 (PANTHER); IPR027417 (SUPERFAMILY)	F:GO:0043531	F:ADP binding
1.32964E-37	true	[INTERPRO, BLASTED, MAPPED, ANNOTATED]	527	20	RecName: Full=Disease resistance protein SUMM2; AltName: Full=Disease resistance protein At1g12280; AltName: Full=Protein SUPPRESSOR OF MKK1 MKK2 2	XP_022718885.1|CN	46.73	5	P:GO:0009617; P:GO:0009987; P:GO:0098542; F:GO:0000166; C:GO:0005622	P:response to bacterium; P:cellular process; P:defense response to other organism; F:nucleotide binding; C:intracellular anatomical structure			Coil (COILS); PR00364 (PRINTS); IPR003593 (SMART); IPR042197 (G3DSA:1.10.8.GENE3D); IPR002182 (PFAM); IPR027417 (G3DSA:3.40.50.GENE3D); PTHR33463:SF57 (PANTHER); PTHR33463 (PANTHER); IPR027417 (SUPERFAMILY)	F:GO:0043531	F:ADP binding
5.89156E-59	true	[INTERPRO, BLASTED, MAPPED, ANNOTATED]	368	20	RecName: Full=Putative disease resistance protein RGA3; AltName: Full=Blight resistance protein B149; AltName: Full=RGA1-blb	XP_022750732.1|CN	51.41	7	P:GO:0009416; P:GO:0009620; P:GO:0010033; P:GO:0042742; P:GO:0050776; F:GO:0005515; C:GO:0043231	P:response to light stimulus; P:response to fungus; P:response to organic substance; P:defense response to bacterium; P:regulation of immune response; F:protein binding; C:intracellular membrane-bounded organelle			Coil (COILS); PR00364 (PRINTS); G3DSA:1.20.5.4130 (GENE3D); IPR002182 (PFAM); IPR027417 (G3DSA:3.40.50.GENE3D); IPR041118 (PFAM); PTHR23155:SF860 (PANTHER); IPR044974 (PANTHER); IPR038005 (CDD); IPR027417 (SUPERFAMILY)	P:GO:0006952; F:GO:0043531	P:defense response; F:ADP binding
6.60387E-57	true	[INTERPRO, BLASTED, MAPPED, ANNOTATED]	489	20	RecName: Full=Probable disease resistance protein At1g15890	XP_022717067.1|CN	53.98	7	P:GO:0009626; P:GO:0042742; F:GO:0000166; F:GO:0038023; F:GO:0042802; C:GO:0005829; C:GO:0005886	P:plant-type hypersensitive response; P:defense response to bacterium; F:nucleotide binding; F:signaling receptor activity; F:identical protein binding; C:cytosol; C:plasma membrane			Coil (COILS); Coil (COILS); PR00364 (PRINTS); IPR036388 (G3DSA:1.10.10.GENE3D); IPR042197 (G3DSA:1.10.8.GENE3D); IPR002182 (PFAM); IPR027417 (G3DSA:3.40.50.GENE3D); IPR044974 (PANTHER); PTHR23155:SF1032 (PANTHER); cd00009 (CDD); IPR027417 (SUPERFAMILY)	P:GO:0006952; F:GO:0043531	P:defense response; F:ADP binding
1.25807E-24	true	[INTERPRO, BLASTED, MAPPED, ANNOTATED]	365	15	RecName: Full=Disease resistance protein SUMM2; AltName: Full=Disease resistance protein At1g12280; AltName: Full=Protein SUPPRESSOR OF MKK1 MKK2 2	XP_022743855.1|CN	47.49	6	P:GO:0008219; P:GO:0009617; P:GO:0098542; F:GO:0000166; F:GO:0005515; C:GO:0016020	P:cell death; P:response to bacterium; P:defense response to other organism; F:nucleotide binding; F:protein binding; C:membrane			Coil (COILS); PR00364 (PRINTS); IPR002182 (PFAM); IPR042197 (G3DSA:1.10.8.GENE3D); IPR027417 (G3DSA:3.40.50.GENE3D); PTHR33463 (PANTHER); PTHR33463:SF50 (PANTHER); IPR027417 (SUPERFAMILY)	F:GO:0043531	F:ADP binding
1.04074E-38	true	[INTERPRO, BLASTED, MAPPED, ANNOTATED]	327	20	RecName: Full=Probable disease resistance protein At5g63020; AltName: Full=pNd11	XP_022714927.1|CN	57.74	9	P:GO:0009626; P:GO:0010942; P:GO:0042742; F:GO:0000166; F:GO:0038023; F:GO:0042802; C:GO:0005737; C:GO:0005886; C:GO:0043231	P:plant-type hypersensitive response; P:positive regulation of cell death; P:defense response to bacterium; F:nucleotide binding; F:signaling receptor activity; F:identical protein binding; C:cytoplasm; C:plasma membrane; C:intracellular membrane-bounded organelle			Coil (COILS); Coil (COILS); PR00364 (PRINTS); IPR002182 (PFAM); IPR027417 (G3DSA:3.40.50.GENE3D); PTHR23155:SF1044 (PANTHER); IPR044974 (PANTHER); TRANSMEMBRANE (PHOBIUS); CYTOPLASMIC_DOMAIN (PHOBIUS); NON_CYTOPLASMIC_DOMAIN (PHOBIUS); IPR027417 (SUPERFAMILY); TMhelix (TMHMM)	P:GO:0006952; F:GO:0043531	P:defense response; F:ADP binding
6.60387E-57	true	[INTERPRO, BLASTED, MAPPED, ANNOTATED]	489	20	RecName: Full=Probable disease resistance protein At1g15890	XP_022717065.1|CN	53.98	7	P:GO:0009626; P:GO:0042742; F:GO:0000166; F:GO:0038023; F:GO:0042802; C:GO:0005829; C:GO:0005886	P:plant-type hypersensitive response; P:defense response to bacterium; F:nucleotide binding; F:signaling receptor activity; F:identical protein binding; C:cytosol; C:plasma membrane			Coil (COILS); Coil (COILS); PR00364 (PRINTS); IPR036388 (G3DSA:1.10.10.GENE3D); IPR042197 (G3DSA:1.10.8.GENE3D); IPR002182 (PFAM); IPR027417 (G3DSA:3.40.50.GENE3D); IPR044974 (PANTHER); PTHR23155:SF1032 (PANTHER); cd00009 (CDD); IPR027417 (SUPERFAMILY)	P:GO:0006952; F:GO:0043531	P:defense response; F:ADP binding
2.25298E-6	true	[INTERPRO, BLASTED, MAPPED]	165	9	RecName: Full=Probable disease resistance protein At1g61190	XP_022745678.1|CN	45.89	9	P:GO:0006952; P:GO:0009617; F:GO:0000166; F:GO:0005515; F:GO:0005524; F:GO:0043531; C:GO:0005575; C:GO:0005737; C:GO:0005886	P:defense response; P:response to bacterium; F:nucleotide binding; F:protein binding; F:ATP binding; F:ADP binding; C:cellular_component; C:cytoplasm; C:plasma membrane			Coil (COILS); IPR002182 (PFAM); IPR027417 (G3DSA:3.40.50.GENE3D); PTHR33463:SF50 (PANTHER); PTHR33463 (PANTHER); IPR027417 (SUPERFAMILY)	F:GO:0043531	F:ADP binding
	true	[INTERPRO, NO-BLAST]	190		---NA---	XP_022720082.1|CN							Coil (COILS); IPR027417 (G3DSA:3.40.50.GENE3D); IPR002182 (PFAM); PTHR33463:SF50 (PANTHER); PTHR33463 (PANTHER); IPR027417 (SUPERFAMILY)	F:GO:0043531	F:ADP binding
3.611E-132	true	[INTERPRO, BLASTED, MAPPED, ANNOTATED]	599	20	RecName: Full=Putative disease resistance RPP13-like protein 1	XP_022746588.1|CN	51.51	8	P:GO:0009416; P:GO:0009620; P:GO:0010033; P:GO:0042742; P:GO:0050776; F:GO:0005515; C:GO:0016020; C:GO:0043231	P:response to light stimulus; P:response to fungus; P:response to organic substance; P:defense response to bacterium; P:regulation of immune response; F:protein binding; C:membrane; C:intracellular membrane-bounded organelle			Coil (COILS); PR00364 (PRINTS); IPR036388 (G3DSA:1.10.10.GENE3D); IPR041118 (PFAM); IPR042197 (G3DSA:1.10.8.GENE3D); G3DSA:1.20.5.4130 (GENE3D); IPR002182 (PFAM); IPR027417 (G3DSA:3.40.50.GENE3D); PTHR23155:SF1138 (PANTHER); IPR044974 (PANTHER); IPR038005 (CDD); IPR027417 (SUPERFAMILY)	P:GO:0006952; F:GO:0043531	P:defense response; F:ADP binding
9.77527E-117	true	[INTERPRO, BLASTED, MAPPED, ANNOTATED]	778	20	RecName: Full=Putative disease resistance protein RGA1; AltName: Full=RGA3-blb	XP_022743807.1|CNL	49.56	5	P:GO:0009416; P:GO:0042742; F:GO:0005515; C:GO:0005622; C:GO:0016020	P:response to light stimulus; P:defense response to bacterium; F:protein binding; C:intracellular anatomical structure; C:membrane			Coil (COILS); PR00364 (PRINTS); G3DSA:1.20.5.4130 (GENE3D); IPR032675 (G3DSA:3.80.10.GENE3D); IPR042197 (G3DSA:1.10.8.GENE3D); IPR002182 (PFAM); IPR027417 (G3DSA:3.40.50.GENE3D); IPR041118 (PFAM); IPR036388 (G3DSA:1.10.10.GENE3D); PTHR23155:SF1132 (PANTHER); IPR044974 (PANTHER); IPR038005 (CDD); IPR027417 (SUPERFAMILY); SSF52058 (SUPERFAMILY)	P:GO:0006952; F:GO:0043531	P:defense response; F:ADP binding
6.7756E-77	true	[INTERPRO, BLASTED, MAPPED, ANNOTATED]	1833	20	RecName: Full=Probable disease resistance protein At4g27220	XP_022733504.1|CNL	46.35	4	P:GO:0006952; P:GO:0009617; F:GO:0000166; C:GO:0005737	P:defense response; P:response to bacterium; F:nucleotide binding; C:cytoplasm			Coil (COILS); Coil (COILS); PR00364 (PRINTS); IPR032675 (G3DSA:3.80.10.GENE3D); IPR027417 (G3DSA:3.40.50.GENE3D); IPR032675 (G3DSA:3.80.10.GENE3D); IPR032675 (G3DSA:3.80.10.GENE3D); IPR036388 (G3DSA:1.10.10.GENE3D); IPR032675 (G3DSA:3.80.10.GENE3D); IPR042197 (G3DSA:1.10.8.GENE3D); IPR002182 (PFAM); PTHR33463 (PANTHER); PTHR33463:SF100 (PANTHER); PTHR33463:SF100 (PANTHER); PTHR33463 (PANTHER); PT…	F:GO:0043531	F:ADP binding
1.25953E-100	true	[INTERPRO, BLASTED, MAPPED, ANNOTATED]	963	20	RecName: Full=Disease resistance protein At4g27190	XP_022734561.1|CNL	50.86	8	P:GO:0008219; P:GO:0009617; P:GO:0098542; F:GO:0000166; F:GO:0005515; C:GO:0005829; C:GO:0016020; C:GO:0043231	P:cell death; P:response to bacterium; P:defense response to other organism; F:nucleotide binding; F:protein binding; C:cytosol; C:membrane; C:intracellular membrane-bounded organelle			Coil (COILS); Coil (COILS); PR00364 (PRINTS); IPR003591 (SMART); SM00365 (SMART); IPR002182 (PFAM); IPR032675 (G3DSA:3.80.10.GENE3D); IPR001611 (PFAM); IPR027417 (G3DSA:3.40.50.GENE3D); IPR042197 (G3DSA:1.10.8.GENE3D); IPR032675 (G3DSA:3.80.10.GENE3D); IPR036388 (G3DSA:1.10.10.GENE3D); PTHR23155:SF1032 (PANTHER); IPR044974 (PANTHER); IPR001611 (PROSITE_PROFILES); IPR001611 (PROSITE_PROFILES); IPR…	P:GO:0006952; F:GO:0005515; F:GO:0043531	P:defense response; F:protein binding; F:ADP binding
0.0	true	[INTERPRO, BLASTED, MAPPED, ANNOTATED]	1434	20	RecName: Full=Putative disease resistance RPP13-like protein 1	XP_022746084.1|CNL	48.42	7	P:GO:0010033; P:GO:0042742; P:GO:0050832; F:GO:0004016; F:GO:0005515; C:GO:0005622; C:GO:0016020	P:response to organic substance; P:defense response to bacterium; P:defense response to fungus; F:adenylate cyclase activity; F:protein binding; C:intracellular anatomical structure; C:membrane	EC:4.6.1.1	Adenylate cyclase	Coil (COILS); PR00364 (PRINTS); IPR036388 (G3DSA:1.10.10.GENE3D); IPR042197 (G3DSA:1.10.8.GENE3D); IPR027417 (G3DSA:3.40.50.GENE3D); IPR032675 (G3DSA:3.80.10.GENE3D); G3DSA:1.20.5.4130 (GENE3D); IPR041118 (PFAM); IPR002182 (PFAM); IPR032675 (G3DSA:3.80.10.GENE3D); IPR044974 (PANTHER); PTHR23155:SF1138 (PANTHER); IPR038005 (CDD); SSF52058 (SUPERFAMILY); SSF52058 (SUPERFAMILY); IPR027417 (SUPERFAMI…	P:GO:0006952; F:GO:0043531	P:defense response; F:ADP binding
0.0	true	[INTERPRO, BLASTED, MAPPED, ANNOTATED]	1434	20	RecName: Full=Putative disease resistance RPP13-like protein 1	XP_022746074.1|CNL	48.42	7	P:GO:0010033; P:GO:0042742; P:GO:0050832; F:GO:0004016; F:GO:0005515; C:GO:0005622; C:GO:0016020	P:response to organic substance; P:defense response to bacterium; P:defense response to fungus; F:adenylate cyclase activity; F:protein binding; C:intracellular anatomical structure; C:membrane	EC:4.6.1.1	Adenylate cyclase	Coil (COILS); PR00364 (PRINTS); IPR036388 (G3DSA:1.10.10.GENE3D); IPR042197 (G3DSA:1.10.8.GENE3D); IPR027417 (G3DSA:3.40.50.GENE3D); IPR032675 (G3DSA:3.80.10.GENE3D); G3DSA:1.20.5.4130 (GENE3D); IPR041118 (PFAM); IPR002182 (PFAM); IPR032675 (G3DSA:3.80.10.GENE3D); IPR044974 (PANTHER); PTHR23155:SF1138 (PANTHER); IPR038005 (CDD); SSF52058 (SUPERFAMILY); SSF52058 (SUPERFAMILY); IPR027417 (SUPERFAMI…	P:GO:0006952; F:GO:0043531	P:defense response; F:ADP binding
1.19042E-63	true	[INTERPRO, BLASTED, MAPPED, ANNOTATED]	1521	20	RecName: Full=Disease resistance protein At4g27190	XP_022753659.1|CNL	48.26	6	P:GO:0006952; P:GO:0009617; F:GO:0000166; F:GO:0005515; C:GO:0005737; C:GO:0016020	P:defense response; P:response to bacterium; F:nucleotide binding; F:protein binding; C:cytoplasm; C:membrane			Coil (COILS); PR00364 (PRINTS); IPR027417 (G3DSA:3.40.50.GENE3D); IPR042197 (G3DSA:1.10.8.GENE3D); IPR036388 (G3DSA:1.10.10.GENE3D); IPR032675 (G3DSA:3.80.10.GENE3D); IPR002182 (PFAM); IPR032675 (G3DSA:3.80.10.GENE3D); PTHR33463:SF100 (PANTHER); PTHR33463 (PANTHER); PTHR33463:SF100 (PANTHER); PTHR33463 (PANTHER); PTHR33463 (PANTHER); PTHR33463 (PANTHER); PTHR33463:SF100 (PANTHER); IPR001611 (PROS…	F:GO:0005515; F:GO:0043531	F:protein binding; F:ADP binding
0.0	true	[INTERPRO, BLASTED, MAPPED, ANNOTATED]	1370	20	RecName: Full=Putative disease resistance RPP13-like protein 1	XP_022746866.1|CNL	48.62	5	P:GO:0009620; P:GO:0042742; F:GO:0005515; C:GO:0005737; C:GO:0016020	P:response to fungus; P:defense response to bacterium; F:protein binding; C:cytoplasm; C:membrane			Coil (COILS); PR00364 (PRINTS); IPR042197 (G3DSA:1.10.8.GENE3D); IPR032675 (G3DSA:3.80.10.GENE3D); IPR002182 (PFAM); G3DSA:1.20.5.4130 (GENE3D); IPR041118 (PFAM); IPR032675 (G3DSA:3.80.10.GENE3D); IPR036388 (G3DSA:1.10.10.GENE3D); IPR032675 (G3DSA:3.80.10.GENE3D); IPR027417 (G3DSA:3.40.50.GENE3D); IPR044974 (PANTHER); PTHR23155:SF1138 (PANTHER); SSF52058 (SUPERFAMILY); IPR027417 (SUPERFAMILY); SS…	P:GO:0006952; F:GO:0043531	P:defense response; F:ADP binding
0.0	true	[INTERPRO, BLASTED, MAPPED, ANNOTATED]	1306	20	RecName: Full=Putative disease resistance RPP13-like protein 1	XP_022745576.1|CNL	47.43	6	P:GO:0042742; P:GO:0050832; F:GO:0004016; F:GO:0005515; C:GO:0005737; C:GO:0016020	P:defense response to bacterium; P:defense response to fungus; F:adenylate cyclase activity; F:protein binding; C:cytoplasm; C:membrane	EC:4.6.1.1	Adenylate cyclase	Coil (COILS); Coil (COILS); PR00364 (PRINTS); IPR041118 (PFAM); IPR042197 (G3DSA:1.10.8.GENE3D); IPR032675 (G3DSA:3.80.10.GENE3D); IPR032675 (G3DSA:3.80.10.GENE3D); IPR002182 (PFAM); IPR032675 (G3DSA:3.80.10.GENE3D); IPR036388 (G3DSA:1.10.10.GENE3D); IPR027417 (G3DSA:3.40.50.GENE3D); G3DSA:1.20.5.4130 (GENE3D); PTHR23155:SF1055 (PANTHER); IPR044974 (PANTHER); SIGNAL_PEPTIDE_C_REGION (PHOBIUS); NO…	P:GO:0006952; F:GO:0043531	P:defense response; F:ADP binding
0.0	true	[INTERPRO, BLASTED, MAPPED, ANNOTATED]	905	20	RecName: Full=Putative disease resistance RPP13-like protein 1	XP_022748038.1|CNL	49.72	10	P:GO:0009416; P:GO:0009987; P:GO:0010033; P:GO:0042742; P:GO:0050832; F:GO:0000166; F:GO:0004016; F:GO:0005515; C:GO:0005622; C:GO:0016020	P:response to light stimulus; P:cellular process; P:response to organic substance; P:defense response to bacterium; P:defense response to fungus; F:nucleotide binding; F:adenylate cyclase activity; F:protein binding; C:intracellular anatomical structure; C:membrane	EC:4.6.1.1	Adenylate cyclase	Coil (COILS); PR00364 (PRINTS); IPR027417 (G3DSA:3.40.50.GENE3D); G3DSA:1.20.5.4130 (GENE3D); IPR036388 (G3DSA:1.10.10.GENE3D); IPR042197 (G3DSA:1.10.8.GENE3D); IPR041118 (PFAM); IPR032675 (G3DSA:3.80.10.GENE3D); IPR002182 (PFAM); PTHR23155:SF1055 (PANTHER); IPR044974 (PANTHER); NON_CYTOPLASMIC_DOMAIN (PHOBIUS); TRANSMEMBRANE (PHOBIUS); CYTOPLASMIC_DOMAIN (PHOBIUS); IPR038005 (CDD); IPR027417 (SU…	P:GO:0006952; F:GO:0043531	P:defense response; F:ADP binding
1.90482E-64	true	[INTERPRO, BLASTED, MAPPED, ANNOTATED]	966	20	RecName: Full=Probable disease resistance protein At4g27220	XP_022735541.1|CNL	47.19	4	P:GO:0006952; P:GO:0009617; F:GO:0000166; C:GO:0005737	P:defense response; P:response to bacterium; F:nucleotide binding; C:cytoplasm			Coil (COILS); PR00364 (PRINTS); IPR003593 (SMART); IPR036388 (G3DSA:1.10.10.GENE3D); IPR032675 (G3DSA:3.80.10.GENE3D); IPR027417 (G3DSA:3.40.50.GENE3D); IPR032675 (G3DSA:3.80.10.GENE3D); IPR002182 (PFAM); IPR042197 (G3DSA:1.10.8.GENE3D); PTHR33463 (PANTHER); PTHR33463:SF95 (PANTHER); IPR001611 (PROSITE_PROFILES); cd00009 (CDD); SSF52058 (SUPERFAMILY); IPR027417 (SUPERFAMILY)	F:GO:0005515; F:GO:0043531	F:protein binding; F:ADP binding
2.21495E-171	true	[INTERPRO, BLASTED, MAPPED, ANNOTATED]	1605	20	RecName: Full=Putative disease resistance protein At3g14460	XP_022747660.1|CNL	48.54	6	P:GO:0009416; P:GO:0042742; P:GO:0050832; F:GO:0004016; F:GO:0005515; C:GO:0016020	P:response to light stimulus; P:defense response to bacterium; P:defense response to fungus; F:adenylate cyclase activity; F:protein binding; C:membrane	EC:4.6.1.1	Adenylate cyclase	Coil (COILS); PR00364 (PRINTS); IPR032675 (G3DSA:3.80.10.GENE3D); G3DSA:1.20.5.4130 (GENE3D); IPR027417 (G3DSA:3.40.50.GENE3D); IPR042197 (G3DSA:1.10.8.GENE3D); IPR032675 (G3DSA:3.80.10.GENE3D); IPR032675 (G3DSA:3.80.10.GENE3D); IPR036388 (G3DSA:1.10.10.GENE3D); IPR002182 (PFAM); IPR041118 (PFAM); mobidb-lite (MOBIDB_LITE); mobidb-lite (MOBIDB_LITE); mobidb-lite (MOBIDB_LITE); mobidb-lite (MOBIDB…	P:GO:0006952; F:GO:0043531	P:defense response; F:ADP binding
5.49368E-178	true	[INTERPRO, BLASTED, MAPPED, ANNOTATED]	790	20	RecName: Full=Putative disease resistance RPP13-like protein 1	XP_022747082.1|CNL	48.97	7	P:GO:0009416; P:GO:0010033; P:GO:0042742; P:GO:0050832; F:GO:0004016; F:GO:0005515; C:GO:0005622	P:response to light stimulus; P:response to organic substance; P:defense response to bacterium; P:defense response to fungus; F:adenylate cyclase activity; F:protein binding; C:intracellular anatomical structure	EC:4.6.1.1	Adenylate cyclase	Coil (COILS); PR00364 (PRINTS); IPR002182 (PFAM); IPR032675 (G3DSA:3.80.10.GENE3D); IPR036388 (G3DSA:1.10.10.GENE3D); IPR042197 (G3DSA:1.10.8.GENE3D); IPR041118 (PFAM); IPR027417 (G3DSA:3.40.50.GENE3D); G3DSA:1.20.5.4130 (GENE3D); PTHR23155:SF1138 (PANTHER); IPR044974 (PANTHER); IPR038005 (CDD); SSF52058 (SUPERFAMILY); IPR027417 (SUPERFAMILY)	P:GO:0006952; F:GO:0043531	P:defense response; F:ADP binding
1.41734E-70	true	[INTERPRO, BLASTED, MAPPED, ANNOTATED]	1848	20	RecName: Full=Disease resistance protein At4g27190	XP_022718914.1|CNL	46.22	4	P:GO:0006952; P:GO:0009617; F:GO:0000166; C:GO:0005737	P:defense response; P:response to bacterium; F:nucleotide binding; C:cytoplasm			Coil (COILS); Coil (COILS); Coil (COILS); PR00364 (PRINTS); IPR003593 (SMART); IPR032675 (G3DSA:3.80.10.GENE3D); IPR001611 (PFAM); IPR002182 (PFAM); IPR032675 (G3DSA:3.80.10.GENE3D); IPR032675 (G3DSA:3.80.10.GENE3D); IPR042197 (G3DSA:1.10.8.GENE3D); IPR027417 (G3DSA:3.40.50.GENE3D); mobidb-lite (MOBIDB_LITE); mobidb-lite (MOBIDB_LITE); PTHR33463 (PANTHER); PTHR33463 (PANTHER); PTHR33463:SF57 (PAN…	F:GO:0005515; F:GO:0043531	F:protein binding; F:ADP binding
1.44809E-91	true	[INTERPRO, BLASTED, MAPPED, ANNOTATED]	949	20	RecName: Full=Probable disease resistance protein At5g63020; AltName: Full=pNd11	XP_022717070.1|CNL	52.51	7	P:GO:0008219; P:GO:0009617; P:GO:0098542; F:GO:0000166; F:GO:0005515; C:GO:0005829; C:GO:0016020	P:cell death; P:response to bacterium; P:defense response to other organism; F:nucleotide binding; F:protein binding; C:cytosol; C:membrane			Coil (COILS); Coil (COILS); PR00364 (PRINTS); IPR003591 (SMART); IPR001611 (PFAM); IPR042197 (G3DSA:1.10.8.GENE3D); IPR032675 (G3DSA:3.80.10.GENE3D); IPR027417 (G3DSA:3.40.50.GENE3D); IPR002182 (PFAM); IPR001611 (PFAM); IPR032675 (G3DSA:3.80.10.GENE3D); IPR036388 (G3DSA:1.10.10.GENE3D); IPR044974 (PANTHER); PTHR23155:SF1032 (PANTHER); PTHR23155:SF1032 (PANTHER); IPR001611 (PROSITE_PROFILES); IPR0…	P:GO:0006952; F:GO:0005515; F:GO:0043531	P:defense response; F:protein binding; F:ADP binding
4.12191E-179	true	[INTERPRO, BLASTED, MAPPED, ANNOTATED]	1398	20	RecName: Full=Putative disease resistance RPP13-like protein 1	XP_022748117.1|CNL	48.15	4	P:GO:0009620; P:GO:0042742; F:GO:0005515; C:GO:0016020	P:response to fungus; P:defense response to bacterium; F:protein binding; C:membrane			Coil (COILS); PR00364 (PRINTS); IPR036388 (G3DSA:1.10.10.GENE3D); IPR042197 (G3DSA:1.10.8.GENE3D); IPR002182 (PFAM); IPR027417 (G3DSA:3.40.50.GENE3D); G3DSA:1.20.5.4130 (GENE3D); IPR032675 (G3DSA:3.80.10.GENE3D); IPR041118 (PFAM); IPR032675 (G3DSA:3.80.10.GENE3D); IPR032675 (G3DSA:3.80.10.GENE3D); IPR032675 (G3DSA:3.80.10.GENE3D); PTHR23155:SF1138 (PANTHER); IPR044974 (PANTHER); IPR038005 (CDD); …	P:GO:0006952; F:GO:0043531	P:defense response; F:ADP binding
1.41734E-70	true	[INTERPRO, BLASTED, MAPPED, ANNOTATED]	1848	20	RecName: Full=Disease resistance protein At4g27190	XP_022718906.1|CNL	46.22	4	P:GO:0006952; P:GO:0009617; F:GO:0000166; C:GO:0005737	P:defense response; P:response to bacterium; F:nucleotide binding; C:cytoplasm			Coil (COILS); Coil (COILS); Coil (COILS); PR00364 (PRINTS); IPR003593 (SMART); IPR032675 (G3DSA:3.80.10.GENE3D); IPR001611 (PFAM); IPR002182 (PFAM); IPR032675 (G3DSA:3.80.10.GENE3D); IPR032675 (G3DSA:3.80.10.GENE3D); IPR042197 (G3DSA:1.10.8.GENE3D); IPR027417 (G3DSA:3.40.50.GENE3D); mobidb-lite (MOBIDB_LITE); mobidb-lite (MOBIDB_LITE); PTHR33463 (PANTHER); PTHR33463 (PANTHER); PTHR33463:SF57 (PAN…	F:GO:0005515; F:GO:0043531	F:protein binding; F:ADP binding
2.13166E-64	true	[INTERPRO, BLASTED, MAPPED, ANNOTATED]	1569	20	RecName: Full=Disease resistance protein At4g27190	XP_022745651.1|CNL	46.94	4	P:GO:0006952; P:GO:0009617; F:GO:0000166; C:GO:0005737	P:defense response; P:response to bacterium; F:nucleotide binding; C:cytoplasm			Coil (COILS); PR00364 (PRINTS); IPR003593 (SMART); IPR032675 (G3DSA:3.80.10.GENE3D); IPR032675 (G3DSA:3.80.10.GENE3D); IPR027417 (G3DSA:3.40.50.GENE3D); IPR002182 (PFAM); IPR042197 (G3DSA:1.10.8.GENE3D); IPR032675 (G3DSA:3.80.10.GENE3D); IPR032675 (G3DSA:3.80.10.GENE3D); PTHR33463:SF57 (PANTHER); PTHR33463 (PANTHER); PTHR33463:SF57 (PANTHER); NON_CYTOPLASMIC_DOMAIN (PHOBIUS); SIGNAL_PEPTIDE_C_REG…	F:GO:0043531	F:ADP binding
1.8622E-74	true	[INTERPRO, BLASTED, MAPPED, ANNOTATED]	1451	20	RecName: Full=Disease resistance protein At4g27190	XP_022753324.1|CNL	47.72	4	P:GO:0006952; P:GO:0009617; F:GO:0000166; C:GO:0005737	P:defense response; P:response to bacterium; F:nucleotide binding; C:cytoplasm			Coil (COILS); PR00364 (PRINTS); IPR002182 (PFAM); IPR032675 (G3DSA:3.80.10.GENE3D); IPR032675 (G3DSA:3.80.10.GENE3D); IPR027417 (G3DSA:3.40.50.GENE3D); IPR042197 (G3DSA:1.10.8.GENE3D); IPR032675 (G3DSA:3.80.10.GENE3D); IPR036388 (G3DSA:1.10.10.GENE3D); PTHR33463:SF50 (PANTHER); PTHR33463 (PANTHER); PTHR33463 (PANTHER); PTHR33463:SF50 (PANTHER); PTHR33463 (PANTHER); PTHR33463:SF50 (PANTHER); PTHR3…	F:GO:0005515; F:GO:0043531	F:protein binding; F:ADP binding
6.47634E-64	true	[INTERPRO, BLASTED, MAPPED, ANNOTATED]	1488	20	RecName: Full=Disease resistance protein At4g27190	XP_022720201.1|CNL	47.06	7	P:GO:0008219; P:GO:0009617; P:GO:0098542; F:GO:0000166; F:GO:0005515; C:GO:0005737; C:GO:0016020	P:cell death; P:response to bacterium; P:defense response to other organism; F:nucleotide binding; F:protein binding; C:cytoplasm; C:membrane			Coil (COILS); Coil (COILS); PR00364 (PRINTS); IPR003593 (SMART); IPR002182 (PFAM); IPR001611 (PFAM); IPR042197 (G3DSA:1.10.8.GENE3D); IPR032675 (G3DSA:3.80.10.GENE3D); IPR027417 (G3DSA:3.40.50.GENE3D); IPR032675 (G3DSA:3.80.10.GENE3D); IPR032675 (G3DSA:3.80.10.GENE3D); PTHR33463 (PANTHER); PTHR33463 (PANTHER); PTHR33463:SF57 (PANTHER); PTHR33463:SF57 (PANTHER); SIGNAL_PEPTIDE (PHOBIUS); SIGNAL_PE…	F:GO:0005515; F:GO:0043531	F:protein binding; F:ADP binding
1.99652E-68	true	[INTERPRO, BLASTED, MAPPED, ANNOTATED]	1428	20	RecName: Full=Disease resistance protein At4g27190	XP_022747893.1|CNL	47.17	4	P:GO:0006952; P:GO:0009617; F:GO:0000166; C:GO:0005737	P:defense response; P:response to bacterium; F:nucleotide binding; C:cytoplasm			Coil (COILS); PR00364 (PRINTS); IPR003593 (SMART); IPR032675 (G3DSA:3.80.10.GENE3D); IPR027417 (G3DSA:3.40.50.GENE3D); IPR002182 (PFAM); IPR001611 (PFAM); IPR032675 (G3DSA:3.80.10.GENE3D); IPR042197 (G3DSA:1.10.8.GENE3D); PTHR33463 (PANTHER); PTHR33463:SF57 (PANTHER); SIGNAL_PEPTIDE_C_REGION (PHOBIUS); SIGNAL_PEPTIDE (PHOBIUS); SIGNAL_PEPTIDE_N_REGION (PHOBIUS); NON_CYTOPLASMIC_DOMAIN (PHOBIUS); …	F:GO:0005515; F:GO:0043531	F:protein binding; F:ADP binding
2.0192E-98	true	[INTERPRO, BLASTED, MAPPED, ANNOTATED]	967	20	RecName: Full=Disease resistance protein At4g27190	XP_022734377.1|CNL	50.22	7	P:GO:0008219; P:GO:0009617; P:GO:0098542; F:GO:0000166; F:GO:0005515; C:GO:0005737; C:GO:0016020	P:cell death; P:response to bacterium; P:defense response to other organism; F:nucleotide binding; F:protein binding; C:cytoplasm; C:membrane			Coil (COILS); PR00364 (PRINTS); IPR003591 (SMART); IPR032675 (G3DSA:3.80.10.GENE3D); IPR036388 (G3DSA:1.10.10.GENE3D); IPR001611 (PFAM); IPR027417 (G3DSA:3.40.50.GENE3D); IPR042197 (G3DSA:1.10.8.GENE3D); IPR002182 (PFAM); IPR044974 (PANTHER); PTHR23155:SF1032 (PANTHER); IPR001611 (PROSITE_PROFILES); SSF52058 (SUPERFAMILY); IPR027417 (SUPERFAMILY)	P:GO:0006952; F:GO:0005515; F:GO:0043531	P:defense response; F:protein binding; F:ADP binding
0.0	true	[INTERPRO, BLASTED, MAPPED, ANNOTATED]	1398	20	RecName: Full=Putative disease resistance RPP13-like protein 1	XP_022745523.1|CNL	47.41	4	P:GO:0009416; P:GO:0042742; F:GO:0005515; C:GO:0005622	P:response to light stimulus; P:defense response to bacterium; F:protein binding; C:intracellular anatomical structure			Coil (COILS); Coil (COILS); PR00364 (PRINTS); IPR002182 (PFAM); IPR042197 (G3DSA:1.10.8.GENE3D); IPR032675 (G3DSA:3.80.10.GENE3D); IPR036388 (G3DSA:1.10.10.GENE3D); IPR027417 (G3DSA:3.40.50.GENE3D); IPR041118 (PFAM); IPR032675 (G3DSA:3.80.10.GENE3D); G3DSA:1.20.5.4130 (GENE3D); IPR032675 (G3DSA:3.80.10.GENE3D); PTHR23155:SF1138 (PANTHER); IPR044974 (PANTHER); IPR038005 (CDD); IPR027417 (SUPERFAMI…	P:GO:0006952; F:GO:0043531	P:defense response; F:ADP binding
6.65179E-128	true	[INTERPRO, BLASTED, MAPPED, ANNOTATED]	962	20	RecName: Full=Putative disease resistance protein RGA3; AltName: Full=Blight resistance protein B149; AltName: Full=RGA1-blb	XP_022717495.1|CNL	47.39	4	P:GO:0098542; F:GO:0005515; C:GO:0005622; C:GO:0016020	P:defense response to other organism; F:protein binding; C:intracellular anatomical structure; C:membrane			Coil (COILS); PR00364 (PRINTS); G3DSA:1.20.5.4130 (GENE3D); IPR032675 (G3DSA:3.80.10.GENE3D); IPR002182 (PFAM); IPR027417 (G3DSA:3.40.50.GENE3D); IPR041118 (PFAM); IPR042197 (G3DSA:1.10.8.GENE3D); IPR036388 (G3DSA:1.10.10.GENE3D); IPR044974 (PANTHER); PTHR23155:SF1003 (PANTHER); IPR038005 (CDD); IPR027417 (SUPERFAMILY); SSF52058 (SUPERFAMILY)	P:GO:0006952; F:GO:0043531	P:defense response; F:ADP binding
	true	[INTERPRO, NO-BLAST]	1163		---NA---	XP_022768539.1|CNL							Coil (COILS); PR00364 (PRINTS); IPR006553 (SMART); IPR041118 (PFAM); IPR027417 (G3DSA:3.40.50.GENE3D); IPR032675 (G3DSA:3.80.10.GENE3D); IPR002182 (PFAM); G3DSA:1.20.5.4130 (GENE3D); IPR042197 (G3DSA:1.10.8.GENE3D); IPR032675 (G3DSA:3.80.10.GENE3D); IPR036388 (G3DSA:1.10.10.GENE3D); PTHR23155:SF1113 (PANTHER); IPR044974 (PANTHER); IPR038005 (CDD); IPR027417 (SUPERFAMILY); SSF52058 (SUPERFAMILY); …	P:GO:0006952; F:GO:0043531	P:defense response; F:ADP binding
1.33253E-71	true	[INTERPRO, BLASTED, MAPPED, ANNOTATED]	1517	20	RecName: Full=Disease resistance protein At4g27190	XP_022745659.1|CNL	46.17	4	P:GO:0006952; P:GO:0009617; F:GO:0000166; C:GO:0005737	P:defense response; P:response to bacterium; F:nucleotide binding; C:cytoplasm			Coil (COILS); PR00364 (PRINTS); IPR003593 (SMART); IPR002182 (PFAM); IPR001611 (PFAM); IPR027417 (G3DSA:3.40.50.GENE3D); IPR042197 (G3DSA:1.10.8.GENE3D); IPR032675 (G3DSA:3.80.10.GENE3D); IPR032675 (G3DSA:3.80.10.GENE3D); IPR032675 (G3DSA:3.80.10.GENE3D); PTHR33463:SF57 (PANTHER); PTHR33463:SF57 (PANTHER); PTHR33463 (PANTHER); NON_CYTOPLASMIC_DOMAIN (PHOBIUS); SIGNAL_PEPTIDE_H_REGION (PHOBIUS); S…	F:GO:0005515; F:GO:0043531	F:protein binding; F:ADP binding
2.27334E-170	true	[INTERPRO, BLASTED, MAPPED, ANNOTATED]	1451	20	RecName: Full=Putative disease resistance RPP13-like protein 1	XP_022764721.1|CNL	48.84	4	P:GO:0042742; F:GO:0005515; C:GO:0005737; C:GO:0005886	P:defense response to bacterium; F:protein binding; C:cytoplasm; C:plasma membrane			Coil (COILS); PR00364 (PRINTS); IPR027417 (G3DSA:3.40.50.GENE3D); IPR032675 (G3DSA:3.80.10.GENE3D); G3DSA:1.20.5.4130 (GENE3D); IPR032675 (G3DSA:3.80.10.GENE3D); IPR041118 (PFAM); IPR036388 (G3DSA:1.10.10.GENE3D); IPR002182 (PFAM); PTHR23155:SF1138 (PANTHER); IPR044974 (PANTHER); NON_CYTOPLASMIC_DOMAIN (PHOBIUS); CYTOPLASMIC_DOMAIN (PHOBIUS); NON_CYTOPLASMIC_DOMAIN (PHOBIUS); TRANSMEMBRANE (PHOBI…	P:GO:0006952; F:GO:0043531	P:defense response; F:ADP binding
0.0	true	[INTERPRO, BLASTED, MAPPED, ANNOTATED]	1257	20	RecName: Full=Putative disease resistance RPP13-like protein 1	XP_022745533.1|CNL	48.84	7	P:GO:0009416; P:GO:0042742; P:GO:0050832; F:GO:0004016; F:GO:0005515; C:GO:0005737; C:GO:0016020	P:response to light stimulus; P:defense response to bacterium; P:defense response to fungus; F:adenylate cyclase activity; F:protein binding; C:cytoplasm; C:membrane	EC:4.6.1.1	Adenylate cyclase	Coil (COILS); PR00364 (PRINTS); IPR032675 (G3DSA:3.80.10.GENE3D); IPR027417 (G3DSA:3.40.50.GENE3D); IPR041118 (PFAM); IPR002182 (PFAM); IPR042197 (G3DSA:1.10.8.GENE3D); G3DSA:1.20.5.4130 (GENE3D); IPR032675 (G3DSA:3.80.10.GENE3D); IPR032675 (G3DSA:3.80.10.GENE3D); IPR036388 (G3DSA:1.10.10.GENE3D); IPR044974 (PANTHER); PTHR23155:SF1138 (PANTHER); CYTOPLASMIC_DOMAIN (PHOBIUS); TRANSMEMBRANE (PHOBIU…	P:GO:0006952; F:GO:0043531	P:defense response; F:ADP binding
8.43686E-70	true	[INTERPRO, BLASTED, MAPPED, ANNOTATED]	992	20	RecName: Full=Probable disease resistance protein At4g27220	XP_022734761.1|CNL	49.85	7	P:GO:0008219; P:GO:0009617; P:GO:0098542; F:GO:0000166; F:GO:0005515; C:GO:0005737; C:GO:0016020	P:cell death; P:response to bacterium; P:defense response to other organism; F:nucleotide binding; F:protein binding; C:cytoplasm; C:membrane			Coil (COILS); PR00364 (PRINTS); IPR003593 (SMART); IPR003591 (SMART); IPR001611 (PFAM); IPR032675 (G3DSA:3.80.10.GENE3D); IPR036388 (G3DSA:1.10.10.GENE3D); IPR042197 (G3DSA:1.10.8.GENE3D); IPR027417 (G3DSA:3.40.50.GENE3D); IPR002182 (PFAM); IPR032675 (G3DSA:3.80.10.GENE3D); PTHR23155:SF1032 (PANTHER); IPR044974 (PANTHER); IPR001611 (PROSITE_PROFILES); SSF52058 (SUPERFAMILY); IPR027417 (SUPERFAMIL…	P:GO:0006952; F:GO:0005515; F:GO:0043531	P:defense response; F:protein binding; F:ADP binding
1.25953E-100	true	[INTERPRO, BLASTED, MAPPED, ANNOTATED]	963	20	RecName: Full=Disease resistance protein At4g27190	XP_022734560.1|CNL	50.86	8	P:GO:0008219; P:GO:0009617; P:GO:0098542; F:GO:0000166; F:GO:0005515; C:GO:0005829; C:GO:0016020; C:GO:0043231	P:cell death; P:response to bacterium; P:defense response to other organism; F:nucleotide binding; F:protein binding; C:cytosol; C:membrane; C:intracellular membrane-bounded organelle			Coil (COILS); Coil (COILS); PR00364 (PRINTS); IPR003591 (SMART); SM00365 (SMART); IPR002182 (PFAM); IPR032675 (G3DSA:3.80.10.GENE3D); IPR001611 (PFAM); IPR027417 (G3DSA:3.40.50.GENE3D); IPR042197 (G3DSA:1.10.8.GENE3D); IPR032675 (G3DSA:3.80.10.GENE3D); IPR036388 (G3DSA:1.10.10.GENE3D); PTHR23155:SF1032 (PANTHER); IPR044974 (PANTHER); IPR001611 (PROSITE_PROFILES); IPR001611 (PROSITE_PROFILES); IPR…	P:GO:0006952; F:GO:0005515; F:GO:0043531	P:defense response; F:protein binding; F:ADP binding
0.0	true	[INTERPRO, BLASTED, MAPPED, ANNOTATED]	1264	20	RecName: Full=Putative disease resistance RPP13-like protein 1	XP_022745587.1|CNL	47.19	5	P:GO:0042742; P:GO:0050832; F:GO:0004016; F:GO:0005515; C:GO:0016020	P:defense response to bacterium; P:defense response to fungus; F:adenylate cyclase activity; F:protein binding; C:membrane	EC:4.6.1.1	Adenylate cyclase	Coil (COILS); PR00364 (PRINTS); IPR027417 (G3DSA:3.40.50.GENE3D); IPR032675 (G3DSA:3.80.10.GENE3D); IPR002182 (PFAM); IPR032675 (G3DSA:3.80.10.GENE3D); IPR036388 (G3DSA:1.10.10.GENE3D); G3DSA:1.20.5.4130 (GENE3D); IPR042197 (G3DSA:1.10.8.GENE3D); IPR041118 (PFAM); PTHR23155:SF1055 (PANTHER); IPR044974 (PANTHER); IPR044974 (PANTHER); SIGNAL_PEPTIDE (PHOBIUS); SIGNAL_PEPTIDE_N_REGION (PHOBIUS); NON…	P:GO:0006952; F:GO:0043531	P:defense response; F:ADP binding
3.9311E-96	true	[INTERPRO, BLASTED, MAPPED, ANNOTATED]	918	20	RecName: Full=Probable disease resistance protein At4g27220	XP_022734562.1|CNL	49.0	4	P:GO:0006952; P:GO:0009617; F:GO:0000166; C:GO:0005737	P:defense response; P:response to bacterium; F:nucleotide binding; C:cytoplasm			Coil (COILS); Coil (COILS); PR00364 (PRINTS); IPR003591 (SMART); IPR032675 (G3DSA:3.80.10.GENE3D); IPR036388 (G3DSA:1.10.10.GENE3D); IPR001611 (PFAM); IPR027417 (G3DSA:3.40.50.GENE3D); IPR042197 (G3DSA:1.10.8.GENE3D); IPR032675 (G3DSA:3.80.10.GENE3D); IPR002182 (PFAM); PTHR23155:SF1032 (PANTHER); IPR044974 (PANTHER); IPR001611 (PROSITE_PROFILES); SSF52058 (SUPERFAMILY); IPR027417 (SUPERFAMILY)	P:GO:0006952; F:GO:0005515; F:GO:0043531	P:defense response; F:protein binding; F:ADP binding
3.13108E-69	true	[INTERPRO, BLASTED, MAPPED, ANNOTATED]	1879	20	RecName: Full=Probable disease resistance protein At4g27220	XP_022733497.1|CNL	46.31	4	P:GO:0006952; P:GO:0009617; F:GO:0000166; C:GO:0005737	P:defense response; P:response to bacterium; F:nucleotide binding; C:cytoplasm			Coil (COILS); PR00364 (PRINTS); IPR003593 (SMART); IPR032675 (G3DSA:3.80.10.GENE3D); IPR032675 (G3DSA:3.80.10.GENE3D); IPR032675 (G3DSA:3.80.10.GENE3D); IPR002182 (PFAM); IPR027417 (G3DSA:3.40.50.GENE3D); IPR042197 (G3DSA:1.10.8.GENE3D); IPR036388 (G3DSA:1.10.10.GENE3D); PTHR33463 (PANTHER); PTHR33463:SF100 (PANTHER); PTHR33463:SF100 (PANTHER); PTHR33463 (PANTHER); PTHR33463 (PANTHER); PTHR33463 …	F:GO:0005515; F:GO:0043531	F:protein binding; F:ADP binding
0.0	true	[INTERPRO, BLASTED, MAPPED, ANNOTATED]	899	20	RecName: Full=Probable disease resistance protein At5g66900	XP_022775218.1|CNL	48.98	9	P:GO:0007165; P:GO:0009628; P:GO:0045089; F:GO:0003824; F:GO:0005515; C:GO:0005829; C:GO:0012505; C:GO:0031090; C:GO:0043231	P:signal transduction; P:response to abiotic stimulus; P:positive regulation of innate immune response; F:catalytic activity; F:protein binding; C:cytosol; C:endomembrane system; C:organelle membrane; C:intracellular membrane-bounded organelle			Coil (COILS); PR00364 (PRINTS); IPR027417 (G3DSA:3.40.50.GENE3D); IPR042197 (G3DSA:1.10.8.GENE3D); IPR032675 (G3DSA:3.80.10.GENE3D); IPR008808 (PFAM); IPR002182 (PFAM); IPR036388 (G3DSA:1.10.10.GENE3D); PTHR36766:SF16 (PANTHER); IPR039203 (PANTHER); IPR008808 (PROSITE_PROFILES); IPR027417 (SUPERFAMILY); SSF52058 (SUPERFAMILY)	P:GO:0050832; F:GO:0043531	P:defense response to fungus; F:ADP binding
1.95787E-74	true	[INTERPRO, BLASTED, MAPPED, ANNOTATED]	1529	20	RecName: Full=Disease resistance protein At4g27190	XP_022753321.1|CNL	47.79	4	P:GO:0006952; P:GO:0009617; F:GO:0000166; C:GO:0005737	P:defense response; P:response to bacterium; F:nucleotide binding; C:cytoplasm			Coil (COILS); PR00364 (PRINTS); IPR002182 (PFAM); IPR032675 (G3DSA:3.80.10.GENE3D); IPR036388 (G3DSA:1.10.10.GENE3D); IPR032675 (G3DSA:3.80.10.GENE3D); IPR032675 (G3DSA:3.80.10.GENE3D); IPR042197 (G3DSA:1.10.8.GENE3D); IPR027417 (G3DSA:3.40.50.GENE3D); PTHR33463 (PANTHER); PTHR33463:SF100 (PANTHER); PTHR33463 (PANTHER); PTHR33463:SF100 (PANTHER); PTHR33463 (PANTHER); PTHR33463:SF100 (PANTHER); PT…	F:GO:0005515; F:GO:0043531	F:protein binding; F:ADP binding
4.87938E-138	true	[INTERPRO, BLASTED, MAPPED, ANNOTATED]	1163	20	RecName: Full=Putative disease resistance protein RGA3; AltName: Full=Blight resistance protein B149; AltName: Full=RGA1-blb	XP_022747078.1|CNL	48.04	4	P:GO:0009620; P:GO:0042742; F:GO:0005515; C:GO:0016020	P:response to fungus; P:defense response to bacterium; F:protein binding; C:membrane			Coil (COILS); PR00364 (PRINTS); IPR041118 (PFAM); IPR027417 (G3DSA:3.40.50.GENE3D); G3DSA:1.20.5.4130 (GENE3D); IPR032675 (G3DSA:3.80.10.GENE3D); IPR042197 (G3DSA:1.10.8.GENE3D); IPR002182 (PFAM); IPR036388 (G3DSA:1.10.10.GENE3D); IPR032675 (G3DSA:3.80.10.GENE3D); mobidb-lite (MOBIDB_LITE); IPR044974 (PANTHER); PTHR23155:SF1055 (PANTHER); IPR038005 (CDD); IPR027417 (SUPERFAMILY); SSF52058 (SUPERF…	P:GO:0006952; F:GO:0043531	P:defense response; F:ADP binding
2.4983E-136	true	[INTERPRO, BLASTED, MAPPED, ANNOTATED]	890	20	RecName: Full=Putative disease resistance protein At1g50180	XP_022738742.1|CNL	53.16	7	P:GO:0009416; P:GO:0009620; P:GO:0009626; P:GO:0009751; F:GO:0005488; C:GO:0005737; C:GO:0005886	P:response to light stimulus; P:response to fungus; P:plant-type hypersensitive response; P:response to salicylic acid; F:binding; C:cytoplasm; C:plasma membrane			Coil (COILS); PR00364 (PRINTS); IPR041118 (PFAM); IPR027417 (G3DSA:3.40.50.GENE3D); IPR042197 (G3DSA:1.10.8.GENE3D); G3DSA:1.20.5.4130 (GENE3D); IPR002182 (PFAM); IPR032675 (G3DSA:3.80.10.GENE3D); IPR032675 (G3DSA:3.80.10.GENE3D); IPR036388 (G3DSA:1.10.10.GENE3D); PTHR23155:SF1070 (PANTHER); IPR044974 (PANTHER); IPR038005 (CDD); SSF52058 (SUPERFAMILY); IPR027417 (SUPERFAMILY)	P:GO:0006952; F:GO:0043531	P:defense response; F:ADP binding
2.13166E-64	true	[INTERPRO, BLASTED, MAPPED, ANNOTATED]	1569	20	RecName: Full=Disease resistance protein At4g27190	XP_022745654.1|CNL	46.94	4	P:GO:0006952; P:GO:0009617; F:GO:0000166; C:GO:0005737	P:defense response; P:response to bacterium; F:nucleotide binding; C:cytoplasm			Coil (COILS); PR00364 (PRINTS); IPR003593 (SMART); IPR032675 (G3DSA:3.80.10.GENE3D); IPR032675 (G3DSA:3.80.10.GENE3D); IPR027417 (G3DSA:3.40.50.GENE3D); IPR002182 (PFAM); IPR042197 (G3DSA:1.10.8.GENE3D); IPR032675 (G3DSA:3.80.10.GENE3D); IPR032675 (G3DSA:3.80.10.GENE3D); PTHR33463:SF57 (PANTHER); PTHR33463 (PANTHER); PTHR33463:SF57 (PANTHER); NON_CYTOPLASMIC_DOMAIN (PHOBIUS); SIGNAL_PEPTIDE_C_REG…	F:GO:0043531	F:ADP binding
9.76257E-58	true	[INTERPRO, BLASTED, MAPPED, ANNOTATED]	1355	20	RecName: Full=Probable disease resistance protein At4g27220	XP_022735537.1|CNL	46.76	5	P:GO:0006952; P:GO:0009617; F:GO:0000166; C:GO:0005737; C:GO:0016020	P:defense response; P:response to bacterium; F:nucleotide binding; C:cytoplasm; C:membrane			Coil (COILS); Coil (COILS); PR00364 (PRINTS); IPR003593 (SMART); IPR027417 (G3DSA:3.40.50.GENE3D); IPR032675 (G3DSA:3.80.10.GENE3D); IPR002182 (PFAM); IPR032675 (G3DSA:3.80.10.GENE3D); IPR042197 (G3DSA:1.10.8.GENE3D); IPR036388 (G3DSA:1.10.10.GENE3D); PTHR33463 (PANTHER); PTHR33463 (PANTHER); PTHR33463:SF95 (PANTHER); PTHR33463:SF95 (PANTHER); cd00009 (CDD); SSF52058 (SUPERFAMILY); SSF52058 (SUPE…	F:GO:0043531	F:ADP binding
0.0	true	[INTERPRO, BLASTED, MAPPED, ANNOTATED]	902	20	RecName: Full=Disease resistance protein SUMM2; AltName: Full=Disease resistance protein At1g12280; AltName: Full=Protein SUPPRESSOR OF MKK1 MKK2 2	XP_022735032.1|CNL	58.51	9	P:GO:0009626; P:GO:0010942; P:GO:0042742; F:GO:0000166; F:GO:0038023; F:GO:0042802; C:GO:0005739; C:GO:0005829; C:GO:0005886	P:plant-type hypersensitive response; P:positive regulation of cell death; P:defense response to bacterium; F:nucleotide binding; F:signaling receptor activity; F:identical protein binding; C:mitochondrion; C:cytosol; C:plasma membrane			Coil (COILS); PR00364 (PRINTS); IPR042197 (G3DSA:1.10.8.GENE3D); IPR001611 (PFAM); IPR002182 (PFAM); IPR032675 (G3DSA:3.80.10.GENE3D); IPR027417 (G3DSA:3.40.50.GENE3D); IPR036388 (G3DSA:1.10.10.GENE3D); IPR032675 (G3DSA:3.80.10.GENE3D); IPR044974 (PANTHER); PTHR23155:SF1044 (PANTHER); IPR027417 (SUPERFAMILY); SSF52058 (SUPERFAMILY)	P:GO:0006952; F:GO:0005515; F:GO:0043531	P:defense response; F:protein binding; F:ADP binding
0.0	true	[INTERPRO, BLASTED, MAPPED, ANNOTATED]	1434	20	RecName: Full=Putative disease resistance RPP13-like protein 1	XP_022746070.1|CNL	48.42	7	P:GO:0010033; P:GO:0042742; P:GO:0050832; F:GO:0004016; F:GO:0005515; C:GO:0005622; C:GO:0016020	P:response to organic substance; P:defense response to bacterium; P:defense response to fungus; F:adenylate cyclase activity; F:protein binding; C:intracellular anatomical structure; C:membrane	EC:4.6.1.1	Adenylate cyclase	Coil (COILS); PR00364 (PRINTS); IPR036388 (G3DSA:1.10.10.GENE3D); IPR042197 (G3DSA:1.10.8.GENE3D); IPR027417 (G3DSA:3.40.50.GENE3D); IPR032675 (G3DSA:3.80.10.GENE3D); G3DSA:1.20.5.4130 (GENE3D); IPR041118 (PFAM); IPR002182 (PFAM); IPR032675 (G3DSA:3.80.10.GENE3D); IPR044974 (PANTHER); PTHR23155:SF1138 (PANTHER); IPR038005 (CDD); SSF52058 (SUPERFAMILY); SSF52058 (SUPERFAMILY); IPR027417 (SUPERFAMI…	P:GO:0006952; F:GO:0043531	P:defense response; F:ADP binding
0.0	true	[INTERPRO, BLASTED, MAPPED, ANNOTATED]	1370	20	RecName: Full=Putative disease resistance RPP13-like protein 1	XP_022746862.1|CNL	48.62	5	P:GO:0009620; P:GO:0042742; F:GO:0005515; C:GO:0005737; C:GO:0016020	P:response to fungus; P:defense response to bacterium; F:protein binding; C:cytoplasm; C:membrane			Coil (COILS); PR00364 (PRINTS); IPR042197 (G3DSA:1.10.8.GENE3D); IPR032675 (G3DSA:3.80.10.GENE3D); IPR002182 (PFAM); G3DSA:1.20.5.4130 (GENE3D); IPR041118 (PFAM); IPR032675 (G3DSA:3.80.10.GENE3D); IPR036388 (G3DSA:1.10.10.GENE3D); IPR032675 (G3DSA:3.80.10.GENE3D); IPR027417 (G3DSA:3.40.50.GENE3D); IPR044974 (PANTHER); PTHR23155:SF1138 (PANTHER); IPR027417 (SUPERFAMILY); SSF52058 (SUPERFAMILY); SS…	P:GO:0006952; F:GO:0043531	P:defense response; F:ADP binding
6.58552E-164	true	[INTERPRO, BLASTED, MAPPED, ANNOTATED]	754	20	RecName: Full=Putative disease resistance RPP13-like protein 1	XP_022730893.1|CNL	50.42	7	P:GO:0008219; P:GO:0042742; P:GO:0050832; F:GO:0000166; F:GO:0004016; F:GO:0005515; C:GO:0005886	P:cell death; P:defense response to bacterium; P:defense response to fungus; F:nucleotide binding; F:adenylate cyclase activity; F:protein binding; C:plasma membrane	EC:4.6.1.1	Adenylate cyclase	Coil (COILS); PR00364 (PRINTS); IPR032675 (G3DSA:3.80.10.GENE3D); IPR002182 (PFAM); IPR042197 (G3DSA:1.10.8.GENE3D); IPR027417 (G3DSA:3.40.50.GENE3D); G3DSA:1.20.5.4130 (GENE3D); IPR036388 (G3DSA:1.10.10.GENE3D); IPR041118 (PFAM); IPR044974 (PANTHER); PTHR23155:SF1055 (PANTHER); NON_CYTOPLASMIC_DOMAIN (PHOBIUS); SIGNAL_PEPTIDE_C_REGION (PHOBIUS); SIGNAL_PEPTIDE_H_REGION (PHOBIUS); SIGNAL_PEPTIDE …	P:GO:0006952; F:GO:0043531	P:defense response; F:ADP binding
1.33253E-71	true	[INTERPRO, BLASTED, MAPPED, ANNOTATED]	1517	20	RecName: Full=Disease resistance protein At4g27190	XP_022745662.1|CNL	46.17	4	P:GO:0006952; P:GO:0009617; F:GO:0000166; C:GO:0005737	P:defense response; P:response to bacterium; F:nucleotide binding; C:cytoplasm			Coil (COILS); PR00364 (PRINTS); IPR003593 (SMART); IPR002182 (PFAM); IPR001611 (PFAM); IPR027417 (G3DSA:3.40.50.GENE3D); IPR042197 (G3DSA:1.10.8.GENE3D); IPR032675 (G3DSA:3.80.10.GENE3D); IPR032675 (G3DSA:3.80.10.GENE3D); IPR032675 (G3DSA:3.80.10.GENE3D); PTHR33463:SF57 (PANTHER); PTHR33463:SF57 (PANTHER); PTHR33463 (PANTHER); NON_CYTOPLASMIC_DOMAIN (PHOBIUS); SIGNAL_PEPTIDE_H_REGION (PHOBIUS); S…	F:GO:0005515; F:GO:0043531	F:protein binding; F:ADP binding
0.0	true	[INTERPRO, BLASTED, MAPPED, ANNOTATED]	1228	20	RecName: Full=Putative disease resistance RPP13-like protein 1	XP_022746490.1|CNL	47.96	6	P:GO:0009416; P:GO:0009620; P:GO:0010033; P:GO:0042742; F:GO:0005515; C:GO:0016020	P:response to light stimulus; P:response to fungus; P:response to organic substance; P:defense response to bacterium; F:protein binding; C:membrane			Coil (COILS); PR00364 (PRINTS); IPR042197 (G3DSA:1.10.8.GENE3D); G3DSA:1.20.5.4130 (GENE3D); IPR032675 (G3DSA:3.80.10.GENE3D); IPR002182 (PFAM); IPR032675 (G3DSA:3.80.10.GENE3D); IPR041118 (PFAM); IPR027417 (G3DSA:3.40.50.GENE3D); IPR036388 (G3DSA:1.10.10.GENE3D); PTHR23155:SF1138 (PANTHER); IPR044974 (PANTHER); IPR038005 (CDD); cd00009 (CDD); IPR027417 (SUPERFAMILY); SSF52058 (SUPERFAMILY); SSF5…	P:GO:0006952; F:GO:0043531	P:defense response; F:ADP binding
8.51974E-159	true	[INTERPRO, BLASTED, MAPPED, ANNOTATED]	1006	20	RecName: Full=Disease resistance protein At4g27190	XP_022733021.1|CNL	50.79	7	P:GO:0008219; P:GO:0009617; P:GO:0098542; F:GO:0000166; F:GO:0005515; C:GO:0005737; C:GO:0016020	P:cell death; P:response to bacterium; P:defense response to other organism; F:nucleotide binding; F:protein binding; C:cytoplasm; C:membrane			Coil (COILS); Coil (COILS); PR00364 (PRINTS); IPR003591 (SMART); IPR032675 (G3DSA:3.80.10.GENE3D); IPR036388 (G3DSA:1.10.10.GENE3D); IPR001611 (PFAM); IPR027417 (G3DSA:3.40.50.GENE3D); IPR002182 (PFAM); IPR042197 (G3DSA:1.10.8.GENE3D); PTHR23155:SF1044 (PANTHER); IPR044974 (PANTHER); IPR001611 (PROSITE_PROFILES); IPR027417 (SUPERFAMILY); SSF52058 (SUPERFAMILY); TMhelix (TMHMM)	P:GO:0006952; F:GO:0005515; F:GO:0043531	P:defense response; F:protein binding; F:ADP binding
0.0	true	[INTERPRO, BLASTED, MAPPED, ANNOTATED]	1370	20	RecName: Full=Putative disease resistance RPP13-like protein 1	XP_022746865.1|CNL	48.62	5	P:GO:0009620; P:GO:0042742; F:GO:0005515; C:GO:0005737; C:GO:0016020	P:response to fungus; P:defense response to bacterium; F:protein binding; C:cytoplasm; C:membrane			Coil (COILS); PR00364 (PRINTS); IPR042197 (G3DSA:1.10.8.GENE3D); IPR032675 (G3DSA:3.80.10.GENE3D); IPR002182 (PFAM); G3DSA:1.20.5.4130 (GENE3D); IPR041118 (PFAM); IPR032675 (G3DSA:3.80.10.GENE3D); IPR036388 (G3DSA:1.10.10.GENE3D); IPR032675 (G3DSA:3.80.10.GENE3D); IPR027417 (G3DSA:3.40.50.GENE3D); IPR044974 (PANTHER); PTHR23155:SF1138 (PANTHER); SSF52058 (SUPERFAMILY); IPR027417 (SUPERFAMILY); SS…	P:GO:0006952; F:GO:0043531	P:defense response; F:ADP binding
1.33253E-71	true	[INTERPRO, BLASTED, MAPPED, ANNOTATED]	1517	20	RecName: Full=Disease resistance protein At4g27190	XP_022745670.1|CNL	46.17	4	P:GO:0006952; P:GO:0009617; F:GO:0000166; C:GO:0005737	P:defense response; P:response to bacterium; F:nucleotide binding; C:cytoplasm			Coil (COILS); PR00364 (PRINTS); IPR003593 (SMART); IPR002182 (PFAM); IPR001611 (PFAM); IPR027417 (G3DSA:3.40.50.GENE3D); IPR042197 (G3DSA:1.10.8.GENE3D); IPR032675 (G3DSA:3.80.10.GENE3D); IPR032675 (G3DSA:3.80.10.GENE3D); IPR032675 (G3DSA:3.80.10.GENE3D); PTHR33463:SF57 (PANTHER); PTHR33463:SF57 (PANTHER); PTHR33463 (PANTHER); NON_CYTOPLASMIC_DOMAIN (PHOBIUS); SIGNAL_PEPTIDE_H_REGION (PHOBIUS); S…	F:GO:0005515; F:GO:0043531	F:protein binding; F:ADP binding
4.4295E-30	true	[INTERPRO, BLASTED, MAPPED, ANNOTATED]	777	20	RecName: Full=Putative disease resistance RPP13-like protein 1	XP_022769611.1|CNL	45.68	3	P:GO:0098542; F:GO:0005488; C:GO:0005886	P:defense response to other organism; F:binding; C:plasma membrane			Coil (COILS); Coil (COILS); PR00364 (PRINTS); G3DSA:1.20.5.4130 (GENE3D); IPR002182 (PFAM); IPR027417 (G3DSA:3.40.50.GENE3D); IPR032675 (G3DSA:3.80.10.GENE3D); IPR036388 (G3DSA:1.10.10.GENE3D); IPR041118 (PFAM); PTHR23155:SF1003 (PANTHER); IPR044974 (PANTHER); PTHR23155:SF1003 (PANTHER); IPR044974 (PANTHER); IPR038005 (CDD); IPR027417 (SUPERFAMILY); SSF52047 (SUPERFAMILY)	P:GO:0006952; F:GO:0043531	P:defense response; F:ADP binding
3.04895E-154	true	[INTERPRO, BLASTED, MAPPED, ANNOTATED]	621	20	RecName: Full=Putative disease resistance RPP13-like protein 1	XP_022765423.1|CNL	49.8	10	P:GO:0009416; P:GO:0009987; P:GO:0010033; P:GO:0042742; P:GO:0050832; F:GO:0000166; F:GO:0004016; F:GO:0005515; C:GO:0005622; C:GO:0016020	P:response to light stimulus; P:cellular process; P:response to organic substance; P:defense response to bacterium; P:defense response to fungus; F:nucleotide binding; F:adenylate cyclase activity; F:protein binding; C:intracellular anatomical structure; C:membrane	EC:4.6.1.1	Adenylate cyclase	Coil (COILS); PR00364 (PRINTS); G3DSA:1.20.5.4130 (GENE3D); IPR002182 (PFAM); IPR027417 (G3DSA:3.40.50.GENE3D); IPR032675 (G3DSA:3.80.10.GENE3D); IPR041118 (PFAM); IPR036388 (G3DSA:1.10.10.GENE3D); IPR042197 (G3DSA:1.10.8.GENE3D); PTHR23155:SF1138 (PANTHER); IPR044974 (PANTHER); SIGNAL_PEPTIDE_C_REGION (PHOBIUS); NON_CYTOPLASMIC_DOMAIN (PHOBIUS); SIGNAL_PEPTIDE (PHOBIUS); SIGNAL_PEPTIDE_N_REGION …	P:GO:0006952; F:GO:0043531	P:defense response; F:ADP binding
4.72845E-64	true	[INTERPRO, BLASTED, MAPPED, ANNOTATED]	1093	20	RecName: Full=Disease resistance protein RPS5; AltName: Full=Resistance to Pseudomonas syringae protein 5; AltName: Full=pNd3/pNd10	XP_022723789.1|CNL	53.86	8	P:GO:0009626; P:GO:0042742; F:GO:0000166; F:GO:0038023; F:GO:0042802; C:GO:0005737; C:GO:0005886; C:GO:0043231	P:plant-type hypersensitive response; P:defense response to bacterium; F:nucleotide binding; F:signaling receptor activity; F:identical protein binding; C:cytoplasm; C:plasma membrane; C:intracellular membrane-bounded organelle			Coil (COILS); PR00364 (PRINTS); IPR003591 (SMART); IPR002182 (PFAM); IPR032675 (G3DSA:3.80.10.GENE3D); IPR001611 (PFAM); IPR032675 (G3DSA:3.80.10.GENE3D); IPR032675 (G3DSA:3.80.10.GENE3D); IPR027417 (G3DSA:3.40.50.GENE3D); IPR044974 (PANTHER); PTHR23155:SF1044 (PANTHER); PTHR23155:SF1044 (PANTHER); IPR044974 (PANTHER); SSF52058 (SUPERFAMILY); SSF52058 (SUPERFAMILY); IPR027417 (SUPERFAMILY)	P:GO:0006952; F:GO:0005515; F:GO:0043531	P:defense response; F:protein binding; F:ADP binding
0.0	true	[INTERPRO, BLASTED, MAPPED, ANNOTATED]	1336	20	RecName: Full=Putative disease resistance RPP13-like protein 1	XP_022756850.1|CNL	47.77	6	P:GO:0009416; P:GO:0009620; P:GO:0010033; P:GO:0042742; F:GO:0005515; C:GO:0005622	P:response to light stimulus; P:response to fungus; P:response to organic substance; P:defense response to bacterium; F:protein binding; C:intracellular anatomical structure			Coil (COILS); PR00364 (PRINTS); IPR032675 (G3DSA:3.80.10.GENE3D); IPR041118 (PFAM); IPR042197 (G3DSA:1.10.8.GENE3D); G3DSA:1.20.5.4130 (GENE3D); IPR036388 (G3DSA:1.10.10.GENE3D); IPR002182 (PFAM); IPR027417 (G3DSA:3.40.50.GENE3D); IPR044974 (PANTHER); PTHR23155:SF1138 (PANTHER); IPR038005 (CDD); SSF52058 (SUPERFAMILY); SSF52058 (SUPERFAMILY); IPR027417 (SUPERFAMILY); SSF52058 (SUPERFAMILY)	P:GO:0006952; F:GO:0043531	P:defense response; F:ADP binding
0.0	true	[INTERPRO, BLASTED, MAPPED, ANNOTATED]	1264	20	RecName: Full=Putative disease resistance RPP13-like protein 1	XP_022745600.1|CNL	47.19	5	P:GO:0042742; P:GO:0050832; F:GO:0004016; F:GO:0005515; C:GO:0016020	P:defense response to bacterium; P:defense response to fungus; F:adenylate cyclase activity; F:protein binding; C:membrane	EC:4.6.1.1	Adenylate cyclase	Coil (COILS); PR00364 (PRINTS); IPR027417 (G3DSA:3.40.50.GENE3D); IPR032675 (G3DSA:3.80.10.GENE3D); IPR002182 (PFAM); IPR032675 (G3DSA:3.80.10.GENE3D); IPR036388 (G3DSA:1.10.10.GENE3D); G3DSA:1.20.5.4130 (GENE3D); IPR042197 (G3DSA:1.10.8.GENE3D); IPR041118 (PFAM); PTHR23155:SF1055 (PANTHER); IPR044974 (PANTHER); IPR044974 (PANTHER); SIGNAL_PEPTIDE (PHOBIUS); SIGNAL_PEPTIDE_N_REGION (PHOBIUS); NON…	P:GO:0006952; F:GO:0043531	P:defense response; F:ADP binding
2.13166E-64	true	[INTERPRO, BLASTED, MAPPED, ANNOTATED]	1569	20	RecName: Full=Disease resistance protein At4g27190	XP_022745650.1|CNL	46.94	4	P:GO:0006952; P:GO:0009617; F:GO:0000166; C:GO:0005737	P:defense response; P:response to bacterium; F:nucleotide binding; C:cytoplasm			Coil (COILS); PR00364 (PRINTS); IPR003593 (SMART); IPR032675 (G3DSA:3.80.10.GENE3D); IPR032675 (G3DSA:3.80.10.GENE3D); IPR027417 (G3DSA:3.40.50.GENE3D); IPR002182 (PFAM); IPR042197 (G3DSA:1.10.8.GENE3D); IPR032675 (G3DSA:3.80.10.GENE3D); IPR032675 (G3DSA:3.80.10.GENE3D); PTHR33463:SF57 (PANTHER); PTHR33463 (PANTHER); PTHR33463:SF57 (PANTHER); NON_CYTOPLASMIC_DOMAIN (PHOBIUS); SIGNAL_PEPTIDE_C_REG…	F:GO:0043531	F:ADP binding
0.0	true	[INTERPRO, BLASTED, MAPPED, ANNOTATED]	1264	20	RecName: Full=Putative disease resistance RPP13-like protein 1	XP_022745589.1|CNL	47.19	5	P:GO:0042742; P:GO:0050832; F:GO:0004016; F:GO:0005515; C:GO:0016020	P:defense response to bacterium; P:defense response to fungus; F:adenylate cyclase activity; F:protein binding; C:membrane	EC:4.6.1.1	Adenylate cyclase	Coil (COILS); PR00364 (PRINTS); IPR027417 (G3DSA:3.40.50.GENE3D); IPR032675 (G3DSA:3.80.10.GENE3D); IPR002182 (PFAM); IPR032675 (G3DSA:3.80.10.GENE3D); IPR036388 (G3DSA:1.10.10.GENE3D); G3DSA:1.20.5.4130 (GENE3D); IPR042197 (G3DSA:1.10.8.GENE3D); IPR041118 (PFAM); PTHR23155:SF1055 (PANTHER); IPR044974 (PANTHER); IPR044974 (PANTHER); SIGNAL_PEPTIDE (PHOBIUS); SIGNAL_PEPTIDE_N_REGION (PHOBIUS); NON…	P:GO:0006952; F:GO:0043531	P:defense response; F:ADP binding
0.0	true	[INTERPRO, BLASTED, MAPPED, ANNOTATED]	1228	20	RecName: Full=Putative disease resistance RPP13-like protein 1	XP_022746485.1|CNL	47.96	6	P:GO:0009416; P:GO:0009620; P:GO:0010033; P:GO:0042742; F:GO:0005515; C:GO:0016020	P:response to light stimulus; P:response to fungus; P:response to organic substance; P:defense response to bacterium; F:protein binding; C:membrane			Coil (COILS); PR00364 (PRINTS); IPR042197 (G3DSA:1.10.8.GENE3D); G3DSA:1.20.5.4130 (GENE3D); IPR032675 (G3DSA:3.80.10.GENE3D); IPR002182 (PFAM); IPR032675 (G3DSA:3.80.10.GENE3D); IPR041118 (PFAM); IPR027417 (G3DSA:3.40.50.GENE3D); IPR036388 (G3DSA:1.10.10.GENE3D); PTHR23155:SF1138 (PANTHER); IPR044974 (PANTHER); cd00009 (CDD); IPR038005 (CDD); IPR027417 (SUPERFAMILY); SSF52058 (SUPERFAMILY); SSF5…	P:GO:0006952; F:GO:0043531	P:defense response; F:ADP binding
6.7756E-77	true	[INTERPRO, BLASTED, MAPPED, ANNOTATED]	1833	20	RecName: Full=Probable disease resistance protein At4g27220	XP_022733509.1|CNL	46.35	4	P:GO:0006952; P:GO:0009617; F:GO:0000166; C:GO:0005737	P:defense response; P:response to bacterium; F:nucleotide binding; C:cytoplasm			Coil (COILS); Coil (COILS); PR00364 (PRINTS); IPR032675 (G3DSA:3.80.10.GENE3D); IPR027417 (G3DSA:3.40.50.GENE3D); IPR032675 (G3DSA:3.80.10.GENE3D); IPR032675 (G3DSA:3.80.10.GENE3D); IPR036388 (G3DSA:1.10.10.GENE3D); IPR032675 (G3DSA:3.80.10.GENE3D); IPR042197 (G3DSA:1.10.8.GENE3D); IPR002182 (PFAM); PTHR33463 (PANTHER); PTHR33463:SF100 (PANTHER); PTHR33463:SF100 (PANTHER); PTHR33463 (PANTHER); PT…	F:GO:0043531	F:ADP binding
0.0	true	[INTERPRO, BLASTED, MAPPED, ANNOTATED]	1071	20	RecName: Full=Putative disease resistance RPP13-like protein 1	XP_022764397.1|CNL	47.95	5	P:GO:0009416; P:GO:0042742; F:GO:0005515; C:GO:0005622; C:GO:0016020	P:response to light stimulus; P:defense response to bacterium; F:protein binding; C:intracellular anatomical structure; C:membrane			Coil (COILS); PR00364 (PRINTS); IPR002182 (PFAM); IPR042197 (G3DSA:1.10.8.GENE3D); IPR041118 (PFAM); IPR032675 (G3DSA:3.80.10.GENE3D); G3DSA:1.20.5.4130 (GENE3D); IPR036388 (G3DSA:1.10.10.GENE3D); IPR027417 (G3DSA:3.40.50.GENE3D); IPR032675 (G3DSA:3.80.10.GENE3D); PTHR23155:SF1055 (PANTHER); IPR044974 (PANTHER); SIGNAL_PEPTIDE_C_REGION (PHOBIUS); SIGNAL_PEPTIDE_H_REGION (PHOBIUS); SIGNAL_PEPTIDE …	P:GO:0006952; F:GO:0043531	P:defense response; F:ADP binding
8.33075E-137	true	[INTERPRO, BLASTED, MAPPED, ANNOTATED]	576	20	RecName: Full=Probable disease resistance protein At5g63020; AltName: Full=pNd11	XP_022714838.1|CNL	59.64	9	P:GO:0009626; P:GO:0010942; P:GO:0042742; F:GO:0000166; F:GO:0038023; F:GO:0042802; C:GO:0005739; C:GO:0005829; C:GO:0005886	P:plant-type hypersensitive response; P:positive regulation of cell death; P:defense response to bacterium; F:nucleotide binding; F:signaling receptor activity; F:identical protein binding; C:mitochondrion; C:cytosol; C:plasma membrane			Coil (COILS); PR00364 (PRINTS); IPR002182 (PFAM); IPR042197 (G3DSA:1.10.8.GENE3D); IPR027417 (G3DSA:3.40.50.GENE3D); IPR032675 (G3DSA:3.80.10.GENE3D); IPR036388 (G3DSA:1.10.10.GENE3D); PTHR23155:SF1044 (PANTHER); IPR044974 (PANTHER); IPR027417 (SUPERFAMILY); SSF52058 (SUPERFAMILY)	P:GO:0006952; F:GO:0043531	P:defense response; F:ADP binding
0.0	true	[INTERPRO, BLASTED, MAPPED, ANNOTATED]	1048	20	RecName: Full=Putative disease resistance RPP13-like protein 1	XP_022764398.1|CNL	46.85	5	P:GO:0009620; P:GO:0042742; F:GO:0005515; C:GO:0005622; C:GO:0016020	P:response to fungus; P:defense response to bacterium; F:protein binding; C:intracellular anatomical structure; C:membrane			Coil (COILS); PR00364 (PRINTS); IPR032675 (G3DSA:3.80.10.GENE3D); IPR032675 (G3DSA:3.80.10.GENE3D); IPR027417 (G3DSA:3.40.50.GENE3D); IPR041118 (PFAM); IPR036388 (G3DSA:1.10.10.GENE3D); IPR002182 (PFAM); IPR042197 (G3DSA:1.10.8.GENE3D); G3DSA:1.20.5.4130 (GENE3D); PTHR23155:SF1055 (PANTHER); IPR044974 (PANTHER); SIGNAL_PEPTIDE_C_REGION (PHOBIUS); SIGNAL_PEPTIDE_H_REGION (PHOBIUS); SIGNAL_PEPTIDE …	P:GO:0006952; F:GO:0043531	P:defense response; F:ADP binding
0.0	true	[INTERPRO, BLASTED, MAPPED, ANNOTATED]	1264	20	RecName: Full=Putative disease resistance RPP13-like protein 1	XP_022745603.1|CNL	47.19	5	P:GO:0042742; P:GO:0050832; F:GO:0004016; F:GO:0005515; C:GO:0016020	P:defense response to bacterium; P:defense response to fungus; F:adenylate cyclase activity; F:protein binding; C:membrane	EC:4.6.1.1	Adenylate cyclase	Coil (COILS); PR00364 (PRINTS); IPR027417 (G3DSA:3.40.50.GENE3D); IPR032675 (G3DSA:3.80.10.GENE3D); IPR002182 (PFAM); IPR032675 (G3DSA:3.80.10.GENE3D); IPR036388 (G3DSA:1.10.10.GENE3D); G3DSA:1.20.5.4130 (GENE3D); IPR042197 (G3DSA:1.10.8.GENE3D); IPR041118 (PFAM); PTHR23155:SF1055 (PANTHER); IPR044974 (PANTHER); IPR044974 (PANTHER); SIGNAL_PEPTIDE (PHOBIUS); SIGNAL_PEPTIDE_N_REGION (PHOBIUS); NON…	P:GO:0006952; F:GO:0043531	P:defense response; F:ADP binding
5.91226E-29	true	[INTERPRO, BLASTED, MAPPED, ANNOTATED]	730	20	RecName: Full=Disease resistance protein At4g27190	XP_022742503.1|CNL	44.77	4	P:GO:0006952; P:GO:0009617; F:GO:0000166; C:GO:0005737	P:defense response; P:response to bacterium; F:nucleotide binding; C:cytoplasm			Coil (COILS); Coil (COILS); Coil (COILS); PR00364 (PRINTS); IPR003593 (SMART); IPR032675 (G3DSA:3.80.10.GENE3D); IPR027417 (G3DSA:3.40.50.GENE3D); IPR002182 (PFAM); IPR042197 (G3DSA:1.10.8.GENE3D); IPR036388 (G3DSA:1.10.10.GENE3D); mobidb-lite (MOBIDB_LITE); mobidb-lite (MOBIDB_LITE); PTHR33463 (PANTHER); PTHR33463:SF50 (PANTHER); PTHR33463:SF50 (PANTHER); cd00009 (CDD); IPR027417 (SUPERFAMILY); …	F:GO:0043531	F:ADP binding
1.93304E-71	true	[INTERPRO, BLASTED, MAPPED, ANNOTATED]	1009	20	RecName: Full=Disease resistance protein At4g27190	XP_022718921.1|CNL	45.53	4	P:GO:0006952; P:GO:0009617; F:GO:0000166; C:GO:0110165	P:defense response; P:response to bacterium; F:nucleotide binding; C:cellular anatomical entity			Coil (COILS); Coil (COILS); Coil (COILS); PR00364 (PRINTS); IPR003593 (SMART); IPR001611 (PFAM); IPR027417 (G3DSA:3.40.50.GENE3D); IPR002182 (PFAM); IPR032675 (G3DSA:3.80.10.GENE3D); IPR042197 (G3DSA:1.10.8.GENE3D); PTHR33463 (PANTHER); PTHR33463:SF57 (PANTHER); NON_CYTOPLASMIC_DOMAIN (PHOBIUS); SIGNAL_PEPTIDE_H_REGION (PHOBIUS); SIGNAL_PEPTIDE (PHOBIUS); SIGNAL_PEPTIDE_N_REGION (PHOBIUS); SIGNAL…	F:GO:0005515; F:GO:0043531	F:protein binding; F:ADP binding
0.0	true	[INTERPRO, BLASTED, MAPPED, ANNOTATED]	1179	20	RecName: Full=Putative disease resistance protein RGA3; AltName: Full=Blight resistance protein B149; AltName: Full=RGA1-blb	XP_022768536.1|CNL	49.04	3	P:GO:0042742; F:GO:0005515; C:GO:0016020	P:defense response to bacterium; F:protein binding; C:membrane			Coil (COILS); PR00364 (PRINTS); IPR006553 (SMART); IPR036388 (G3DSA:1.10.10.GENE3D); G3DSA:1.20.5.4130 (GENE3D); IPR032675 (G3DSA:3.80.10.GENE3D); IPR032675 (G3DSA:3.80.10.GENE3D); IPR041118 (PFAM); IPR032675 (G3DSA:3.80.10.GENE3D); IPR002182 (PFAM); IPR027417 (G3DSA:3.40.50.GENE3D); IPR042197 (G3DSA:1.10.8.GENE3D); IPR044974 (PANTHER); PTHR23155:SF1113 (PANTHER); IPR038005 (CDD); SSF52058 (SUPER…	P:GO:0006952; F:GO:0043531	P:defense response; F:ADP binding
0.0	true	[INTERPRO, BLASTED, MAPPED, ANNOTATED]	1264	20	RecName: Full=Putative disease resistance RPP13-like protein 1	XP_022745590.1|CNL	47.19	5	P:GO:0042742; P:GO:0050832; F:GO:0004016; F:GO:0005515; C:GO:0016020	P:defense response to bacterium; P:defense response to fungus; F:adenylate cyclase activity; F:protein binding; C:membrane	EC:4.6.1.1	Adenylate cyclase	Coil (COILS); PR00364 (PRINTS); IPR027417 (G3DSA:3.40.50.GENE3D); IPR032675 (G3DSA:3.80.10.GENE3D); IPR002182 (PFAM); IPR032675 (G3DSA:3.80.10.GENE3D); IPR036388 (G3DSA:1.10.10.GENE3D); G3DSA:1.20.5.4130 (GENE3D); IPR042197 (G3DSA:1.10.8.GENE3D); IPR041118 (PFAM); PTHR23155:SF1055 (PANTHER); IPR044974 (PANTHER); IPR044974 (PANTHER); SIGNAL_PEPTIDE (PHOBIUS); SIGNAL_PEPTIDE_N_REGION (PHOBIUS); NON…	P:GO:0006952; F:GO:0043531	P:defense response; F:ADP binding
6.32995E-69	true	[INTERPRO, BLASTED, MAPPED, ANNOTATED]	1693	20	RecName: Full=Disease resistance protein At4g27190	XP_022723802.1|CNL	44.75	4	P:GO:0006952; P:GO:0009617; F:GO:0000166; C:GO:0005622	P:defense response; P:response to bacterium; F:nucleotide binding; C:intracellular anatomical structure			Coil (COILS); PR00364 (PRINTS); IPR003593 (SMART); IPR027417 (G3DSA:3.40.50.GENE3D); IPR002182 (PFAM); IPR042197 (G3DSA:1.10.8.GENE3D); IPR032675 (G3DSA:3.80.10.GENE3D); IPR032675 (G3DSA:3.80.10.GENE3D); PTHR33463 (PANTHER); PTHR33463:SF50 (PANTHER); PTHR33463 (PANTHER); PTHR33463 (PANTHER); PTHR33463:SF50 (PANTHER); cd00009 (CDD); SSF52058 (SUPERFAMILY); SSF52058 (SUPERFAMILY); SSF52047 (SUPERFA…	F:GO:0043531	F:ADP binding
2.19962E-94	true	[INTERPRO, BLASTED, MAPPED, ANNOTATED]	972	20	RecName: Full=Probable disease resistance protein At4g27220	XP_022717004.1|CNL	51.19	8	P:GO:0008219; P:GO:0009617; P:GO:0098542; F:GO:0000166; F:GO:0005515; C:GO:0005737; C:GO:0005886; C:GO:0043231	P:cell death; P:response to bacterium; P:defense response to other organism; F:nucleotide binding; F:protein binding; C:cytoplasm; C:plasma membrane; C:intracellular membrane-bounded organelle			Coil (COILS); PR00364 (PRINTS); IPR003591 (SMART); IPR001611 (PFAM); IPR042197 (G3DSA:1.10.8.GENE3D); IPR027417 (G3DSA:3.40.50.GENE3D); IPR002182 (PFAM); IPR032675 (G3DSA:3.80.10.GENE3D); IPR044974 (PANTHER); PTHR23155:SF1032 (PANTHER); SSF52058 (SUPERFAMILY); IPR027417 (SUPERFAMILY)	P:GO:0006952; F:GO:0005515; F:GO:0043531	P:defense response; F:protein binding; F:ADP binding
6.65179E-128	true	[INTERPRO, BLASTED, MAPPED, ANNOTATED]	962	20	RecName: Full=Putative disease resistance protein RGA3; AltName: Full=Blight resistance protein B149; AltName: Full=RGA1-blb	XP_022717491.1|CNL	47.39	4	P:GO:0098542; F:GO:0005515; C:GO:0005622; C:GO:0016020	P:defense response to other organism; F:protein binding; C:intracellular anatomical structure; C:membrane			Coil (COILS); PR00364 (PRINTS); G3DSA:1.20.5.4130 (GENE3D); IPR032675 (G3DSA:3.80.10.GENE3D); IPR002182 (PFAM); IPR027417 (G3DSA:3.40.50.GENE3D); IPR041118 (PFAM); IPR042197 (G3DSA:1.10.8.GENE3D); IPR036388 (G3DSA:1.10.10.GENE3D); IPR044974 (PANTHER); PTHR23155:SF1003 (PANTHER); IPR038005 (CDD); IPR027417 (SUPERFAMILY); SSF52058 (SUPERFAMILY)	P:GO:0006952; F:GO:0043531	P:defense response; F:ADP binding
0.0	true	[INTERPRO, BLASTED, MAPPED, ANNOTATED]	1264	20	RecName: Full=Putative disease resistance RPP13-like protein 1	XP_022745594.1|CNL	47.19	5	P:GO:0042742; P:GO:0050832; F:GO:0004016; F:GO:0005515; C:GO:0016020	P:defense response to bacterium; P:defense response to fungus; F:adenylate cyclase activity; F:protein binding; C:membrane	EC:4.6.1.1	Adenylate cyclase	Coil (COILS); PR00364 (PRINTS); IPR027417 (G3DSA:3.40.50.GENE3D); IPR032675 (G3DSA:3.80.10.GENE3D); IPR002182 (PFAM); IPR032675 (G3DSA:3.80.10.GENE3D); IPR036388 (G3DSA:1.10.10.GENE3D); G3DSA:1.20.5.4130 (GENE3D); IPR042197 (G3DSA:1.10.8.GENE3D); IPR041118 (PFAM); PTHR23155:SF1055 (PANTHER); IPR044974 (PANTHER); IPR044974 (PANTHER); SIGNAL_PEPTIDE (PHOBIUS); SIGNAL_PEPTIDE_N_REGION (PHOBIUS); NON…	P:GO:0006952; F:GO:0043531	P:defense response; F:ADP binding
1.33253E-71	true	[INTERPRO, BLASTED, MAPPED, ANNOTATED]	1517	20	RecName: Full=Disease resistance protein At4g27190	XP_022745665.1|CNL	46.17	4	P:GO:0006952; P:GO:0009617; F:GO:0000166; C:GO:0005737	P:defense response; P:response to bacterium; F:nucleotide binding; C:cytoplasm			Coil (COILS); PR00364 (PRINTS); IPR003593 (SMART); IPR002182 (PFAM); IPR001611 (PFAM); IPR027417 (G3DSA:3.40.50.GENE3D); IPR042197 (G3DSA:1.10.8.GENE3D); IPR032675 (G3DSA:3.80.10.GENE3D); IPR032675 (G3DSA:3.80.10.GENE3D); IPR032675 (G3DSA:3.80.10.GENE3D); PTHR33463:SF57 (PANTHER); PTHR33463:SF57 (PANTHER); PTHR33463 (PANTHER); NON_CYTOPLASMIC_DOMAIN (PHOBIUS); SIGNAL_PEPTIDE_H_REGION (PHOBIUS); S…	F:GO:0005515; F:GO:0043531	F:protein binding; F:ADP binding
6.82837E-63	true	[INTERPRO, BLASTED, MAPPED, ANNOTATED]	988	20	RecName: Full=Disease resistance protein At4g27190	XP_022738606.1|CNL	48.22	7	P:GO:0008219; P:GO:0009617; P:GO:0098542; F:GO:0000166; F:GO:0005515; C:GO:0005737; C:GO:0016020	P:cell death; P:response to bacterium; P:defense response to other organism; F:nucleotide binding; F:protein binding; C:cytoplasm; C:membrane			Coil (COILS); PR00364 (PRINTS); IPR032675 (G3DSA:3.80.10.GENE3D); IPR042197 (G3DSA:1.10.8.GENE3D); IPR027417 (G3DSA:3.40.50.GENE3D); IPR032675 (G3DSA:3.80.10.GENE3D); IPR002182 (PFAM); PTHR33463:SF81 (PANTHER); PTHR33463 (PANTHER); NON_CYTOPLASMIC_DOMAIN (PHOBIUS); SIGNAL_PEPTIDE (PHOBIUS); SIGNAL_PEPTIDE_H_REGION (PHOBIUS); SIGNAL_PEPTIDE_N_REGION (PHOBIUS); SIGNAL_PEPTIDE_C_REGION (PHOBIUS); cd…	F:GO:0043531	F:ADP binding
0.0	true	[INTERPRO, BLASTED, MAPPED, ANNOTATED]	1264	20	RecName: Full=Putative disease resistance RPP13-like protein 1	XP_022745596.1|CNL	47.19	5	P:GO:0042742; P:GO:0050832; F:GO:0004016; F:GO:0005515; C:GO:0016020	P:defense response to bacterium; P:defense response to fungus; F:adenylate cyclase activity; F:protein binding; C:membrane	EC:4.6.1.1	Adenylate cyclase	Coil (COILS); PR00364 (PRINTS); IPR036388 (G3DSA:1.10.10.GENE3D); IPR042197 (G3DSA:1.10.8.GENE3D); IPR002182 (PFAM); IPR027417 (G3DSA:3.40.50.GENE3D); IPR041118 (PFAM); IPR032675 (G3DSA:3.80.10.GENE3D); G3DSA:1.20.5.4130 (GENE3D); IPR032675 (G3DSA:3.80.10.GENE3D); IPR044974 (PANTHER); PTHR23155:SF1055 (PANTHER); SIGNAL_PEPTIDE_H_REGION (PHOBIUS); SIGNAL_PEPTIDE_C_REGION (PHOBIUS); NON_CYTOPLASMIC…	P:GO:0006952; F:GO:0043531	P:defense response; F:ADP binding
1.33253E-71	true	[INTERPRO, BLASTED, MAPPED, ANNOTATED]	1517	20	RecName: Full=Disease resistance protein At4g27190	XP_022745664.1|CNL	46.17	4	P:GO:0006952; P:GO:0009617; F:GO:0000166; C:GO:0005737	P:defense response; P:response to bacterium; F:nucleotide binding; C:cytoplasm			Coil (COILS); PR00364 (PRINTS); IPR003593 (SMART); IPR002182 (PFAM); IPR001611 (PFAM); IPR027417 (G3DSA:3.40.50.GENE3D); IPR042197 (G3DSA:1.10.8.GENE3D); IPR032675 (G3DSA:3.80.10.GENE3D); IPR032675 (G3DSA:3.80.10.GENE3D); IPR032675 (G3DSA:3.80.10.GENE3D); PTHR33463:SF57 (PANTHER); PTHR33463:SF57 (PANTHER); PTHR33463 (PANTHER); NON_CYTOPLASMIC_DOMAIN (PHOBIUS); SIGNAL_PEPTIDE_H_REGION (PHOBIUS); S…	F:GO:0005515; F:GO:0043531	F:protein binding; F:ADP binding
4.89682E-100	true	[INTERPRO, BLASTED, MAPPED, ANNOTATED]	967	20	RecName: Full=Disease resistance protein At4g27190	XP_022735411.1|CNL	50.59	7	P:GO:0008219; P:GO:0009617; P:GO:0098542; F:GO:0000166; F:GO:0005515; C:GO:0005737; C:GO:0016020	P:cell death; P:response to bacterium; P:defense response to other organism; F:nucleotide binding; F:protein binding; C:cytoplasm; C:membrane			Coil (COILS); PR00364 (PRINTS); IPR003591 (SMART); IPR036388 (G3DSA:1.10.10.GENE3D); IPR001611 (PFAM); IPR042197 (G3DSA:1.10.8.GENE3D); IPR032675 (G3DSA:3.80.10.GENE3D); IPR027417 (G3DSA:3.40.50.GENE3D); IPR002182 (PFAM); IPR032675 (G3DSA:3.80.10.GENE3D); IPR044974 (PANTHER); PTHR23155:SF1032 (PANTHER); IPR001611 (PROSITE_PROFILES); cd00009 (CDD); SSF52058 (SUPERFAMILY); IPR027417 (SUPERFAMILY)	P:GO:0006952; F:GO:0005515; F:GO:0043531	P:defense response; F:protein binding; F:ADP binding
0.0	true	[INTERPRO, BLASTED, MAPPED, ANNOTATED]	1370	20	RecName: Full=Putative disease resistance RPP13-like protein 1	XP_022746860.1|CNL	48.62	5	P:GO:0009620; P:GO:0042742; F:GO:0005515; C:GO:0005737; C:GO:0016020	P:response to fungus; P:defense response to bacterium; F:protein binding; C:cytoplasm; C:membrane			Coil (COILS); PR00364 (PRINTS); IPR042197 (G3DSA:1.10.8.GENE3D); IPR041118 (PFAM); G3DSA:1.20.5.4130 (GENE3D); IPR027417 (G3DSA:3.40.50.GENE3D); IPR036388 (G3DSA:1.10.10.GENE3D); IPR032675 (G3DSA:3.80.10.GENE3D); IPR032675 (G3DSA:3.80.10.GENE3D); IPR002182 (PFAM); IPR032675 (G3DSA:3.80.10.GENE3D); IPR044974 (PANTHER); PTHR23155:SF1138 (PANTHER); SSF52058 (SUPERFAMILY); IPR027417 (SUPERFAMILY); SS…	P:GO:0006952; F:GO:0043531	P:defense response; F:ADP binding
9.30564E-57	true	[INTERPRO, BLASTED, MAPPED, ANNOTATED]	997	20	RecName: Full=Disease resistance protein At4g27190	XP_022761537.1|CNL	46.2	6	P:GO:0006952; P:GO:0009617; F:GO:0000166; F:GO:0005515; C:GO:0005737; C:GO:0016020	P:defense response; P:response to bacterium; F:nucleotide binding; F:protein binding; C:cytoplasm; C:membrane			Coil (COILS); Coil (COILS); Coil (COILS); PR00364 (PRINTS); IPR032675 (G3DSA:3.80.10.GENE3D); IPR002182 (PFAM); IPR032675 (G3DSA:3.80.10.GENE3D); IPR027417 (G3DSA:3.40.50.GENE3D); IPR042197 (G3DSA:1.10.8.GENE3D); PTHR33463:SF65 (PANTHER); PTHR33463 (PANTHER); cd00009 (CDD); SSF52058 (SUPERFAMILY); IPR027417 (SUPERFAMILY)	F:GO:0043531	F:ADP binding
1.09977E-26	true	[INTERPRO, BLASTED, MAPPED, ANNOTATED]	950	20	RecName: Full=Ras suppressor protein 1; Short=RSP-1; Short=Rsu-1	XP_022760808.1|CNL	48.46	9	P:GO:0007165; P:GO:0019677; P:GO:0043068; P:GO:0050832; F:GO:0000166; F:GO:0003953; F:GO:0050135; C:GO:0005634; C:GO:0005737	P:signal transduction; P:NAD catabolic process; P:positive regulation of programmed cell death; P:defense response to fungus; F:nucleotide binding; F:NAD+ nucleosidase activity; F:NAD(P)+ nucleosidase activity; C:nucleus; C:cytoplasm	EC:3.2.2.6	ADP-ribosyl cyclase/cyclic ADP-ribose hydrolase	Coil (COILS); Coil (COILS); PR00364 (PRINTS); IPR032675 (G3DSA:3.80.10.GENE3D); IPR001611 (PFAM); IPR042197 (G3DSA:1.10.8.GENE3D); IPR002182 (PFAM); IPR027417 (G3DSA:3.40.50.GENE3D); IPR032675 (G3DSA:3.80.10.GENE3D); PTHR33463:SF65 (PANTHER); PTHR33463 (PANTHER); PTHR33463 (PANTHER); PTHR33463:SF65 (PANTHER); cd00009 (CDD); IPR027417 (SUPERFAMILY); SSF52058 (SUPERFAMILY)	F:GO:0005515; F:GO:0043531	F:protein binding; F:ADP binding
1.93304E-71	true	[INTERPRO, BLASTED, MAPPED, ANNOTATED]	1009	20	RecName: Full=Disease resistance protein At4g27190	XP_022718920.1|CNL	45.53	4	P:GO:0006952; P:GO:0009617; F:GO:0000166; C:GO:0110165	P:defense response; P:response to bacterium; F:nucleotide binding; C:cellular anatomical entity			Coil (COILS); Coil (COILS); Coil (COILS); PR00364 (PRINTS); IPR003593 (SMART); IPR032675 (G3DSA:3.80.10.GENE3D); IPR042197 (G3DSA:1.10.8.GENE3D); IPR001611 (PFAM); IPR027417 (G3DSA:3.40.50.GENE3D); IPR002182 (PFAM); PTHR33463 (PANTHER); PTHR33463:SF57 (PANTHER); SIGNAL_PEPTIDE_C_REGION (PHOBIUS); NON_CYTOPLASMIC_DOMAIN (PHOBIUS); SIGNAL_PEPTIDE_N_REGION (PHOBIUS); SIGNAL_PEPTIDE_H_REGION (PHOBIUS…	F:GO:0005515; F:GO:0043531	F:protein binding; F:ADP binding
2.13166E-64	true	[INTERPRO, BLASTED, MAPPED, ANNOTATED]	1569	20	RecName: Full=Disease resistance protein At4g27190	XP_022745653.1|CNL	46.94	4	P:GO:0006952; P:GO:0009617; F:GO:0000166; C:GO:0005737	P:defense response; P:response to bacterium; F:nucleotide binding; C:cytoplasm			Coil (COILS); PR00364 (PRINTS); IPR003593 (SMART); IPR032675 (G3DSA:3.80.10.GENE3D); IPR032675 (G3DSA:3.80.10.GENE3D); IPR027417 (G3DSA:3.40.50.GENE3D); IPR002182 (PFAM); IPR042197 (G3DSA:1.10.8.GENE3D); IPR032675 (G3DSA:3.80.10.GENE3D); IPR032675 (G3DSA:3.80.10.GENE3D); PTHR33463:SF57 (PANTHER); PTHR33463 (PANTHER); PTHR33463:SF57 (PANTHER); NON_CYTOPLASMIC_DOMAIN (PHOBIUS); SIGNAL_PEPTIDE_C_REG…	F:GO:0043531	F:ADP binding
0.0	true	[INTERPRO, BLASTED, MAPPED, ANNOTATED]	1434	20	RecName: Full=Putative disease resistance RPP13-like protein 1	XP_022746077.1|CNL	48.42	7	P:GO:0010033; P:GO:0042742; P:GO:0050832; F:GO:0004016; F:GO:0005515; C:GO:0005622; C:GO:0016020	P:response to organic substance; P:defense response to bacterium; P:defense response to fungus; F:adenylate cyclase activity; F:protein binding; C:intracellular anatomical structure; C:membrane	EC:4.6.1.1	Adenylate cyclase	Coil (COILS); PR00364 (PRINTS); IPR036388 (G3DSA:1.10.10.GENE3D); IPR042197 (G3DSA:1.10.8.GENE3D); IPR027417 (G3DSA:3.40.50.GENE3D); IPR032675 (G3DSA:3.80.10.GENE3D); G3DSA:1.20.5.4130 (GENE3D); IPR041118 (PFAM); IPR002182 (PFAM); IPR032675 (G3DSA:3.80.10.GENE3D); IPR044974 (PANTHER); PTHR23155:SF1138 (PANTHER); IPR038005 (CDD); SSF52058 (SUPERFAMILY); SSF52058 (SUPERFAMILY); IPR027417 (SUPERFAMI…	P:GO:0006952; F:GO:0043531	P:defense response; F:ADP binding
1.11946E-172	true	[INTERPRO, BLASTED, MAPPED, ANNOTATED]	1404	20	RecName: Full=Putative disease resistance RPP13-like protein 1	XP_022764210.1|CNL	47.82	3	P:GO:0042742; F:GO:0005515; C:GO:0005622	P:defense response to bacterium; F:protein binding; C:intracellular anatomical structure			Coil (COILS); Coil (COILS); PR00364 (PRINTS); IPR032675 (G3DSA:3.80.10.GENE3D); IPR032675 (G3DSA:3.80.10.GENE3D); IPR027417 (G3DSA:3.40.50.GENE3D); IPR036388 (G3DSA:1.10.10.GENE3D); G3DSA:1.20.5.4130 (GENE3D); IPR041118 (PFAM); IPR002182 (PFAM); IPR032675 (G3DSA:3.80.10.GENE3D); IPR042197 (G3DSA:1.10.8.GENE3D); IPR044974 (PANTHER); PTHR23155:SF1138 (PANTHER); IPR038005 (CDD); SSF52058 (SUPERFAMIL…	P:GO:0006952; F:GO:0043531	P:defense response; F:ADP binding
3.71078E-168	true	[INTERPRO, BLASTED, MAPPED, ANNOTATED]	1170	20	RecName: Full=Putative disease resistance protein RGA3; AltName: Full=Blight resistance protein B149; AltName: Full=RGA1-blb	XP_022761466.1|CNL	47.23	4	P:GO:0009620; P:GO:0098542; F:GO:0005488; C:GO:0016020	P:response to fungus; P:defense response to other organism; F:binding; C:membrane			Coil (COILS); Coil (COILS); PR00364 (PRINTS); IPR003593 (SMART); IPR027417 (G3DSA:3.40.50.GENE3D); IPR036388 (G3DSA:1.10.10.GENE3D); IPR032675 (G3DSA:3.80.10.GENE3D); IPR002182 (PFAM); IPR041118 (PFAM); IPR032675 (G3DSA:3.80.10.GENE3D); IPR042197 (G3DSA:1.10.8.GENE3D); IPR032675 (G3DSA:3.80.10.GENE3D); G3DSA:1.20.5.4130 (GENE3D); PTHR23155:SF1139 (PANTHER); IPR044974 (PANTHER); IPR038005 (CDD); c…	P:GO:0006952; F:GO:0043531	P:defense response; F:ADP binding
0.0	true	[INTERPRO, BLASTED, MAPPED, ANNOTATED]	1257	20	RecName: Full=Putative disease resistance RPP13-like protein 1	XP_022745534.1|CNL	48.84	7	P:GO:0009416; P:GO:0042742; P:GO:0050832; F:GO:0004016; F:GO:0005515; C:GO:0005737; C:GO:0016020	P:response to light stimulus; P:defense response to bacterium; P:defense response to fungus; F:adenylate cyclase activity; F:protein binding; C:cytoplasm; C:membrane	EC:4.6.1.1	Adenylate cyclase	Coil (COILS); PR00364 (PRINTS); IPR032675 (G3DSA:3.80.10.GENE3D); IPR027417 (G3DSA:3.40.50.GENE3D); IPR041118 (PFAM); IPR002182 (PFAM); IPR042197 (G3DSA:1.10.8.GENE3D); G3DSA:1.20.5.4130 (GENE3D); IPR032675 (G3DSA:3.80.10.GENE3D); IPR032675 (G3DSA:3.80.10.GENE3D); IPR036388 (G3DSA:1.10.10.GENE3D); IPR044974 (PANTHER); PTHR23155:SF1138 (PANTHER); CYTOPLASMIC_DOMAIN (PHOBIUS); TRANSMEMBRANE (PHOBIU…	P:GO:0006952; F:GO:0043531	P:defense response; F:ADP binding
1.57301E-138	true	[INTERPRO, BLASTED, MAPPED, ANNOTATED]	1035	20	RecName: Full=Putative disease resistance protein RGA3; AltName: Full=Blight resistance protein B149; AltName: Full=RGA1-blb	XP_022721418.1|CNL	48.3	8	P:GO:0009416; P:GO:0009620; P:GO:0010033; P:GO:0051716; P:GO:0098542; F:GO:0005515; C:GO:0005622; C:GO:0005886	P:response to light stimulus; P:response to fungus; P:response to organic substance; P:cellular response to stimulus; P:defense response to other organism; F:protein binding; C:intracellular anatomical structure; C:plasma membrane			Coil (COILS); PR00364 (PRINTS); IPR027417 (G3DSA:3.40.50.GENE3D); IPR042197 (G3DSA:1.10.8.GENE3D); IPR036388 (G3DSA:1.10.10.GENE3D); IPR002182 (PFAM); IPR032675 (G3DSA:3.80.10.GENE3D); G3DSA:1.20.5.4130 (GENE3D); IPR041118 (PFAM); IPR044974 (PANTHER); PTHR23155:SF1003 (PANTHER); CYTOPLASMIC_DOMAIN (PHOBIUS); NON_CYTOPLASMIC_DOMAIN (PHOBIUS); TRANSMEMBRANE (PHOBIUS); IPR038005 (CDD); SSF52058 (SUP…	P:GO:0006952; F:GO:0043531	P:defense response; F:ADP binding
2.27334E-170	true	[INTERPRO, BLASTED, MAPPED, ANNOTATED]	1451	20	RecName: Full=Putative disease resistance RPP13-like protein 1	XP_022764726.1|CNL	48.84	4	P:GO:0042742; F:GO:0005515; C:GO:0005737; C:GO:0005886	P:defense response to bacterium; F:protein binding; C:cytoplasm; C:plasma membrane			Coil (COILS); PR00364 (PRINTS); IPR027417 (G3DSA:3.40.50.GENE3D); IPR032675 (G3DSA:3.80.10.GENE3D); G3DSA:1.20.5.4130 (GENE3D); IPR032675 (G3DSA:3.80.10.GENE3D); IPR041118 (PFAM); IPR036388 (G3DSA:1.10.10.GENE3D); IPR002182 (PFAM); PTHR23155:SF1138 (PANTHER); IPR044974 (PANTHER); NON_CYTOPLASMIC_DOMAIN (PHOBIUS); CYTOPLASMIC_DOMAIN (PHOBIUS); NON_CYTOPLASMIC_DOMAIN (PHOBIUS); TRANSMEMBRANE (PHOBI…	P:GO:0006952; F:GO:0043531	P:defense response; F:ADP binding
0.0	true	[INTERPRO, BLASTED, MAPPED, ANNOTATED]	1436	20	RecName: Full=Putative disease resistance RPP13-like protein 1	XP_022717242.1|CNL	47.21	3	P:GO:0098542; F:GO:0005515; C:GO:0016020	P:defense response to other organism; F:protein binding; C:membrane			Coil (COILS); PR00364 (PRINTS); IPR042197 (G3DSA:1.10.8.GENE3D); IPR036388 (G3DSA:1.10.10.GENE3D); IPR002182 (PFAM); G3DSA:1.20.5.4130 (GENE3D); IPR032675 (G3DSA:3.80.10.GENE3D); IPR027417 (G3DSA:3.40.50.GENE3D); IPR041118 (PFAM); IPR044974 (PANTHER); PTHR23155:SF1138 (PANTHER); cd00009 (CDD); IPR038005 (CDD); SSF52058 (SUPERFAMILY); SSF52058 (SUPERFAMILY); IPR027417 (SUPERFAMILY)	P:GO:0006952; F:GO:0043531	P:defense response; F:ADP binding
0.0	true	[INTERPRO, BLASTED, MAPPED, ANNOTATED]	1436	20	RecName: Full=Putative disease resistance RPP13-like protein 1	XP_022717239.1|CNL	47.21	3	P:GO:0098542; F:GO:0005515; C:GO:0016020	P:defense response to other organism; F:protein binding; C:membrane			Coil (COILS); PR00364 (PRINTS); IPR042197 (G3DSA:1.10.8.GENE3D); IPR036388 (G3DSA:1.10.10.GENE3D); IPR002182 (PFAM); G3DSA:1.20.5.4130 (GENE3D); IPR032675 (G3DSA:3.80.10.GENE3D); IPR027417 (G3DSA:3.40.50.GENE3D); IPR041118 (PFAM); IPR044974 (PANTHER); PTHR23155:SF1138 (PANTHER); cd00009 (CDD); IPR038005 (CDD); SSF52058 (SUPERFAMILY); SSF52058 (SUPERFAMILY); IPR027417 (SUPERFAMILY)	P:GO:0006952; F:GO:0043531	P:defense response; F:ADP binding
3.57835E-91	true	[INTERPRO, BLASTED, MAPPED, ANNOTATED]	901	20	RecName: Full=Disease resistance protein SUMM2; AltName: Full=Disease resistance protein At1g12280; AltName: Full=Protein SUPPRESSOR OF MKK1 MKK2 2	XP_022734281.1|CNL	52.14	7	P:GO:0009626; P:GO:0042742; F:GO:0000166; F:GO:0038023; F:GO:0042802; C:GO:0005737; C:GO:0005886	P:plant-type hypersensitive response; P:defense response to bacterium; F:nucleotide binding; F:signaling receptor activity; F:identical protein binding; C:cytoplasm; C:plasma membrane			Coil (COILS); Coil (COILS); PR00364 (PRINTS); IPR003591 (SMART); IPR002182 (PFAM); IPR027417 (G3DSA:3.40.50.GENE3D); IPR042197 (G3DSA:1.10.8.GENE3D); IPR001611 (PFAM); IPR036388 (G3DSA:1.10.10.GENE3D); IPR032675 (G3DSA:3.80.10.GENE3D); PTHR23155:SF1032 (PANTHER); IPR044974 (PANTHER); IPR001611 (PROSITE_PROFILES); IPR027417 (SUPERFAMILY); SSF52058 (SUPERFAMILY)	P:GO:0006952; F:GO:0005515; F:GO:0043531	P:defense response; F:protein binding; F:ADP binding
4.62872E-39	true	[INTERPRO, BLASTED, MAPPED, ANNOTATED]	526	20	RecName: Full=Putative disease resistance RPP13-like protein 1	XP_022764306.1|CNL	47.0	6	P:GO:0009416; P:GO:0009620; P:GO:0010033; P:GO:0098542; F:GO:0005488; C:GO:0110165	P:response to light stimulus; P:response to fungus; P:response to organic substance; P:defense response to other organism; F:binding; C:cellular anatomical entity			Coil (COILS); G3DSA:1.20.5.4130 (GENE3D); IPR041118 (PFAM); IPR027417 (G3DSA:3.40.50.GENE3D); IPR032675 (G3DSA:3.80.10.GENE3D); IPR036388 (G3DSA:1.10.10.GENE3D); IPR002182 (PFAM); IPR044974 (PANTHER); PTHR23155:SF1138 (PANTHER); PTHR23155:SF1138 (PANTHER); PTHR23155:SF1138 (PANTHER); IPR044974 (PANTHER); NON_CYTOPLASMIC_DOMAIN (PHOBIUS); SIGNAL_PEPTIDE_H_REGION (PHOBIUS); SIGNAL_PEPTIDE_N_REGION …	P:GO:0006952; F:GO:0043531	P:defense response; F:ADP binding
6.12863E-63	true	[INTERPRO, BLASTED, MAPPED, ANNOTATED]	1004	20	RecName: Full=Disease resistance protein At4g27190	XP_022738605.1|CNL	48.2	7	P:GO:0008219; P:GO:0009617; P:GO:0098542; F:GO:0000166; F:GO:0005515; C:GO:0005737; C:GO:0016020	P:cell death; P:response to bacterium; P:defense response to other organism; F:nucleotide binding; F:protein binding; C:cytoplasm; C:membrane			Coil (COILS); PR00364 (PRINTS); IPR027417 (G3DSA:3.40.50.GENE3D); IPR042197 (G3DSA:1.10.8.GENE3D); IPR032675 (G3DSA:3.80.10.GENE3D); IPR032675 (G3DSA:3.80.10.GENE3D); IPR002182 (PFAM); PTHR33463 (PANTHER); PTHR33463:SF81 (PANTHER); SIGNAL_PEPTIDE (PHOBIUS); NON_CYTOPLASMIC_DOMAIN (PHOBIUS); SIGNAL_PEPTIDE_H_REGION (PHOBIUS); SIGNAL_PEPTIDE_N_REGION (PHOBIUS); SIGNAL_PEPTIDE_C_REGION (PHOBIUS); cd…	F:GO:0043531	F:ADP binding
0.0	true	[INTERPRO, BLASTED, MAPPED, ANNOTATED]	1264	20	RecName: Full=Putative disease resistance RPP13-like protein 1	XP_022745602.1|CNL	47.19	5	P:GO:0042742; P:GO:0050832; F:GO:0004016; F:GO:0005515; C:GO:0016020	P:defense response to bacterium; P:defense response to fungus; F:adenylate cyclase activity; F:protein binding; C:membrane	EC:4.6.1.1	Adenylate cyclase	Coil (COILS); PR00364 (PRINTS); IPR027417 (G3DSA:3.40.50.GENE3D); IPR032675 (G3DSA:3.80.10.GENE3D); IPR002182 (PFAM); IPR032675 (G3DSA:3.80.10.GENE3D); IPR036388 (G3DSA:1.10.10.GENE3D); G3DSA:1.20.5.4130 (GENE3D); IPR042197 (G3DSA:1.10.8.GENE3D); IPR041118 (PFAM); PTHR23155:SF1055 (PANTHER); IPR044974 (PANTHER); IPR044974 (PANTHER); SIGNAL_PEPTIDE (PHOBIUS); SIGNAL_PEPTIDE_N_REGION (PHOBIUS); NON…	P:GO:0006952; F:GO:0043531	P:defense response; F:ADP binding
1.26576E-74	true	[INTERPRO, BLASTED, MAPPED, ANNOTATED]	1451	20	RecName: Full=Disease resistance protein At4g27190	XP_022753325.1|CNL	47.79	4	P:GO:0006952; P:GO:0009617; F:GO:0000166; C:GO:0005737	P:defense response; P:response to bacterium; F:nucleotide binding; C:cytoplasm			Coil (COILS); PR00364 (PRINTS); IPR032675 (G3DSA:3.80.10.GENE3D); IPR032675 (G3DSA:3.80.10.GENE3D); IPR032675 (G3DSA:3.80.10.GENE3D); IPR027417 (G3DSA:3.40.50.GENE3D); IPR042197 (G3DSA:1.10.8.GENE3D); IPR002182 (PFAM); IPR032675 (G3DSA:3.80.10.GENE3D); IPR036388 (G3DSA:1.10.10.GENE3D); PTHR33463 (PANTHER); PTHR33463 (PANTHER); PTHR33463:SF50 (PANTHER); PTHR33463:SF50 (PANTHER); PTHR33463 (PANTHER…	F:GO:0005515; F:GO:0043531	F:protein binding; F:ADP binding
0.0	true	[INTERPRO, BLASTED, MAPPED, ANNOTATED]	1370	20	RecName: Full=Putative disease resistance RPP13-like protein 1	XP_022746863.1|CNL	48.62	5	P:GO:0009620; P:GO:0042742; F:GO:0005515; C:GO:0005737; C:GO:0016020	P:response to fungus; P:defense response to bacterium; F:protein binding; C:cytoplasm; C:membrane			Coil (COILS); PR00364 (PRINTS); IPR042197 (G3DSA:1.10.8.GENE3D); IPR032675 (G3DSA:3.80.10.GENE3D); IPR002182 (PFAM); G3DSA:1.20.5.4130 (GENE3D); IPR041118 (PFAM); IPR032675 (G3DSA:3.80.10.GENE3D); IPR036388 (G3DSA:1.10.10.GENE3D); IPR032675 (G3DSA:3.80.10.GENE3D); IPR027417 (G3DSA:3.40.50.GENE3D); IPR044974 (PANTHER); PTHR23155:SF1138 (PANTHER); IPR027417 (SUPERFAMILY); SSF52058 (SUPERFAMILY); SS…	P:GO:0006952; F:GO:0043531	P:defense response; F:ADP binding
0.0	true	[INTERPRO, BLASTED, MAPPED, ANNOTATED]	1228	20	RecName: Full=Putative disease resistance RPP13-like protein 1	XP_022746491.1|CNL	47.96	6	P:GO:0009416; P:GO:0009620; P:GO:0010033; P:GO:0042742; F:GO:0005515; C:GO:0016020	P:response to light stimulus; P:response to fungus; P:response to organic substance; P:defense response to bacterium; F:protein binding; C:membrane			Coil (COILS); PR00364 (PRINTS); IPR042197 (G3DSA:1.10.8.GENE3D); G3DSA:1.20.5.4130 (GENE3D); IPR032675 (G3DSA:3.80.10.GENE3D); IPR002182 (PFAM); IPR032675 (G3DSA:3.80.10.GENE3D); IPR041118 (PFAM); IPR027417 (G3DSA:3.40.50.GENE3D); IPR036388 (G3DSA:1.10.10.GENE3D); PTHR23155:SF1138 (PANTHER); IPR044974 (PANTHER); IPR038005 (CDD); cd00009 (CDD); IPR027417 (SUPERFAMILY); SSF52058 (SUPERFAMILY); SSF5…	P:GO:0006952; F:GO:0043531	P:defense response; F:ADP binding
0.0	true	[INTERPRO, BLASTED, MAPPED, ANNOTATED]	1434	20	RecName: Full=Putative disease resistance RPP13-like protein 1	XP_022746068.1|CNL	48.42	7	P:GO:0010033; P:GO:0042742; P:GO:0050832; F:GO:0004016; F:GO:0005515; C:GO:0005622; C:GO:0016020	P:response to organic substance; P:defense response to bacterium; P:defense response to fungus; F:adenylate cyclase activity; F:protein binding; C:intracellular anatomical structure; C:membrane	EC:4.6.1.1	Adenylate cyclase	Coil (COILS); PR00364 (PRINTS); IPR036388 (G3DSA:1.10.10.GENE3D); IPR042197 (G3DSA:1.10.8.GENE3D); IPR027417 (G3DSA:3.40.50.GENE3D); IPR032675 (G3DSA:3.80.10.GENE3D); G3DSA:1.20.5.4130 (GENE3D); IPR041118 (PFAM); IPR002182 (PFAM); IPR032675 (G3DSA:3.80.10.GENE3D); IPR044974 (PANTHER); PTHR23155:SF1138 (PANTHER); IPR038005 (CDD); SSF52058 (SUPERFAMILY); SSF52058 (SUPERFAMILY); IPR027417 (SUPERFAMI…	P:GO:0006952; F:GO:0043531	P:defense response; F:ADP binding
3.85305E-100	true	[INTERPRO, BLASTED, MAPPED, ANNOTATED]	843	20	RecName: Full=Probable disease resistance protein At4g27220	XP_022733426.1|CNL	51.99	8	P:GO:0006952; P:GO:0009617; P:GO:0010942; F:GO:0000166; F:GO:0005515; C:GO:0005737; C:GO:0005886; C:GO:0043231	P:defense response; P:response to bacterium; P:positive regulation of cell death; F:nucleotide binding; F:protein binding; C:cytoplasm; C:plasma membrane; C:intracellular membrane-bounded organelle			Coil (COILS); PR00364 (PRINTS); IPR003591 (SMART); IPR036388 (G3DSA:1.10.10.GENE3D); IPR042197 (G3DSA:1.10.8.GENE3D); IPR032675 (G3DSA:3.80.10.GENE3D); IPR001611 (PFAM); IPR027417 (G3DSA:3.40.50.GENE3D); IPR002182 (PFAM); IPR032675 (G3DSA:3.80.10.GENE3D); PTHR23155:SF1032 (PANTHER); IPR044974 (PANTHER); IPR001611 (PROSITE_PROFILES); IPR001611 (PROSITE_PROFILES); SSF52058 (SUPERFAMILY); IPR027417 …	P:GO:0006952; F:GO:0005515; F:GO:0043531	P:defense response; F:protein binding; F:ADP binding
1.44809E-91	true	[INTERPRO, BLASTED, MAPPED, ANNOTATED]	949	20	RecName: Full=Probable disease resistance protein At5g63020; AltName: Full=pNd11	XP_022717072.1|CNL	52.51	7	P:GO:0008219; P:GO:0009617; P:GO:0098542; F:GO:0000166; F:GO:0005515; C:GO:0005829; C:GO:0016020	P:cell death; P:response to bacterium; P:defense response to other organism; F:nucleotide binding; F:protein binding; C:cytosol; C:membrane			Coil (COILS); Coil (COILS); PR00364 (PRINTS); IPR003591 (SMART); IPR001611 (PFAM); IPR042197 (G3DSA:1.10.8.GENE3D); IPR032675 (G3DSA:3.80.10.GENE3D); IPR027417 (G3DSA:3.40.50.GENE3D); IPR002182 (PFAM); IPR001611 (PFAM); IPR032675 (G3DSA:3.80.10.GENE3D); IPR036388 (G3DSA:1.10.10.GENE3D); IPR044974 (PANTHER); PTHR23155:SF1032 (PANTHER); PTHR23155:SF1032 (PANTHER); IPR001611 (PROSITE_PROFILES); IPR0…	P:GO:0006952; F:GO:0005515; F:GO:0043531	P:defense response; F:protein binding; F:ADP binding
9.30564E-57	true	[INTERPRO, BLASTED, MAPPED, ANNOTATED]	997	20	RecName: Full=Disease resistance protein At4g27190	XP_022761536.1|CNL	46.2	6	P:GO:0006952; P:GO:0009617; F:GO:0000166; F:GO:0005515; C:GO:0005737; C:GO:0016020	P:defense response; P:response to bacterium; F:nucleotide binding; F:protein binding; C:cytoplasm; C:membrane			Coil (COILS); Coil (COILS); Coil (COILS); PR00364 (PRINTS); IPR032675 (G3DSA:3.80.10.GENE3D); IPR002182 (PFAM); IPR032675 (G3DSA:3.80.10.GENE3D); IPR027417 (G3DSA:3.40.50.GENE3D); IPR042197 (G3DSA:1.10.8.GENE3D); PTHR33463:SF65 (PANTHER); PTHR33463 (PANTHER); cd00009 (CDD); SSF52058 (SUPERFAMILY); IPR027417 (SUPERFAMILY)	F:GO:0043531	F:ADP binding
0.0	true	[INTERPRO, BLASTED, MAPPED, ANNOTATED]	1257	20	RecName: Full=Putative disease resistance RPP13-like protein 1	XP_022745537.1|CNL	48.84	7	P:GO:0009416; P:GO:0042742; P:GO:0050832; F:GO:0004016; F:GO:0005515; C:GO:0005737; C:GO:0016020	P:response to light stimulus; P:defense response to bacterium; P:defense response to fungus; F:adenylate cyclase activity; F:protein binding; C:cytoplasm; C:membrane	EC:4.6.1.1	Adenylate cyclase	Coil (COILS); PR00364 (PRINTS); IPR032675 (G3DSA:3.80.10.GENE3D); IPR027417 (G3DSA:3.40.50.GENE3D); IPR041118 (PFAM); IPR002182 (PFAM); IPR042197 (G3DSA:1.10.8.GENE3D); G3DSA:1.20.5.4130 (GENE3D); IPR032675 (G3DSA:3.80.10.GENE3D); IPR032675 (G3DSA:3.80.10.GENE3D); IPR036388 (G3DSA:1.10.10.GENE3D); IPR044974 (PANTHER); PTHR23155:SF1138 (PANTHER); CYTOPLASMIC_DOMAIN (PHOBIUS); TRANSMEMBRANE (PHOBIU…	P:GO:0006952; F:GO:0043531	P:defense response; F:ADP binding
9.27016E-58	true	[INTERPRO, BLASTED, MAPPED, ANNOTATED]	1652	20	RecName: Full=Probable disease resistance protein At4g27220	XP_022735454.1|CNL	47.62	6	P:GO:0006952; P:GO:0009617; F:GO:0000166; F:GO:0005515; C:GO:0005737; C:GO:0016020	P:defense response; P:response to bacterium; F:nucleotide binding; F:protein binding; C:cytoplasm; C:membrane			Coil (COILS); PR00364 (PRINTS); IPR032675 (G3DSA:3.80.10.GENE3D); IPR027417 (G3DSA:3.40.50.GENE3D); IPR032675 (G3DSA:3.80.10.GENE3D); IPR002182 (PFAM); IPR042197 (G3DSA:1.10.8.GENE3D); IPR032675 (G3DSA:3.80.10.GENE3D); IPR036388 (G3DSA:1.10.10.GENE3D); PTHR33463:SF95 (PANTHER); PTHR33463 (PANTHER); PTHR33463 (PANTHER); PTHR33463 (PANTHER); PTHR33463:SF95 (PANTHER); PTHR33463:SF95 (PANTHER); PTHR3…	F:GO:0043531	F:ADP binding
2.22402E-93	true	[INTERPRO, BLASTED, MAPPED, ANNOTATED]	995	20	RecName: Full=Disease resistance protein At4g27190	XP_022749331.1|CNL	50.95	7	P:GO:0008219; P:GO:0009617; P:GO:0098542; F:GO:0000166; F:GO:0005515; C:GO:0005737; C:GO:0016020	P:cell death; P:response to bacterium; P:defense response to other organism; F:nucleotide binding; F:protein binding; C:cytoplasm; C:membrane			Coil (COILS); PR00364 (PRINTS); IPR001611 (PFAM); IPR042197 (G3DSA:1.10.8.GENE3D); IPR032675 (G3DSA:3.80.10.GENE3D); IPR002182 (PFAM); IPR032675 (G3DSA:3.80.10.GENE3D); IPR027417 (G3DSA:3.40.50.GENE3D); IPR044974 (PANTHER); PTHR23155:SF1032 (PANTHER); cd00009 (CDD); SSF52058 (SUPERFAMILY); IPR027417 (SUPERFAMILY)	P:GO:0006952; F:GO:0005515; F:GO:0043531	P:defense response; F:protein binding; F:ADP binding
1.34792E-69	true	[INTERPRO, BLASTED, MAPPED, ANNOTATED]	2332	20	RecName: Full=Disease resistance protein At4g27190	XP_022732763.1|CNL	47.26	7	P:GO:0008219; P:GO:0009617; P:GO:0098542; F:GO:0000166; F:GO:0005515; C:GO:0005737; C:GO:0016020	P:cell death; P:response to bacterium; P:defense response to other organism; F:nucleotide binding; F:protein binding; C:cytoplasm; C:membrane			Coil (COILS); Coil (COILS); PR00364 (PRINTS); IPR003593 (SMART); IPR042197 (G3DSA:1.10.8.GENE3D); IPR001611 (PFAM); IPR032675 (G3DSA:3.80.10.GENE3D); IPR002182 (PFAM); IPR027417 (G3DSA:3.40.50.GENE3D); IPR032675 (G3DSA:3.80.10.GENE3D); PTHR33463 (PANTHER); PTHR33463:SF50 (PANTHER); PTHR33463:SF50 (PANTHER); PTHR33463 (PANTHER); PTHR33463 (PANTHER); SIGNAL_PEPTIDE_N_REGION (PHOBIUS); NON_CYTOPLASM…	F:GO:0005515; F:GO:0043531	F:protein binding; F:ADP binding
8.14E-171	true	[INTERPRO, BLASTED, MAPPED, ANNOTATED]	1383	20	RecName: Full=Putative disease resistance RPP13-like protein 1	XP_022764727.1|CNL	48.88	4	P:GO:0042742; F:GO:0005515; C:GO:0005737; C:GO:0005886	P:defense response to bacterium; F:protein binding; C:cytoplasm; C:plasma membrane			Coil (COILS); PR00364 (PRINTS); IPR032675 (G3DSA:3.80.10.GENE3D); IPR032675 (G3DSA:3.80.10.GENE3D); G3DSA:1.20.5.4130 (GENE3D); IPR036388 (G3DSA:1.10.10.GENE3D); IPR002182 (PFAM); IPR041118 (PFAM); IPR027417 (G3DSA:3.40.50.GENE3D); PTHR23155:SF1138 (PANTHER); IPR044974 (PANTHER); IPR038005 (CDD); IPR027417 (SUPERFAMILY); SSF52058 (SUPERFAMILY); SSF52058 (SUPERFAMILY)	P:GO:0006952; F:GO:0043531	P:defense response; F:ADP binding
0.0	true	[INTERPRO, BLASTED, MAPPED, ANNOTATED]	1228	20	RecName: Full=Putative disease resistance RPP13-like protein 1	XP_022746489.1|CNL	47.96	6	P:GO:0009416; P:GO:0009620; P:GO:0010033; P:GO:0042742; F:GO:0005515; C:GO:0016020	P:response to light stimulus; P:response to fungus; P:response to organic substance; P:defense response to bacterium; F:protein binding; C:membrane			Coil (COILS); PR00364 (PRINTS); IPR042197 (G3DSA:1.10.8.GENE3D); G3DSA:1.20.5.4130 (GENE3D); IPR032675 (G3DSA:3.80.10.GENE3D); IPR002182 (PFAM); IPR032675 (G3DSA:3.80.10.GENE3D); IPR041118 (PFAM); IPR027417 (G3DSA:3.40.50.GENE3D); IPR036388 (G3DSA:1.10.10.GENE3D); PTHR23155:SF1138 (PANTHER); IPR044974 (PANTHER); IPR038005 (CDD); cd00009 (CDD); IPR027417 (SUPERFAMILY); SSF52058 (SUPERFAMILY); SSF5…	P:GO:0006952; F:GO:0043531	P:defense response; F:ADP binding
8.26745E-45	true	[INTERPRO, BLASTED, MAPPED, ANNOTATED]	510	7	RecName: Full=Putative disease resistance protein At3g14460	XP_022730894.1|CNL	55.53	4	P:GO:0042742; P:GO:0050832; F:GO:0004016; F:GO:0005515	P:defense response to bacterium; P:defense response to fungus; F:adenylate cyclase activity; F:protein binding	EC:4.6.1.1	Adenylate cyclase	Coil (COILS); PR00364 (PRINTS); IPR032675 (G3DSA:3.80.10.GENE3D); IPR027417 (G3DSA:3.40.50.GENE3D); IPR002182 (PFAM); IPR041118 (PFAM); G3DSA:1.20.5.4130 (GENE3D); PTHR23155:SF1055 (PANTHER); PTHR23155:SF1055 (PANTHER); IPR044974 (PANTHER); IPR044974 (PANTHER); NON_CYTOPLASMIC_DOMAIN (PHOBIUS); SIGNAL_PEPTIDE_C_REGION (PHOBIUS); SIGNAL_PEPTIDE_H_REGION (PHOBIUS); SIGNAL_PEPTIDE (PHOBIUS); SIGNAL_…	P:GO:0006952; F:GO:0043531	P:defense response; F:ADP binding
0.0	true	[INTERPRO, BLASTED, MAPPED, ANNOTATED]	1434	20	RecName: Full=Putative disease resistance RPP13-like protein 1	XP_022746078.1|CNL	48.42	7	P:GO:0010033; P:GO:0042742; P:GO:0050832; F:GO:0004016; F:GO:0005515; C:GO:0005622; C:GO:0016020	P:response to organic substance; P:defense response to bacterium; P:defense response to fungus; F:adenylate cyclase activity; F:protein binding; C:intracellular anatomical structure; C:membrane	EC:4.6.1.1	Adenylate cyclase	Coil (COILS); PR00364 (PRINTS); IPR036388 (G3DSA:1.10.10.GENE3D); IPR042197 (G3DSA:1.10.8.GENE3D); IPR027417 (G3DSA:3.40.50.GENE3D); IPR032675 (G3DSA:3.80.10.GENE3D); G3DSA:1.20.5.4130 (GENE3D); IPR041118 (PFAM); IPR002182 (PFAM); IPR032675 (G3DSA:3.80.10.GENE3D); IPR044974 (PANTHER); PTHR23155:SF1138 (PANTHER); IPR038005 (CDD); SSF52058 (SUPERFAMILY); SSF52058 (SUPERFAMILY); IPR027417 (SUPERFAMI…	P:GO:0006952; F:GO:0043531	P:defense response; F:ADP binding
1.33253E-71	true	[INTERPRO, BLASTED, MAPPED, ANNOTATED]	1517	20	RecName: Full=Disease resistance protein At4g27190	XP_022745666.1|CNL	46.17	4	P:GO:0006952; P:GO:0009617; F:GO:0000166; C:GO:0005737	P:defense response; P:response to bacterium; F:nucleotide binding; C:cytoplasm			Coil (COILS); PR00364 (PRINTS); IPR003593 (SMART); IPR002182 (PFAM); IPR001611 (PFAM); IPR027417 (G3DSA:3.40.50.GENE3D); IPR042197 (G3DSA:1.10.8.GENE3D); IPR032675 (G3DSA:3.80.10.GENE3D); IPR032675 (G3DSA:3.80.10.GENE3D); IPR032675 (G3DSA:3.80.10.GENE3D); PTHR33463:SF57 (PANTHER); PTHR33463:SF57 (PANTHER); PTHR33463 (PANTHER); NON_CYTOPLASMIC_DOMAIN (PHOBIUS); SIGNAL_PEPTIDE_H_REGION (PHOBIUS); S…	F:GO:0005515; F:GO:0043531	F:protein binding; F:ADP binding
1.41734E-70	true	[INTERPRO, BLASTED, MAPPED, ANNOTATED]	1848	20	RecName: Full=Disease resistance protein At4g27190	XP_022718891.1|CNL	46.22	4	P:GO:0006952; P:GO:0009617; F:GO:0000166; C:GO:0005737	P:defense response; P:response to bacterium; F:nucleotide binding; C:cytoplasm			Coil (COILS); Coil (COILS); Coil (COILS); PR00364 (PRINTS); IPR003593 (SMART); IPR032675 (G3DSA:3.80.10.GENE3D); IPR001611 (PFAM); IPR002182 (PFAM); IPR032675 (G3DSA:3.80.10.GENE3D); IPR032675 (G3DSA:3.80.10.GENE3D); IPR042197 (G3DSA:1.10.8.GENE3D); IPR027417 (G3DSA:3.40.50.GENE3D); mobidb-lite (MOBIDB_LITE); mobidb-lite (MOBIDB_LITE); PTHR33463 (PANTHER); PTHR33463 (PANTHER); PTHR33463:SF57 (PAN…	F:GO:0005515; F:GO:0043531	F:protein binding; F:ADP binding
0.0	true	[INTERPRO, BLASTED, MAPPED, ANNOTATED]	901	20	RecName: Full=Putative disease resistance protein At4g10780	XP_022714852.1|CNL	58.08	9	P:GO:0009626; P:GO:0010942; P:GO:0042742; F:GO:0000166; F:GO:0038023; F:GO:0042802; C:GO:0005829; C:GO:0005886; C:GO:0043231	P:plant-type hypersensitive response; P:positive regulation of cell death; P:defense response to bacterium; F:nucleotide binding; F:signaling receptor activity; F:identical protein binding; C:cytosol; C:plasma membrane; C:intracellular membrane-bounded organelle			Coil (COILS); PR00364 (PRINTS); IPR036388 (G3DSA:1.10.10.GENE3D); IPR001611 (PFAM); IPR032675 (G3DSA:3.80.10.GENE3D); IPR042197 (G3DSA:1.10.8.GENE3D); IPR027417 (G3DSA:3.40.50.GENE3D); IPR002182 (PFAM); IPR044974 (PANTHER); PTHR23155:SF1044 (PANTHER); SSF52058 (SUPERFAMILY); IPR027417 (SUPERFAMILY)	P:GO:0006952; F:GO:0005515; F:GO:0043531	P:defense response; F:protein binding; F:ADP binding
0.0	true	[INTERPRO, BLASTED, MAPPED, ANNOTATED]	1136	20	RecName: Full=Putative disease resistance protein RGA4; AltName: Full=RGA4-blb	XP_022771979.1|CNL	48.72	5	P:GO:0009416; P:GO:0042742; F:GO:0005515; C:GO:0005622; C:GO:0016020	P:response to light stimulus; P:defense response to bacterium; F:protein binding; C:intracellular anatomical structure; C:membrane			Coil (COILS); PR00364 (PRINTS); IPR002182 (PFAM); IPR041118 (PFAM); IPR036388 (G3DSA:1.10.10.GENE3D); G3DSA:1.20.5.4130 (GENE3D); IPR032675 (G3DSA:3.80.10.GENE3D); IPR032675 (G3DSA:3.80.10.GENE3D); IPR027417 (G3DSA:3.40.50.GENE3D); IPR042197 (G3DSA:1.10.8.GENE3D); IPR044974 (PANTHER); PTHR23155:SF860 (PANTHER); SIGNAL_PEPTIDE (PHOBIUS); SIGNAL_PEPTIDE_N_REGION (PHOBIUS); NON_CYTOPLASMIC_DOMAIN (P…	P:GO:0006952; F:GO:0043531	P:defense response; F:ADP binding
0.0	true	[INTERPRO, BLASTED, MAPPED, ANNOTATED]	1189	20	RecName: Full=Putative disease resistance RPP13-like protein 1	XP_022748112.1|CNL	48.59	6	P:GO:0009620; P:GO:0010033; P:GO:0042742; F:GO:0005515; C:GO:0005622; C:GO:0016020	P:response to fungus; P:response to organic substance; P:defense response to bacterium; F:protein binding; C:intracellular anatomical structure; C:membrane			Coil (COILS); PR00364 (PRINTS); IPR002182 (PFAM); IPR042197 (G3DSA:1.10.8.GENE3D); IPR036388 (G3DSA:1.10.10.GENE3D); G3DSA:1.20.5.4130 (GENE3D); IPR032675 (G3DSA:3.80.10.GENE3D); IPR032675 (G3DSA:3.80.10.GENE3D); IPR027417 (G3DSA:3.40.50.GENE3D); IPR041118 (PFAM); PTHR23155:SF1138 (PANTHER); IPR044974 (PANTHER); SSF52047 (SUPERFAMILY); IPR027417 (SUPERFAMILY); SSF52058 (SUPERFAMILY)	P:GO:0006952; F:GO:0043531	P:defense response; F:ADP binding
2.24716E-67	true	[INTERPRO, BLASTED, MAPPED, ANNOTATED]	1599	20	RecName: Full=Disease resistance protein At4g27190	XP_022747136.1|CNL	47.67	4	P:GO:0006952; P:GO:0009617; F:GO:0000166; C:GO:0005737	P:defense response; P:response to bacterium; F:nucleotide binding; C:cytoplasm			Coil (COILS); PR00364 (PRINTS); IPR003593 (SMART); IPR002182 (PFAM); IPR027417 (G3DSA:3.40.50.GENE3D); IPR032675 (G3DSA:3.80.10.GENE3D); IPR032675 (G3DSA:3.80.10.GENE3D); IPR042197 (G3DSA:1.10.8.GENE3D); PTHR33463 (PANTHER); PTHR33463:SF57 (PANTHER); PTHR33463 (PANTHER); SIGNAL_PEPTIDE_C_REGION (PHOBIUS); NON_CYTOPLASMIC_DOMAIN (PHOBIUS); SIGNAL_PEPTIDE (PHOBIUS); SIGNAL_PEPTIDE_N_REGION (PHOBIUS…	F:GO:0043531	F:ADP binding
1.44912E-128	true	[INTERPRO, BLASTED, MAPPED, ANNOTATED]	852	20	RecName: Full=Putative disease resistance protein RGA1; AltName: Full=RGA3-blb	XP_022744687.1|CNL	47.63	5	P:GO:0009416; P:GO:0042742; F:GO:0005515; C:GO:0005622; C:GO:0016020	P:response to light stimulus; P:defense response to bacterium; F:protein binding; C:intracellular anatomical structure; C:membrane			Coil (COILS); PR00364 (PRINTS); IPR042197 (G3DSA:1.10.8.GENE3D); G3DSA:1.20.5.4130 (GENE3D); IPR027417 (G3DSA:3.40.50.GENE3D); IPR041118 (PFAM); IPR036388 (G3DSA:1.10.10.GENE3D); IPR032675 (G3DSA:3.80.10.GENE3D); IPR002182 (PFAM); PTHR23155:SF1132 (PANTHER); IPR044974 (PANTHER); IPR038005 (CDD); SSF52058 (SUPERFAMILY); IPR027417 (SUPERFAMILY)	P:GO:0006952; F:GO:0043531	P:defense response; F:ADP binding
0.0	true	[INTERPRO, BLASTED, MAPPED, ANNOTATED]	1434	20	RecName: Full=Putative disease resistance RPP13-like protein 1	XP_022746076.1|CNL	48.42	7	P:GO:0010033; P:GO:0042742; P:GO:0050832; F:GO:0004016; F:GO:0005515; C:GO:0005622; C:GO:0016020	P:response to organic substance; P:defense response to bacterium; P:defense response to fungus; F:adenylate cyclase activity; F:protein binding; C:intracellular anatomical structure; C:membrane	EC:4.6.1.1	Adenylate cyclase	Coil (COILS); PR00364 (PRINTS); IPR036388 (G3DSA:1.10.10.GENE3D); IPR042197 (G3DSA:1.10.8.GENE3D); IPR027417 (G3DSA:3.40.50.GENE3D); IPR032675 (G3DSA:3.80.10.GENE3D); G3DSA:1.20.5.4130 (GENE3D); IPR041118 (PFAM); IPR002182 (PFAM); IPR032675 (G3DSA:3.80.10.GENE3D); IPR044974 (PANTHER); PTHR23155:SF1138 (PANTHER); IPR038005 (CDD); SSF52058 (SUPERFAMILY); SSF52058 (SUPERFAMILY); IPR027417 (SUPERFAMI…	P:GO:0006952; F:GO:0043531	P:defense response; F:ADP binding
3.49549E-80	true	[INTERPRO, BLASTED, MAPPED, ANNOTATED]	2040	20	RecName: Full=Disease resistance protein At4g27190	XP_022719668.1|CNL	45.48	4	P:GO:0006952; P:GO:0009617; F:GO:0005488; C:GO:0005737	P:defense response; P:response to bacterium; F:binding; C:cytoplasm			Coil (COILS); Coil (COILS); Coil (COILS); Coil (COILS); PR00364 (PRINTS); IPR003593 (SMART); IPR001611 (PFAM); IPR027417 (G3DSA:3.40.50.GENE3D); IPR002182 (PFAM); IPR032675 (G3DSA:3.80.10.GENE3D); IPR032675 (G3DSA:3.80.10.GENE3D); IPR042197 (G3DSA:1.10.8.GENE3D); PTHR33463:SF57 (PANTHER); PTHR33463 (PANTHER); PTHR33463:SF57 (PANTHER); PTHR33463 (PANTHER); PTHR33463 (PANTHER); PTHR33463:SF57 (PANT…	F:GO:0005515; F:GO:0043531	F:protein binding; F:ADP binding
1.95787E-74	true	[INTERPRO, BLASTED, MAPPED, ANNOTATED]	1529	20	RecName: Full=Disease resistance protein At4g27190	XP_022753323.1|CNL	47.79	4	P:GO:0006952; P:GO:0009617; F:GO:0000166; C:GO:0005737	P:defense response; P:response to bacterium; F:nucleotide binding; C:cytoplasm			Coil (COILS); PR00364 (PRINTS); IPR002182 (PFAM); IPR032675 (G3DSA:3.80.10.GENE3D); IPR036388 (G3DSA:1.10.10.GENE3D); IPR032675 (G3DSA:3.80.10.GENE3D); IPR032675 (G3DSA:3.80.10.GENE3D); IPR042197 (G3DSA:1.10.8.GENE3D); IPR027417 (G3DSA:3.40.50.GENE3D); PTHR33463 (PANTHER); PTHR33463:SF100 (PANTHER); PTHR33463 (PANTHER); PTHR33463:SF100 (PANTHER); PTHR33463 (PANTHER); PTHR33463:SF100 (PANTHER); PT…	F:GO:0005515; F:GO:0043531	F:protein binding; F:ADP binding
0.0	true	[INTERPRO, BLASTED, MAPPED, ANNOTATED]	1257	20	RecName: Full=Putative disease resistance RPP13-like protein 1	XP_022745535.1|CNL	48.84	7	P:GO:0009416; P:GO:0042742; P:GO:0050832; F:GO:0004016; F:GO:0005515; C:GO:0005737; C:GO:0016020	P:response to light stimulus; P:defense response to bacterium; P:defense response to fungus; F:adenylate cyclase activity; F:protein binding; C:cytoplasm; C:membrane	EC:4.6.1.1	Adenylate cyclase	Coil (COILS); PR00364 (PRINTS); IPR032675 (G3DSA:3.80.10.GENE3D); IPR027417 (G3DSA:3.40.50.GENE3D); IPR041118 (PFAM); IPR002182 (PFAM); IPR042197 (G3DSA:1.10.8.GENE3D); G3DSA:1.20.5.4130 (GENE3D); IPR032675 (G3DSA:3.80.10.GENE3D); IPR032675 (G3DSA:3.80.10.GENE3D); IPR036388 (G3DSA:1.10.10.GENE3D); IPR044974 (PANTHER); PTHR23155:SF1138 (PANTHER); CYTOPLASMIC_DOMAIN (PHOBIUS); TRANSMEMBRANE (PHOBIU…	P:GO:0006952; F:GO:0043531	P:defense response; F:ADP binding
1.41734E-70	true	[INTERPRO, BLASTED, MAPPED, ANNOTATED]	1848	20	RecName: Full=Disease resistance protein At4g27190	XP_022718915.1|CNL	46.22	4	P:GO:0006952; P:GO:0009617; F:GO:0000166; C:GO:0005737	P:defense response; P:response to bacterium; F:nucleotide binding; C:cytoplasm			Coil (COILS); Coil (COILS); Coil (COILS); PR00364 (PRINTS); IPR003593 (SMART); IPR032675 (G3DSA:3.80.10.GENE3D); IPR001611 (PFAM); IPR002182 (PFAM); IPR032675 (G3DSA:3.80.10.GENE3D); IPR032675 (G3DSA:3.80.10.GENE3D); IPR042197 (G3DSA:1.10.8.GENE3D); IPR027417 (G3DSA:3.40.50.GENE3D); mobidb-lite (MOBIDB_LITE); mobidb-lite (MOBIDB_LITE); PTHR33463 (PANTHER); PTHR33463 (PANTHER); PTHR33463:SF57 (PAN…	F:GO:0005515; F:GO:0043531	F:protein binding; F:ADP binding
1.44809E-91	true	[INTERPRO, BLASTED, MAPPED, ANNOTATED]	949	20	RecName: Full=Probable disease resistance protein At5g63020; AltName: Full=pNd11	XP_022717073.1|CNL	52.51	7	P:GO:0008219; P:GO:0009617; P:GO:0098542; F:GO:0000166; F:GO:0005515; C:GO:0005829; C:GO:0016020	P:cell death; P:response to bacterium; P:defense response to other organism; F:nucleotide binding; F:protein binding; C:cytosol; C:membrane			Coil (COILS); Coil (COILS); PR00364 (PRINTS); IPR003591 (SMART); IPR001611 (PFAM); IPR042197 (G3DSA:1.10.8.GENE3D); IPR032675 (G3DSA:3.80.10.GENE3D); IPR027417 (G3DSA:3.40.50.GENE3D); IPR002182 (PFAM); IPR001611 (PFAM); IPR032675 (G3DSA:3.80.10.GENE3D); IPR036388 (G3DSA:1.10.10.GENE3D); IPR044974 (PANTHER); PTHR23155:SF1032 (PANTHER); PTHR23155:SF1032 (PANTHER); IPR001611 (PROSITE_PROFILES); IPR0…	P:GO:0006952; F:GO:0005515; F:GO:0043531	P:defense response; F:protein binding; F:ADP binding
0.0	true	[INTERPRO, BLASTED, MAPPED, ANNOTATED]	1430	20	RecName: Full=Putative disease resistance RPP13-like protein 1	XP_022764209.1|CNL	48.68	6	P:GO:0010033; P:GO:0042742; P:GO:0050832; F:GO:0004016; F:GO:0005515; C:GO:0005622	P:response to organic substance; P:defense response to bacterium; P:defense response to fungus; F:adenylate cyclase activity; F:protein binding; C:intracellular anatomical structure	EC:4.6.1.1	Adenylate cyclase	Coil (COILS); PR00364 (PRINTS); IPR041118 (PFAM); G3DSA:1.20.5.4130 (GENE3D); IPR032675 (G3DSA:3.80.10.GENE3D); IPR032675 (G3DSA:3.80.10.GENE3D); IPR002182 (PFAM); IPR027417 (G3DSA:3.40.50.GENE3D); IPR036388 (G3DSA:1.10.10.GENE3D); IPR042197 (G3DSA:1.10.8.GENE3D); IPR032675 (G3DSA:3.80.10.GENE3D); PTHR23155:SF1138 (PANTHER); IPR044974 (PANTHER); IPR038005 (CDD); SSF52058 (SUPERFAMILY); SSF52058 (…	P:GO:0006952; F:GO:0043531	P:defense response; F:ADP binding
1.41734E-70	true	[INTERPRO, BLASTED, MAPPED, ANNOTATED]	1848	20	RecName: Full=Disease resistance protein At4g27190	XP_022718903.1|CNL	46.22	4	P:GO:0006952; P:GO:0009617; F:GO:0000166; C:GO:0005737	P:defense response; P:response to bacterium; F:nucleotide binding; C:cytoplasm			Coil (COILS); Coil (COILS); Coil (COILS); PR00364 (PRINTS); IPR003593 (SMART); IPR032675 (G3DSA:3.80.10.GENE3D); IPR001611 (PFAM); IPR002182 (PFAM); IPR032675 (G3DSA:3.80.10.GENE3D); IPR032675 (G3DSA:3.80.10.GENE3D); IPR042197 (G3DSA:1.10.8.GENE3D); IPR027417 (G3DSA:3.40.50.GENE3D); mobidb-lite (MOBIDB_LITE); mobidb-lite (MOBIDB_LITE); PTHR33463 (PANTHER); PTHR33463 (PANTHER); PTHR33463:SF57 (PAN…	F:GO:0005515; F:GO:0043531	F:protein binding; F:ADP binding
6.04881E-70	true	[INTERPRO, BLASTED, MAPPED, ANNOTATED]	1275	20	RecName: Full=Disease resistance protein At4g27190	XP_022753653.1|CNL	48.51	6	P:GO:0006952; P:GO:0009617; F:GO:0000166; F:GO:0005515; C:GO:0005737; C:GO:0016020	P:defense response; P:response to bacterium; F:nucleotide binding; F:protein binding; C:cytoplasm; C:membrane			Coil (COILS); Coil (COILS); PR00364 (PRINTS); IPR032675 (G3DSA:3.80.10.GENE3D); IPR032675 (G3DSA:3.80.10.GENE3D); IPR042197 (G3DSA:1.10.8.GENE3D); IPR002182 (PFAM); IPR036388 (G3DSA:1.10.10.GENE3D); IPR027417 (G3DSA:3.40.50.GENE3D); PTHR33463:SF50 (PANTHER); PTHR33463 (PANTHER); PTHR33463 (PANTHER); IPR001611 (PROSITE_PROFILES); cd00009 (CDD); cd00890 (CDD); SSF52058 (SUPERFAMILY); SSF52047 (SUPE…	F:GO:0005515; F:GO:0043531	F:protein binding; F:ADP binding
6.7756E-77	true	[INTERPRO, BLASTED, MAPPED, ANNOTATED]	1833	20	RecName: Full=Probable disease resistance protein At4g27220	XP_022733510.1|CNL	46.35	4	P:GO:0006952; P:GO:0009617; F:GO:0000166; C:GO:0005737	P:defense response; P:response to bacterium; F:nucleotide binding; C:cytoplasm			Coil (COILS); Coil (COILS); PR00364 (PRINTS); IPR032675 (G3DSA:3.80.10.GENE3D); IPR027417 (G3DSA:3.40.50.GENE3D); IPR032675 (G3DSA:3.80.10.GENE3D); IPR032675 (G3DSA:3.80.10.GENE3D); IPR036388 (G3DSA:1.10.10.GENE3D); IPR032675 (G3DSA:3.80.10.GENE3D); IPR042197 (G3DSA:1.10.8.GENE3D); IPR002182 (PFAM); PTHR33463 (PANTHER); PTHR33463:SF100 (PANTHER); PTHR33463:SF100 (PANTHER); PTHR33463 (PANTHER); PT…	F:GO:0043531	F:ADP binding
2.27334E-170	true	[INTERPRO, BLASTED, MAPPED, ANNOTATED]	1451	20	RecName: Full=Putative disease resistance RPP13-like protein 1	XP_022764724.1|CNL	48.84	4	P:GO:0042742; F:GO:0005515; C:GO:0005737; C:GO:0005886	P:defense response to bacterium; F:protein binding; C:cytoplasm; C:plasma membrane			Coil (COILS); PR00364 (PRINTS); IPR027417 (G3DSA:3.40.50.GENE3D); IPR032675 (G3DSA:3.80.10.GENE3D); G3DSA:1.20.5.4130 (GENE3D); IPR032675 (G3DSA:3.80.10.GENE3D); IPR041118 (PFAM); IPR036388 (G3DSA:1.10.10.GENE3D); IPR002182 (PFAM); PTHR23155:SF1138 (PANTHER); IPR044974 (PANTHER); NON_CYTOPLASMIC_DOMAIN (PHOBIUS); CYTOPLASMIC_DOMAIN (PHOBIUS); NON_CYTOPLASMIC_DOMAIN (PHOBIUS); TRANSMEMBRANE (PHOBI…	P:GO:0006952; F:GO:0043531	P:defense response; F:ADP binding
	true	[INTERPRO, NO-BLAST]	933		---NA---	XP_022717497.1|CNL							Coil (COILS); PR00364 (PRINTS); IPR042197 (G3DSA:1.10.8.GENE3D); IPR027417 (G3DSA:3.40.50.GENE3D); IPR032675 (G3DSA:3.80.10.GENE3D); IPR002182 (PFAM); IPR041118 (PFAM); G3DSA:1.20.5.4130 (GENE3D); IPR044974 (PANTHER); PTHR23155:SF1055 (PANTHER); IPR038005 (CDD); IPR027417 (SUPERFAMILY); SSF52058 (SUPERFAMILY)	P:GO:0006952; F:GO:0043531	P:defense response; F:ADP binding
1.41734E-70	true	[INTERPRO, BLASTED, MAPPED, ANNOTATED]	1848	20	RecName: Full=Disease resistance protein At4g27190	XP_022718897.1|CNL	46.22	4	P:GO:0006952; P:GO:0009617; F:GO:0000166; C:GO:0005737	P:defense response; P:response to bacterium; F:nucleotide binding; C:cytoplasm			Coil (COILS); Coil (COILS); Coil (COILS); PR00364 (PRINTS); IPR003593 (SMART); IPR032675 (G3DSA:3.80.10.GENE3D); IPR001611 (PFAM); IPR002182 (PFAM); IPR032675 (G3DSA:3.80.10.GENE3D); IPR032675 (G3DSA:3.80.10.GENE3D); IPR042197 (G3DSA:1.10.8.GENE3D); IPR027417 (G3DSA:3.40.50.GENE3D); mobidb-lite (MOBIDB_LITE); mobidb-lite (MOBIDB_LITE); PTHR33463 (PANTHER); PTHR33463 (PANTHER); PTHR33463:SF57 (PAN…	F:GO:0005515; F:GO:0043531	F:protein binding; F:ADP binding
0.0	true	[INTERPRO, BLASTED, MAPPED, ANNOTATED]	935	20	RecName: Full=Disease resistance protein RPM1; AltName: Full=Resistance to Pseudomonas syringae protein 3	XP_022718643.1|CNL	48.6	7	P:GO:0009416; P:GO:0009626; P:GO:0010033; F:GO:0000166; F:GO:0005515; C:GO:0005622; C:GO:0019897	P:response to light stimulus; P:plant-type hypersensitive response; P:response to organic substance; F:nucleotide binding; F:protein binding; C:intracellular anatomical structure; C:extrinsic component of plasma membrane			Coil (COILS); PR00364 (PRINTS); G3DSA:1.20.5.4130 (GENE3D); IPR027417 (G3DSA:3.40.50.GENE3D); IPR041118 (PFAM); IPR042197 (G3DSA:1.10.8.GENE3D); IPR032675 (G3DSA:3.80.10.GENE3D); IPR032675 (G3DSA:3.80.10.GENE3D); IPR036388 (G3DSA:1.10.10.GENE3D); IPR002182 (PFAM); IPR044974 (PANTHER); PTHR23155:SF958 (PANTHER); IPR038005 (CDD); IPR027417 (SUPERFAMILY); SSF52058 (SUPERFAMILY)	P:GO:0006952; F:GO:0043531	P:defense response; F:ADP binding
	true	[INTERPRO, NO-BLAST]	1648		---NA---	XP_022766687.1|CNL							Coil (COILS); PR00364 (PRINTS); IPR036388 (G3DSA:1.10.10.GENE3D); IPR027417 (G3DSA:3.40.50.GENE3D); IPR032675 (G3DSA:3.80.10.GENE3D); IPR032675 (G3DSA:3.80.10.GENE3D); IPR002182 (PFAM); IPR032675 (G3DSA:3.80.10.GENE3D); IPR042197 (G3DSA:1.10.8.GENE3D); IPR032675 (G3DSA:3.80.10.GENE3D); PTHR33463 (PANTHER); PTHR33463 (PANTHER); PTHR33463:SF94 (PANTHER); PTHR33463:SF94 (PANTHER); IPR027417 (SUPERFA…	F:GO:0043531	F:ADP binding
2.737E-82	true	[INTERPRO, BLASTED, MAPPED, ANNOTATED]	967	20	RecName: Full=Disease resistance protein At4g27190	XP_022776642.1|CNL	51.15	7	P:GO:0008219; P:GO:0009617; P:GO:0098542; F:GO:0000166; F:GO:0005515; C:GO:0005737; C:GO:0016020	P:cell death; P:response to bacterium; P:defense response to other organism; F:nucleotide binding; F:protein binding; C:cytoplasm; C:membrane			Coil (COILS); PR00364 (PRINTS); IPR042197 (G3DSA:1.10.8.GENE3D); IPR027417 (G3DSA:3.40.50.GENE3D); IPR032675 (G3DSA:3.80.10.GENE3D); IPR002182 (PFAM); IPR036388 (G3DSA:1.10.10.GENE3D); IPR032675 (G3DSA:3.80.10.GENE3D); PTHR33463 (PANTHER); PTHR33463 (PANTHER); PTHR33463:SF94 (PANTHER); PTHR33463:SF94 (PANTHER); cd00009 (CDD); IPR027417 (SUPERFAMILY); SSF52058 (SUPERFAMILY)	F:GO:0043531	F:ADP binding
0.0	true	[INTERPRO, BLASTED, MAPPED, ANNOTATED]	1257	20	RecName: Full=Putative disease resistance RPP13-like protein 1	XP_022745532.1|CNL	48.84	7	P:GO:0009416; P:GO:0042742; P:GO:0050832; F:GO:0004016; F:GO:0005515; C:GO:0005737; C:GO:0016020	P:response to light stimulus; P:defense response to bacterium; P:defense response to fungus; F:adenylate cyclase activity; F:protein binding; C:cytoplasm; C:membrane	EC:4.6.1.1	Adenylate cyclase	Coil (COILS); PR00364 (PRINTS); IPR032675 (G3DSA:3.80.10.GENE3D); IPR027417 (G3DSA:3.40.50.GENE3D); IPR041118 (PFAM); IPR002182 (PFAM); IPR042197 (G3DSA:1.10.8.GENE3D); G3DSA:1.20.5.4130 (GENE3D); IPR032675 (G3DSA:3.80.10.GENE3D); IPR032675 (G3DSA:3.80.10.GENE3D); IPR036388 (G3DSA:1.10.10.GENE3D); IPR044974 (PANTHER); PTHR23155:SF1138 (PANTHER); CYTOPLASMIC_DOMAIN (PHOBIUS); TRANSMEMBRANE (PHOBIU…	P:GO:0006952; F:GO:0043531	P:defense response; F:ADP binding
0.0	true	[INTERPRO, BLASTED, MAPPED, ANNOTATED]	1434	20	RecName: Full=Putative disease resistance RPP13-like protein 1	XP_022746086.1|CNL	48.42	7	P:GO:0010033; P:GO:0042742; P:GO:0050832; F:GO:0004016; F:GO:0005515; C:GO:0005622; C:GO:0016020	P:response to organic substance; P:defense response to bacterium; P:defense response to fungus; F:adenylate cyclase activity; F:protein binding; C:intracellular anatomical structure; C:membrane	EC:4.6.1.1	Adenylate cyclase	Coil (COILS); PR00364 (PRINTS); IPR036388 (G3DSA:1.10.10.GENE3D); IPR042197 (G3DSA:1.10.8.GENE3D); IPR027417 (G3DSA:3.40.50.GENE3D); IPR032675 (G3DSA:3.80.10.GENE3D); G3DSA:1.20.5.4130 (GENE3D); IPR041118 (PFAM); IPR002182 (PFAM); IPR032675 (G3DSA:3.80.10.GENE3D); IPR044974 (PANTHER); PTHR23155:SF1138 (PANTHER); IPR038005 (CDD); SSF52058 (SUPERFAMILY); SSF52058 (SUPERFAMILY); IPR027417 (SUPERFAMI…	P:GO:0006952; F:GO:0043531	P:defense response; F:ADP binding
3.27597E-108	true	[INTERPRO, BLASTED, MAPPED, ANNOTATED]	853	20	RecName: Full=Putative disease resistance protein RGA1; AltName: Full=RGA3-blb	XP_022744684.1|CNL	47.41	5	P:GO:0009416; P:GO:0098542; F:GO:0005515; C:GO:0005622; C:GO:0016020	P:response to light stimulus; P:defense response to other organism; F:protein binding; C:intracellular anatomical structure; C:membrane			Coil (COILS); PR00364 (PRINTS); IPR027417 (G3DSA:3.40.50.GENE3D); IPR002182 (PFAM); IPR041118 (PFAM); IPR032675 (G3DSA:3.80.10.GENE3D); IPR042197 (G3DSA:1.10.8.GENE3D); G3DSA:1.20.5.4130 (GENE3D); IPR036388 (G3DSA:1.10.10.GENE3D); IPR044974 (PANTHER); PTHR23155:SF1132 (PANTHER); IPR038005 (CDD); IPR027417 (SUPERFAMILY); SSF52058 (SUPERFAMILY)	P:GO:0006952; F:GO:0043531	P:defense response; F:ADP binding
3.79418E-170	true	[INTERPRO, BLASTED, MAPPED, ANNOTATED]	1233	20	RecName: Full=Putative disease resistance RPP13-like protein 1	XP_022745606.1|CNL	45.56	5	P:GO:0042742; P:GO:0050832; F:GO:0004016; F:GO:0005515; C:GO:0110165	P:defense response to bacterium; P:defense response to fungus; F:adenylate cyclase activity; F:protein binding; C:cellular anatomical entity	EC:4.6.1.1	Adenylate cyclase	Coil (COILS); PR00364 (PRINTS); IPR041118 (PFAM); IPR032675 (G3DSA:3.80.10.GENE3D); IPR032675 (G3DSA:3.80.10.GENE3D); IPR002182 (PFAM); IPR027417 (G3DSA:3.40.50.GENE3D); IPR032675 (G3DSA:3.80.10.GENE3D); G3DSA:1.20.5.4130 (GENE3D); IPR042197 (G3DSA:1.10.8.GENE3D); PTHR23155:SF1055 (PANTHER); IPR044974 (PANTHER); NON_CYTOPLASMIC_DOMAIN (PHOBIUS); SIGNAL_PEPTIDE (PHOBIUS); SIGNAL_PEPTIDE_N_REGION (…	P:GO:0006952; F:GO:0043531	P:defense response; F:ADP binding
0.0	true	[INTERPRO, BLASTED, MAPPED, ANNOTATED]	1162	20	RecName: Full=Putative disease resistance protein RGA1; AltName: Full=RGA3-blb	XP_022773000.1|CNL	51.09	4	P:GO:0009620; P:GO:0042742; F:GO:0005515; C:GO:0005886	P:response to fungus; P:defense response to bacterium; F:protein binding; C:plasma membrane			Coil (COILS); PR00364 (PRINTS); IPR006553 (SMART); IPR032675 (G3DSA:3.80.10.GENE3D); IPR002182 (PFAM); IPR032675 (G3DSA:3.80.10.GENE3D); IPR036388 (G3DSA:1.10.10.GENE3D); G3DSA:1.20.5.4130 (GENE3D); IPR041118 (PFAM); IPR027417 (G3DSA:3.40.50.GENE3D); IPR042197 (G3DSA:1.10.8.GENE3D); PTHR23155:SF1113 (PANTHER); IPR044974 (PANTHER); IPR038005 (CDD); SSF52047 (SUPERFAMILY); SSF52058 (SUPERFAMILY); I…	P:GO:0006952; F:GO:0043531	P:defense response; F:ADP binding
2.09669E-63	true	[INTERPRO, BLASTED, MAPPED, ANNOTATED]	734	20	RecName: Full=Disease resistance protein At4g27190	XP_022718517.1|CNL	46.81	7	P:GO:0008219; P:GO:0009617; P:GO:0098542; F:GO:0000166; F:GO:0005515; C:GO:0005737; C:GO:0016020	P:cell death; P:response to bacterium; P:defense response to other organism; F:nucleotide binding; F:protein binding; C:cytoplasm; C:membrane			Coil (COILS); PR00364 (PRINTS); IPR003593 (SMART); IPR027417 (G3DSA:3.40.50.GENE3D); IPR032675 (G3DSA:3.80.10.GENE3D); IPR002182 (PFAM); IPR042197 (G3DSA:1.10.8.GENE3D); IPR001611 (PFAM); PTHR33463 (PANTHER); PTHR33463:SF50 (PANTHER); SIGNAL_PEPTIDE (PHOBIUS); NON_CYTOPLASMIC_DOMAIN (PHOBIUS); SIGNAL_PEPTIDE_C_REGION (PHOBIUS); SIGNAL_PEPTIDE_H_REGION (PHOBIUS); SIGNAL_PEPTIDE_N_REGION (PHOBIUS);…	F:GO:0005515; F:GO:0043531	F:protein binding; F:ADP binding
2.24716E-67	true	[INTERPRO, BLASTED, MAPPED, ANNOTATED]	1599	20	RecName: Full=Disease resistance protein At4g27190	XP_022747138.1|CNL	47.67	4	P:GO:0006952; P:GO:0009617; F:GO:0000166; C:GO:0005737	P:defense response; P:response to bacterium; F:nucleotide binding; C:cytoplasm			Coil (COILS); PR00364 (PRINTS); IPR003593 (SMART); IPR002182 (PFAM); IPR027417 (G3DSA:3.40.50.GENE3D); IPR032675 (G3DSA:3.80.10.GENE3D); IPR032675 (G3DSA:3.80.10.GENE3D); IPR042197 (G3DSA:1.10.8.GENE3D); PTHR33463 (PANTHER); PTHR33463:SF57 (PANTHER); PTHR33463 (PANTHER); SIGNAL_PEPTIDE_C_REGION (PHOBIUS); NON_CYTOPLASMIC_DOMAIN (PHOBIUS); SIGNAL_PEPTIDE (PHOBIUS); SIGNAL_PEPTIDE_N_REGION (PHOBIUS…	F:GO:0043531	F:ADP binding
4.3829E-84	true	[INTERPRO, BLASTED, MAPPED, ANNOTATED]	416	20	RecName: Full=Putative disease resistance RPP13-like protein 1	XP_022748113.1|CNL	53.86	7	P:GO:0042742; P:GO:0050832; F:GO:0000166; F:GO:0004016; F:GO:0005515; C:GO:0005622; C:GO:0005886	P:defense response to bacterium; P:defense response to fungus; F:nucleotide binding; F:adenylate cyclase activity; F:protein binding; C:intracellular anatomical structure; C:plasma membrane	EC:4.6.1.1	Adenylate cyclase	Coil (COILS); PR00364 (PRINTS); IPR027417 (G3DSA:3.40.50.GENE3D); IPR042197 (G3DSA:1.10.8.GENE3D); IPR032675 (G3DSA:3.80.10.GENE3D); IPR002182 (PFAM); IPR044974 (PANTHER); PTHR23155:SF1138 (PANTHER); IPR027417 (SUPERFAMILY); SSF52047 (SUPERFAMILY)	P:GO:0006952; F:GO:0043531	P:defense response; F:ADP binding
5.55693E-60	true	[INTERPRO, BLASTED, MAPPED, ANNOTATED]	1989	20	RecName: Full=Probable disease resistance protein At4g27220	XP_022735450.1|CNL	47.9	7	P:GO:0008219; P:GO:0009617; P:GO:0098542; F:GO:0000166; F:GO:0005515; C:GO:0005737; C:GO:0016020	P:cell death; P:response to bacterium; P:defense response to other organism; F:nucleotide binding; F:protein binding; C:cytoplasm; C:membrane			Coil (COILS); Coil (COILS); PR00364 (PRINTS); IPR003593 (SMART); IPR042197 (G3DSA:1.10.8.GENE3D); IPR036388 (G3DSA:1.10.10.GENE3D); IPR002182 (PFAM); IPR032675 (G3DSA:3.80.10.GENE3D); IPR027417 (G3DSA:3.40.50.GENE3D); IPR032675 (G3DSA:3.80.10.GENE3D); PTHR33463:SF100 (PANTHER); PTHR33463:SF100 (PANTHER); PTHR33463 (PANTHER); PTHR33463:SF100 (PANTHER); PTHR33463:SF100 (PANTHER); PTHR33463:SF100 (P…	F:GO:0043531	F:ADP binding
4.07152E-52	true	[INTERPRO, BLASTED, MAPPED, ANNOTATED]	608	20	RecName: Full=Probable disease resistance protein At4g27220	XP_022735533.1|CNL	44.71	4	P:GO:0006952; P:GO:0009617; F:GO:0005488; C:GO:0005737	P:defense response; P:response to bacterium; F:binding; C:cytoplasm			Coil (COILS); Coil (COILS); PR00364 (PRINTS); IPR032675 (G3DSA:3.80.10.GENE3D); IPR002182 (PFAM); IPR042197 (G3DSA:1.10.8.GENE3D); IPR036388 (G3DSA:1.10.10.GENE3D); IPR027417 (G3DSA:3.40.50.GENE3D); PTHR33463 (PANTHER); PTHR33463:SF94 (PANTHER); IPR001611 (PROSITE_PROFILES); cd00009 (CDD); IPR027417 (SUPERFAMILY); SSF52058 (SUPERFAMILY)	F:GO:0005515; F:GO:0043531	F:protein binding; F:ADP binding
3.24493E-173	true	[INTERPRO, BLASTED, MAPPED, ANNOTATED]	1020	20	RecName: Full=Probable disease resistance protein At1g58390	XP_022717745.1|CNL	54.13	11	P:GO:0002230; P:GO:0002238; P:GO:0002239; P:GO:0009611; P:GO:0009626; P:GO:0009637; P:GO:0009646; P:GO:0071446; F:GO:0005515; C:GO:0005886; C:GO:0009506	P:positive regulation of defense response to virus by host; P:response to molecule of fungal origin; P:response to oomycetes; P:response to wounding; P:plant-type hypersensitive response; P:response to blue light; P:response to absence of light; P:cellular response to salicylic acid stimulus; F:protein binding; C:plasma membrane; C:plasmodesma			Coil (COILS); PR00364 (PRINTS); IPR027417 (G3DSA:3.40.50.GENE3D); IPR042197 (G3DSA:1.10.8.GENE3D); IPR036388 (G3DSA:1.10.10.GENE3D); IPR032675 (G3DSA:3.80.10.GENE3D); IPR002182 (PFAM); IPR041118 (PFAM); G3DSA:1.20.5.4130 (GENE3D); IPR044974 (PANTHER); PTHR23155:SF1085 (PANTHER); NON_CYTOPLASMIC_DOMAIN (PHOBIUS); CYTOPLASMIC_DOMAIN (PHOBIUS); TRANSMEMBRANE (PHOBIUS); IPR038005 (CDD); IPR027417 (SU…	P:GO:0006952; F:GO:0043531	P:defense response; F:ADP binding
1.41734E-70	true	[INTERPRO, BLASTED, MAPPED, ANNOTATED]	1848	20	RecName: Full=Disease resistance protein At4g27190	XP_022718896.1|CNL	46.22	4	P:GO:0006952; P:GO:0009617; F:GO:0000166; C:GO:0005737	P:defense response; P:response to bacterium; F:nucleotide binding; C:cytoplasm			Coil (COILS); Coil (COILS); Coil (COILS); PR00364 (PRINTS); IPR003593 (SMART); IPR032675 (G3DSA:3.80.10.GENE3D); IPR001611 (PFAM); IPR002182 (PFAM); IPR032675 (G3DSA:3.80.10.GENE3D); IPR032675 (G3DSA:3.80.10.GENE3D); IPR042197 (G3DSA:1.10.8.GENE3D); IPR027417 (G3DSA:3.40.50.GENE3D); mobidb-lite (MOBIDB_LITE); mobidb-lite (MOBIDB_LITE); PTHR33463 (PANTHER); PTHR33463 (PANTHER); PTHR33463:SF57 (PAN…	F:GO:0005515; F:GO:0043531	F:protein binding; F:ADP binding
6.65179E-128	true	[INTERPRO, BLASTED, MAPPED, ANNOTATED]	962	20	RecName: Full=Putative disease resistance protein RGA3; AltName: Full=Blight resistance protein B149; AltName: Full=RGA1-blb	XP_022717496.1|CNL	47.39	4	P:GO:0098542; F:GO:0005515; C:GO:0005622; C:GO:0016020	P:defense response to other organism; F:protein binding; C:intracellular anatomical structure; C:membrane			Coil (COILS); PR00364 (PRINTS); G3DSA:1.20.5.4130 (GENE3D); IPR032675 (G3DSA:3.80.10.GENE3D); IPR002182 (PFAM); IPR027417 (G3DSA:3.40.50.GENE3D); IPR041118 (PFAM); IPR042197 (G3DSA:1.10.8.GENE3D); IPR036388 (G3DSA:1.10.10.GENE3D); IPR044974 (PANTHER); PTHR23155:SF1003 (PANTHER); IPR038005 (CDD); IPR027417 (SUPERFAMILY); SSF52058 (SUPERFAMILY)	P:GO:0006952; F:GO:0043531	P:defense response; F:ADP binding
2.11515E-62	true	[INTERPRO, BLASTED, MAPPED, ANNOTATED]	1682	20	RecName: Full=Disease resistance protein At4g27190	XP_022720196.1|CNL	47.16	4	P:GO:0006952; P:GO:0009617; F:GO:0000166; C:GO:0005737	P:defense response; P:response to bacterium; F:nucleotide binding; C:cytoplasm			Coil (COILS); Coil (COILS); PR00364 (PRINTS); IPR003593 (SMART); IPR027417 (G3DSA:3.40.50.GENE3D); IPR042197 (G3DSA:1.10.8.GENE3D); IPR032675 (G3DSA:3.80.10.GENE3D); IPR001611 (PFAM); IPR002182 (PFAM); IPR032675 (G3DSA:3.80.10.GENE3D); PTHR33463 (PANTHER); PTHR33463:SF50 (PANTHER); PTHR33463:SF50 (PANTHER); PTHR33463 (PANTHER); NON_CYTOPLASMIC_DOMAIN (PHOBIUS); SIGNAL_PEPTIDE_C_REGION (PHOBIUS); …	F:GO:0005515; F:GO:0043531	F:protein binding; F:ADP binding
1.41734E-70	true	[INTERPRO, BLASTED, MAPPED, ANNOTATED]	1848	20	RecName: Full=Disease resistance protein At4g27190	XP_022718894.1|CNL	46.22	4	P:GO:0006952; P:GO:0009617; F:GO:0000166; C:GO:0005737	P:defense response; P:response to bacterium; F:nucleotide binding; C:cytoplasm			Coil (COILS); Coil (COILS); Coil (COILS); PR00364 (PRINTS); IPR003593 (SMART); IPR032675 (G3DSA:3.80.10.GENE3D); IPR027417 (G3DSA:3.40.50.GENE3D); IPR002182 (PFAM); IPR032675 (G3DSA:3.80.10.GENE3D); IPR001611 (PFAM); IPR042197 (G3DSA:1.10.8.GENE3D); IPR032675 (G3DSA:3.80.10.GENE3D); mobidb-lite (MOBIDB_LITE); mobidb-lite (MOBIDB_LITE); PTHR33463:SF57 (PANTHER); PTHR33463 (PANTHER); PTHR33463:SF57…	F:GO:0005515; F:GO:0043531	F:protein binding; F:ADP binding
1.29223E-62	true	[INTERPRO, BLASTED, MAPPED, ANNOTATED]	935	20	RecName: Full=Probable disease resistance protein At4g27220	XP_022718890.1|CNL	47.31	5	P:GO:0006952; P:GO:0009617; P:GO:0009987; F:GO:0000166; C:GO:0005737	P:defense response; P:response to bacterium; P:cellular process; F:nucleotide binding; C:cytoplasm			Coil (COILS); PR00364 (PRINTS); IPR003593 (SMART); IPR002182 (PFAM); IPR027417 (G3DSA:3.40.50.GENE3D); IPR032675 (G3DSA:3.80.10.GENE3D); IPR042197 (G3DSA:1.10.8.GENE3D); IPR032675 (G3DSA:3.80.10.GENE3D); PTHR33463 (PANTHER); PTHR33463:SF57 (PANTHER); IPR027417 (SUPERFAMILY); SSF52058 (SUPERFAMILY)	F:GO:0043531	F:ADP binding
0.0	true	[INTERPRO, BLASTED, MAPPED, ANNOTATED]	2423	20	RecName: Full=Putative disease resistance RPP13-like protein 1	XP_022764233.1|CNL	49.0	7	P:GO:0009416; P:GO:0010033; P:GO:0042742; P:GO:0050832; F:GO:0004016; F:GO:0005515; C:GO:0016020	P:response to light stimulus; P:response to organic substance; P:defense response to bacterium; P:defense response to fungus; F:adenylate cyclase activity; F:protein binding; C:membrane	EC:4.6.1.1	Adenylate cyclase	Coil (COILS); Coil (COILS); PR00364 (PRINTS); IPR003591 (SMART); IPR036388 (G3DSA:1.10.10.GENE3D); IPR002182 (PFAM); IPR042197 (G3DSA:1.10.8.GENE3D); IPR041118 (PFAM); IPR032675 (G3DSA:3.80.10.GENE3D); G3DSA:1.20.5.4130 (GENE3D); IPR032675 (G3DSA:3.80.10.GENE3D); IPR032675 (G3DSA:3.80.10.GENE3D); IPR032675 (G3DSA:3.80.10.GENE3D); IPR027417 (G3DSA:3.40.50.GENE3D); mobidb-lite (MOBIDB_LITE); PTHR23…	P:GO:0006952; F:GO:0043531	P:defense response; F:ADP binding
6.65179E-128	true	[INTERPRO, BLASTED, MAPPED, ANNOTATED]	962	20	RecName: Full=Putative disease resistance protein RGA3; AltName: Full=Blight resistance protein B149; AltName: Full=RGA1-blb	XP_022717490.1|CNL	47.39	4	P:GO:0098542; F:GO:0005515; C:GO:0005622; C:GO:0016020	P:defense response to other organism; F:protein binding; C:intracellular anatomical structure; C:membrane			Coil (COILS); PR00364 (PRINTS); G3DSA:1.20.5.4130 (GENE3D); IPR032675 (G3DSA:3.80.10.GENE3D); IPR002182 (PFAM); IPR027417 (G3DSA:3.40.50.GENE3D); IPR041118 (PFAM); IPR042197 (G3DSA:1.10.8.GENE3D); IPR036388 (G3DSA:1.10.10.GENE3D); IPR044974 (PANTHER); PTHR23155:SF1003 (PANTHER); IPR038005 (CDD); IPR027417 (SUPERFAMILY); SSF52058 (SUPERFAMILY)	P:GO:0006952; F:GO:0043531	P:defense response; F:ADP binding
2.92976E-67	true	[INTERPRO, BLASTED, MAPPED, ANNOTATED]	989	20	RecName: Full=Disease resistance protein At4g27190	XP_022769537.1|CNL	48.95	6	P:GO:0006952; P:GO:0009617; F:GO:0000166; F:GO:0005515; C:GO:0005737; C:GO:0016020	P:defense response; P:response to bacterium; F:nucleotide binding; F:protein binding; C:cytoplasm; C:membrane			Coil (COILS); PR00364 (PRINTS); IPR027417 (G3DSA:3.40.50.GENE3D); IPR001611 (PFAM); IPR032675 (G3DSA:3.80.10.GENE3D); IPR002182 (PFAM); IPR032675 (G3DSA:3.80.10.GENE3D); IPR042197 (G3DSA:1.10.8.GENE3D); PTHR33463 (PANTHER); PTHR33463:SF81 (PANTHER); cd00009 (CDD); IPR027417 (SUPERFAMILY); SSF52058 (SUPERFAMILY)	F:GO:0005515; F:GO:0043531	F:protein binding; F:ADP binding
0.0	true	[INTERPRO, BLASTED, MAPPED, ANNOTATED]	1264	20	RecName: Full=Putative disease resistance RPP13-like protein 1	XP_022745585.1|CNL	47.19	5	P:GO:0042742; P:GO:0050832; F:GO:0004016; F:GO:0005515; C:GO:0016020	P:defense response to bacterium; P:defense response to fungus; F:adenylate cyclase activity; F:protein binding; C:membrane	EC:4.6.1.1	Adenylate cyclase	Coil (COILS); PR00364 (PRINTS); IPR027417 (G3DSA:3.40.50.GENE3D); IPR032675 (G3DSA:3.80.10.GENE3D); IPR002182 (PFAM); IPR032675 (G3DSA:3.80.10.GENE3D); IPR036388 (G3DSA:1.10.10.GENE3D); G3DSA:1.20.5.4130 (GENE3D); IPR042197 (G3DSA:1.10.8.GENE3D); IPR041118 (PFAM); PTHR23155:SF1055 (PANTHER); IPR044974 (PANTHER); IPR044974 (PANTHER); SIGNAL_PEPTIDE (PHOBIUS); SIGNAL_PEPTIDE_N_REGION (PHOBIUS); NON…	P:GO:0006952; F:GO:0043531	P:defense response; F:ADP binding
1.35689E-170	true	[INTERPRO, BLASTED, MAPPED, ANNOTATED]	1209	20	RecName: Full=Putative disease resistance RPP13-like protein 1	XP_022745580.1|CNL	47.79	6	P:GO:0042742; P:GO:0050832; F:GO:0004016; F:GO:0005515; C:GO:0005737; C:GO:0016020	P:defense response to bacterium; P:defense response to fungus; F:adenylate cyclase activity; F:protein binding; C:cytoplasm; C:membrane	EC:4.6.1.1	Adenylate cyclase	Coil (COILS); PR00364 (PRINTS); IPR032675 (G3DSA:3.80.10.GENE3D); IPR002182 (PFAM); IPR032675 (G3DSA:3.80.10.GENE3D); IPR036388 (G3DSA:1.10.10.GENE3D); IPR027417 (G3DSA:3.40.50.GENE3D); IPR032675 (G3DSA:3.80.10.GENE3D); IPR042197 (G3DSA:1.10.8.GENE3D); IPR044974 (PANTHER); PTHR23155:SF1055 (PANTHER); SSF52058 (SUPERFAMILY); IPR027417 (SUPERFAMILY); SSF52058 (SUPERFAMILY)	P:GO:0006952; F:GO:0043531	P:defense response; F:ADP binding
2.96841E-90	true	[INTERPRO, BLASTED, MAPPED, ANNOTATED]	536	20	RecName: Full=Putative disease resistance protein RGA1; AltName: Full=RGA3-blb	XP_022722112.1|CNL	47.05	3	P:GO:0098542; F:GO:0005515; C:GO:0016020	P:defense response to other organism; F:protein binding; C:membrane			Coil (COILS); PR00364 (PRINTS); IPR027417 (G3DSA:3.40.50.GENE3D); IPR041118 (PFAM); IPR032675 (G3DSA:3.80.10.GENE3D); IPR002182 (PFAM); G3DSA:1.20.5.4130 (GENE3D); IPR042197 (G3DSA:1.10.8.GENE3D); IPR036388 (G3DSA:1.10.10.GENE3D); IPR044974 (PANTHER); PTHR23155:SF1139 (PANTHER); SSF52058 (SUPERFAMILY); IPR027417 (SUPERFAMILY)	P:GO:0006952; F:GO:0043531	P:defense response; F:ADP binding
0.0	true	[INTERPRO, BLASTED, MAPPED, ANNOTATED]	1264	20	RecName: Full=Putative disease resistance RPP13-like protein 1	XP_022745601.1|CNL	47.19	5	P:GO:0042742; P:GO:0050832; F:GO:0004016; F:GO:0005515; C:GO:0016020	P:defense response to bacterium; P:defense response to fungus; F:adenylate cyclase activity; F:protein binding; C:membrane	EC:4.6.1.1	Adenylate cyclase	Coil (COILS); PR00364 (PRINTS); IPR027417 (G3DSA:3.40.50.GENE3D); IPR032675 (G3DSA:3.80.10.GENE3D); IPR002182 (PFAM); IPR032675 (G3DSA:3.80.10.GENE3D); IPR036388 (G3DSA:1.10.10.GENE3D); G3DSA:1.20.5.4130 (GENE3D); IPR042197 (G3DSA:1.10.8.GENE3D); IPR041118 (PFAM); PTHR23155:SF1055 (PANTHER); IPR044974 (PANTHER); IPR044974 (PANTHER); SIGNAL_PEPTIDE (PHOBIUS); SIGNAL_PEPTIDE_N_REGION (PHOBIUS); NON…	P:GO:0006952; F:GO:0043531	P:defense response; F:ADP binding
2.5568E-39	true	[INTERPRO, BLASTED, MAPPED, ANNOTATED]	325	20	RecName: Full=Probable disease resistance protein At4g27220	XP_022735531.1|CNL	45.98	4	P:GO:0006952; P:GO:0009617; F:GO:0005488; C:GO:0005737	P:defense response; P:response to bacterium; F:binding; C:cytoplasm			Coil (COILS); IPR036388 (G3DSA:1.10.10.GENE3D); IPR032675 (G3DSA:3.80.10.GENE3D); IPR042197 (G3DSA:1.10.8.GENE3D); PTHR33463 (PANTHER); PTHR33463:SF94 (PANTHER); IPR001611 (PROSITE_PROFILES); SSF52058 (SUPERFAMILY); IPR027417 (SUPERFAMILY)	F:GO:0005515	F:protein binding
4.16437E-93	true	[INTERPRO, BLASTED, MAPPED, ANNOTATED]	980	20	RecName: Full=Disease resistance protein At4g27190	XP_022749333.1|CNL	50.91	7	P:GO:0008219; P:GO:0009617; P:GO:0098542; F:GO:0000166; F:GO:0005515; C:GO:0005737; C:GO:0016020	P:cell death; P:response to bacterium; P:defense response to other organism; F:nucleotide binding; F:protein binding; C:cytoplasm; C:membrane			Coil (COILS); PR00364 (PRINTS); IPR032675 (G3DSA:3.80.10.GENE3D); IPR002182 (PFAM); IPR027417 (G3DSA:3.40.50.GENE3D); IPR042197 (G3DSA:1.10.8.GENE3D); IPR001611 (PFAM); IPR032675 (G3DSA:3.80.10.GENE3D); IPR044974 (PANTHER); PTHR23155:SF1032 (PANTHER); cd00009 (CDD); SSF52058 (SUPERFAMILY); IPR027417 (SUPERFAMILY)	P:GO:0006952; F:GO:0005515; F:GO:0043531	P:defense response; F:protein binding; F:ADP binding
0.0	true	[INTERPRO, BLASTED, MAPPED, ANNOTATED]	901	20	RecName: Full=Disease resistance protein SUMM2; AltName: Full=Disease resistance protein At1g12280; AltName: Full=Protein SUPPRESSOR OF MKK1 MKK2 2	XP_022714853.1|CNL	57.73	9	P:GO:0009626; P:GO:0010942; P:GO:0042742; F:GO:0000166; F:GO:0038023; F:GO:0042802; C:GO:0005829; C:GO:0005886; C:GO:0043231	P:plant-type hypersensitive response; P:positive regulation of cell death; P:defense response to bacterium; F:nucleotide binding; F:signaling receptor activity; F:identical protein binding; C:cytosol; C:plasma membrane; C:intracellular membrane-bounded organelle			Coil (COILS); PR00364 (PRINTS); IPR042197 (G3DSA:1.10.8.GENE3D); IPR032675 (G3DSA:3.80.10.GENE3D); IPR001611 (PFAM); IPR027417 (G3DSA:3.40.50.GENE3D); IPR032675 (G3DSA:3.80.10.GENE3D); IPR036388 (G3DSA:1.10.10.GENE3D); IPR002182 (PFAM); PTHR23155:SF1044 (PANTHER); IPR044974 (PANTHER); IPR027417 (SUPERFAMILY); SSF52058 (SUPERFAMILY)	P:GO:0006952; F:GO:0005515; F:GO:0043531	P:defense response; F:protein binding; F:ADP binding
1.43663E-76	true	[INTERPRO, BLASTED, MAPPED, ANNOTATED]	1830	20	RecName: Full=Probable disease resistance protein At4g27220	XP_022733515.1|CNL	46.37	4	P:GO:0006952; P:GO:0009617; F:GO:0000166; C:GO:0005737	P:defense response; P:response to bacterium; F:nucleotide binding; C:cytoplasm			Coil (COILS); Coil (COILS); PR00364 (PRINTS); IPR027417 (G3DSA:3.40.50.GENE3D); IPR032675 (G3DSA:3.80.10.GENE3D); IPR036388 (G3DSA:1.10.10.GENE3D); IPR032675 (G3DSA:3.80.10.GENE3D); IPR032675 (G3DSA:3.80.10.GENE3D); IPR042197 (G3DSA:1.10.8.GENE3D); IPR002182 (PFAM); IPR032675 (G3DSA:3.80.10.GENE3D); PTHR33463:SF100 (PANTHER); PTHR33463:SF100 (PANTHER); PTHR33463 (PANTHER); PTHR33463 (PANTHER); PT…	F:GO:0043531	F:ADP binding
1.80146E-76	true	[INTERPRO, BLASTED, MAPPED, ANNOTATED]	985	20	RecName: Full=Disease resistance protein At4g27190	XP_022753193.1|CNL	51.49	7	P:GO:0008219; P:GO:0009617; P:GO:0098542; F:GO:0000166; F:GO:0005515; C:GO:0005737; C:GO:0016020	P:cell death; P:response to bacterium; P:defense response to other organism; F:nucleotide binding; F:protein binding; C:cytoplasm; C:membrane			Coil (COILS); Coil (COILS); PR00364 (PRINTS); IPR002182 (PFAM); IPR032675 (G3DSA:3.80.10.GENE3D); IPR027417 (G3DSA:3.40.50.GENE3D); IPR001611 (PFAM); IPR042197 (G3DSA:1.10.8.GENE3D); IPR032675 (G3DSA:3.80.10.GENE3D); PTHR23155:SF1032 (PANTHER); IPR044974 (PANTHER); IPR027417 (SUPERFAMILY); SSF52058 (SUPERFAMILY)	P:GO:0006952; F:GO:0005515; F:GO:0043531	P:defense response; F:protein binding; F:ADP binding
6.75563E-42	true	[INTERPRO, BLASTED, MAPPED, ANNOTATED]	547	20	RecName: Full=Disease resistance protein SUMM2; AltName: Full=Disease resistance protein At1g12280; AltName: Full=Protein SUPPRESSOR OF MKK1 MKK2 2	XP_022720197.1|CNL	46.03	4	P:GO:0006952; P:GO:0009617; F:GO:0000166; C:GO:0110165	P:defense response; P:response to bacterium; F:nucleotide binding; C:cellular anatomical entity			Coil (COILS); PR00364 (PRINTS); IPR042197 (G3DSA:1.10.8.GENE3D); IPR027417 (G3DSA:3.40.50.GENE3D); IPR002182 (PFAM); PTHR33463:SF50 (PANTHER); PTHR33463 (PANTHER); IPR027417 (SUPERFAMILY)	F:GO:0043531	F:ADP binding
0.0	true	[INTERPRO, BLASTED, MAPPED, ANNOTATED]	1336	20	RecName: Full=Putative disease resistance protein At3g14460	XP_022764822.1|CNL	48.28	6	P:GO:0009416; P:GO:0009620; P:GO:0010033; P:GO:0042742; F:GO:0005515; C:GO:0016020	P:response to light stimulus; P:response to fungus; P:response to organic substance; P:defense response to bacterium; F:protein binding; C:membrane			Coil (COILS); PR00364 (PRINTS); IPR003591 (SMART); IPR006553 (SMART); IPR042197 (G3DSA:1.10.8.GENE3D); IPR032675 (G3DSA:3.80.10.GENE3D); IPR032675 (G3DSA:3.80.10.GENE3D); IPR032675 (G3DSA:3.80.10.GENE3D); G3DSA:1.20.5.4130 (GENE3D); IPR041118 (PFAM); IPR032675 (G3DSA:3.80.10.GENE3D); IPR027417 (G3DSA:3.40.50.GENE3D); IPR002182 (PFAM); IPR036388 (G3DSA:1.10.10.GENE3D); IPR044974 (PANTHER); PTHR231…	P:GO:0006952; F:GO:0043531	P:defense response; F:ADP binding
1.1914E-84	true	[INTERPRO, BLASTED, MAPPED, ANNOTATED]	979	20	RecName: Full=Disease resistance protein At4g27190	XP_022764394.1|CNL	51.79	7	P:GO:0009617; P:GO:0010942; P:GO:0098542; F:GO:0000166; F:GO:0005515; C:GO:0005737; C:GO:0005886	P:response to bacterium; P:positive regulation of cell death; P:defense response to other organism; F:nucleotide binding; F:protein binding; C:cytoplasm; C:plasma membrane			Coil (COILS); Coil (COILS); PR00364 (PRINTS); IPR002182 (PFAM); IPR027417 (G3DSA:3.40.50.GENE3D); IPR032675 (G3DSA:3.80.10.GENE3D); IPR042197 (G3DSA:1.10.8.GENE3D); PTHR23155:SF1032 (PANTHER); IPR044974 (PANTHER); IPR027417 (SUPERFAMILY); SSF52058 (SUPERFAMILY)	P:GO:0006952; F:GO:0043531	P:defense response; F:ADP binding
1.41734E-70	true	[INTERPRO, BLASTED, MAPPED, ANNOTATED]	1848	20	RecName: Full=Disease resistance protein At4g27190	XP_022718907.1|CNL	46.22	4	P:GO:0006952; P:GO:0009617; F:GO:0000166; C:GO:0005737	P:defense response; P:response to bacterium; F:nucleotide binding; C:cytoplasm			Coil (COILS); Coil (COILS); Coil (COILS); PR00364 (PRINTS); IPR003593 (SMART); IPR032675 (G3DSA:3.80.10.GENE3D); IPR001611 (PFAM); IPR002182 (PFAM); IPR032675 (G3DSA:3.80.10.GENE3D); IPR032675 (G3DSA:3.80.10.GENE3D); IPR042197 (G3DSA:1.10.8.GENE3D); IPR027417 (G3DSA:3.40.50.GENE3D); mobidb-lite (MOBIDB_LITE); mobidb-lite (MOBIDB_LITE); PTHR33463 (PANTHER); PTHR33463 (PANTHER); PTHR33463:SF57 (PAN…	F:GO:0005515; F:GO:0043531	F:protein binding; F:ADP binding
2.27334E-170	true	[INTERPRO, BLASTED, MAPPED, ANNOTATED]	1451	20	RecName: Full=Putative disease resistance RPP13-like protein 1	XP_022764722.1|CNL	48.84	4	P:GO:0042742; F:GO:0005515; C:GO:0005737; C:GO:0005886	P:defense response to bacterium; F:protein binding; C:cytoplasm; C:plasma membrane			Coil (COILS); PR00364 (PRINTS); IPR027417 (G3DSA:3.40.50.GENE3D); IPR032675 (G3DSA:3.80.10.GENE3D); G3DSA:1.20.5.4130 (GENE3D); IPR032675 (G3DSA:3.80.10.GENE3D); IPR041118 (PFAM); IPR036388 (G3DSA:1.10.10.GENE3D); IPR002182 (PFAM); PTHR23155:SF1138 (PANTHER); IPR044974 (PANTHER); NON_CYTOPLASMIC_DOMAIN (PHOBIUS); CYTOPLASMIC_DOMAIN (PHOBIUS); NON_CYTOPLASMIC_DOMAIN (PHOBIUS); TRANSMEMBRANE (PHOBI…	P:GO:0006952; F:GO:0043531	P:defense response; F:ADP binding
0.0	true	[INTERPRO, BLASTED, MAPPED, ANNOTATED]	870	20	RecName: Full=Putative disease resistance RPP13-like protein 1	XP_022730892.1|CNL	50.09	7	P:GO:0008219; P:GO:0042742; P:GO:0050832; F:GO:0000166; F:GO:0004016; F:GO:0005515; C:GO:0005886	P:cell death; P:defense response to bacterium; P:defense response to fungus; F:nucleotide binding; F:adenylate cyclase activity; F:protein binding; C:plasma membrane	EC:4.6.1.1	Adenylate cyclase	Coil (COILS); PR00364 (PRINTS); IPR027417 (G3DSA:3.40.50.GENE3D); IPR002182 (PFAM); IPR032675 (G3DSA:3.80.10.GENE3D); IPR041118 (PFAM); G3DSA:1.20.5.4130 (GENE3D); IPR036388 (G3DSA:1.10.10.GENE3D); IPR042197 (G3DSA:1.10.8.GENE3D); IPR044974 (PANTHER); PTHR23155:SF1055 (PANTHER); SIGNAL_PEPTIDE_C_REGION (PHOBIUS); SIGNAL_PEPTIDE_H_REGION (PHOBIUS); SIGNAL_PEPTIDE (PHOBIUS); NON_CYTOPLASMIC_DOMAIN …	P:GO:0006952; F:GO:0043531	P:defense response; F:ADP binding
1.41734E-70	true	[INTERPRO, BLASTED, MAPPED, ANNOTATED]	1848	20	RecName: Full=Disease resistance protein At4g27190	XP_022718904.1|CNL	46.22	4	P:GO:0006952; P:GO:0009617; F:GO:0000166; C:GO:0005737	P:defense response; P:response to bacterium; F:nucleotide binding; C:cytoplasm			Coil (COILS); Coil (COILS); Coil (COILS); PR00364 (PRINTS); IPR003593 (SMART); IPR032675 (G3DSA:3.80.10.GENE3D); IPR001611 (PFAM); IPR002182 (PFAM); IPR032675 (G3DSA:3.80.10.GENE3D); IPR032675 (G3DSA:3.80.10.GENE3D); IPR042197 (G3DSA:1.10.8.GENE3D); IPR027417 (G3DSA:3.40.50.GENE3D); mobidb-lite (MOBIDB_LITE); mobidb-lite (MOBIDB_LITE); PTHR33463 (PANTHER); PTHR33463 (PANTHER); PTHR33463:SF57 (PAN…	F:GO:0005515; F:GO:0043531	F:protein binding; F:ADP binding
1.41734E-70	true	[INTERPRO, BLASTED, MAPPED, ANNOTATED]	1848	20	RecName: Full=Disease resistance protein At4g27190	XP_022718901.1|CNL	46.22	4	P:GO:0006952; P:GO:0009617; F:GO:0000166; C:GO:0005737	P:defense response; P:response to bacterium; F:nucleotide binding; C:cytoplasm			Coil (COILS); Coil (COILS); Coil (COILS); PR00364 (PRINTS); IPR003593 (SMART); IPR032675 (G3DSA:3.80.10.GENE3D); IPR001611 (PFAM); IPR002182 (PFAM); IPR032675 (G3DSA:3.80.10.GENE3D); IPR032675 (G3DSA:3.80.10.GENE3D); IPR042197 (G3DSA:1.10.8.GENE3D); IPR027417 (G3DSA:3.40.50.GENE3D); mobidb-lite (MOBIDB_LITE); mobidb-lite (MOBIDB_LITE); PTHR33463 (PANTHER); PTHR33463 (PANTHER); PTHR33463:SF57 (PAN…	F:GO:0005515; F:GO:0043531	F:protein binding; F:ADP binding
0.0	true	[INTERPRO, BLASTED, MAPPED, ANNOTATED]	1434	20	RecName: Full=Putative disease resistance RPP13-like protein 1	XP_022746075.1|CNL	48.42	7	P:GO:0010033; P:GO:0042742; P:GO:0050832; F:GO:0004016; F:GO:0005515; C:GO:0005622; C:GO:0016020	P:response to organic substance; P:defense response to bacterium; P:defense response to fungus; F:adenylate cyclase activity; F:protein binding; C:intracellular anatomical structure; C:membrane	EC:4.6.1.1	Adenylate cyclase	Coil (COILS); PR00364 (PRINTS); IPR036388 (G3DSA:1.10.10.GENE3D); IPR042197 (G3DSA:1.10.8.GENE3D); IPR027417 (G3DSA:3.40.50.GENE3D); IPR032675 (G3DSA:3.80.10.GENE3D); G3DSA:1.20.5.4130 (GENE3D); IPR041118 (PFAM); IPR002182 (PFAM); IPR032675 (G3DSA:3.80.10.GENE3D); IPR044974 (PANTHER); PTHR23155:SF1138 (PANTHER); IPR038005 (CDD); SSF52058 (SUPERFAMILY); SSF52058 (SUPERFAMILY); IPR027417 (SUPERFAMI…	P:GO:0006952; F:GO:0043531	P:defense response; F:ADP binding
6.7756E-77	true	[INTERPRO, BLASTED, MAPPED, ANNOTATED]	1833	20	RecName: Full=Probable disease resistance protein At4g27220	XP_022733508.1|CNL	46.35	4	P:GO:0006952; P:GO:0009617; F:GO:0000166; C:GO:0005737	P:defense response; P:response to bacterium; F:nucleotide binding; C:cytoplasm			Coil (COILS); Coil (COILS); PR00364 (PRINTS); IPR032675 (G3DSA:3.80.10.GENE3D); IPR027417 (G3DSA:3.40.50.GENE3D); IPR032675 (G3DSA:3.80.10.GENE3D); IPR032675 (G3DSA:3.80.10.GENE3D); IPR036388 (G3DSA:1.10.10.GENE3D); IPR032675 (G3DSA:3.80.10.GENE3D); IPR042197 (G3DSA:1.10.8.GENE3D); IPR002182 (PFAM); PTHR33463 (PANTHER); PTHR33463:SF100 (PANTHER); PTHR33463:SF100 (PANTHER); PTHR33463 (PANTHER); PT…	F:GO:0043531	F:ADP binding
0.0	true	[INTERPRO, BLASTED, MAPPED, ANNOTATED]	777	20	RecName: Full=Putative disease resistance RPP13-like protein 1	XP_022745608.1|CNL	50.35	9	P:GO:0009416; P:GO:0010033; P:GO:0042742; P:GO:0050776; P:GO:0050832; F:GO:0004016; F:GO:0005515; C:GO:0016020; C:GO:0043231	P:response to light stimulus; P:response to organic substance; P:defense response to bacterium; P:regulation of immune response; P:defense response to fungus; F:adenylate cyclase activity; F:protein binding; C:membrane; C:intracellular membrane-bounded organelle	EC:4.6.1.1	Adenylate cyclase	Coil (COILS); PR00364 (PRINTS); IPR027417 (G3DSA:3.40.50.GENE3D); IPR032675 (G3DSA:3.80.10.GENE3D); G3DSA:1.20.5.4130 (GENE3D); IPR042197 (G3DSA:1.10.8.GENE3D); IPR002182 (PFAM); IPR041118 (PFAM); IPR036388 (G3DSA:1.10.10.GENE3D); IPR044974 (PANTHER); PTHR23155:SF1138 (PANTHER); SIGNAL_PEPTIDE (PHOBIUS); SIGNAL_PEPTIDE_N_REGION (PHOBIUS); SIGNAL_PEPTIDE_H_REGION (PHOBIUS); TRANSMEMBRANE (PHOBIUS)…	P:GO:0006952; F:GO:0043531	P:defense response; F:ADP binding
0.0	true	[INTERPRO, BLASTED, MAPPED, ANNOTATED]	1257	20	RecName: Full=Putative disease resistance RPP13-like protein 1	XP_022745529.1|CNL	48.84	7	P:GO:0009416; P:GO:0042742; P:GO:0050832; F:GO:0004016; F:GO:0005515; C:GO:0005737; C:GO:0016020	P:response to light stimulus; P:defense response to bacterium; P:defense response to fungus; F:adenylate cyclase activity; F:protein binding; C:cytoplasm; C:membrane	EC:4.6.1.1	Adenylate cyclase	Coil (COILS); PR00364 (PRINTS); IPR032675 (G3DSA:3.80.10.GENE3D); IPR027417 (G3DSA:3.40.50.GENE3D); IPR041118 (PFAM); IPR002182 (PFAM); IPR042197 (G3DSA:1.10.8.GENE3D); G3DSA:1.20.5.4130 (GENE3D); IPR032675 (G3DSA:3.80.10.GENE3D); IPR032675 (G3DSA:3.80.10.GENE3D); IPR036388 (G3DSA:1.10.10.GENE3D); IPR044974 (PANTHER); PTHR23155:SF1138 (PANTHER); CYTOPLASMIC_DOMAIN (PHOBIUS); TRANSMEMBRANE (PHOBIU…	P:GO:0006952; F:GO:0043531	P:defense response; F:ADP binding
0.0	true	[INTERPRO, BLASTED, MAPPED, ANNOTATED]	1436	20	RecName: Full=Putative disease resistance RPP13-like protein 1	XP_022717241.1|CNL	47.21	3	P:GO:0098542; F:GO:0005515; C:GO:0016020	P:defense response to other organism; F:protein binding; C:membrane			Coil (COILS); PR00364 (PRINTS); IPR002182 (PFAM); G3DSA:1.20.5.4130 (GENE3D); IPR036388 (G3DSA:1.10.10.GENE3D); IPR027417 (G3DSA:3.40.50.GENE3D); IPR041118 (PFAM); IPR032675 (G3DSA:3.80.10.GENE3D); IPR042197 (G3DSA:1.10.8.GENE3D); PTHR23155:SF1138 (PANTHER); IPR044974 (PANTHER); cd00009 (CDD); IPR038005 (CDD); SSF52058 (SUPERFAMILY); SSF52058 (SUPERFAMILY); IPR027417 (SUPERFAMILY)	P:GO:0006952; F:GO:0043531	P:defense response; F:ADP binding
0.0	true	[INTERPRO, BLASTED, MAPPED, ANNOTATED]	1264	20	RecName: Full=Putative disease resistance RPP13-like protein 1	XP_022745605.1|CNL	47.19	5	P:GO:0042742; P:GO:0050832; F:GO:0004016; F:GO:0005515; C:GO:0016020	P:defense response to bacterium; P:defense response to fungus; F:adenylate cyclase activity; F:protein binding; C:membrane	EC:4.6.1.1	Adenylate cyclase	Coil (COILS); PR00364 (PRINTS); IPR027417 (G3DSA:3.40.50.GENE3D); IPR032675 (G3DSA:3.80.10.GENE3D); IPR002182 (PFAM); IPR032675 (G3DSA:3.80.10.GENE3D); IPR036388 (G3DSA:1.10.10.GENE3D); G3DSA:1.20.5.4130 (GENE3D); IPR042197 (G3DSA:1.10.8.GENE3D); IPR041118 (PFAM); PTHR23155:SF1055 (PANTHER); IPR044974 (PANTHER); IPR044974 (PANTHER); SIGNAL_PEPTIDE (PHOBIUS); SIGNAL_PEPTIDE_N_REGION (PHOBIUS); NON…	P:GO:0006952; F:GO:0043531	P:defense response; F:ADP binding
0.0	true	[INTERPRO, BLASTED, MAPPED, ANNOTATED]	1434	20	RecName: Full=Putative disease resistance RPP13-like protein 1	XP_022746069.1|CNL	48.42	7	P:GO:0010033; P:GO:0042742; P:GO:0050832; F:GO:0004016; F:GO:0005515; C:GO:0005622; C:GO:0016020	P:response to organic substance; P:defense response to bacterium; P:defense response to fungus; F:adenylate cyclase activity; F:protein binding; C:intracellular anatomical structure; C:membrane	EC:4.6.1.1	Adenylate cyclase	Coil (COILS); PR00364 (PRINTS); IPR036388 (G3DSA:1.10.10.GENE3D); IPR042197 (G3DSA:1.10.8.GENE3D); IPR027417 (G3DSA:3.40.50.GENE3D); IPR032675 (G3DSA:3.80.10.GENE3D); G3DSA:1.20.5.4130 (GENE3D); IPR041118 (PFAM); IPR002182 (PFAM); IPR032675 (G3DSA:3.80.10.GENE3D); IPR044974 (PANTHER); PTHR23155:SF1138 (PANTHER); IPR038005 (CDD); SSF52058 (SUPERFAMILY); SSF52058 (SUPERFAMILY); IPR027417 (SUPERFAMI…	P:GO:0006952; F:GO:0043531	P:defense response; F:ADP binding
1.08575E-76	true	[INTERPRO, BLASTED, MAPPED, ANNOTATED]	1747	20	RecName: Full=Probable disease resistance protein At4g27220	XP_022733516.1|CNL	46.34	4	P:GO:0006952; P:GO:0009617; F:GO:0000166; C:GO:0005737	P:defense response; P:response to bacterium; F:nucleotide binding; C:cytoplasm			Coil (COILS); Coil (COILS); PR00364 (PRINTS); IPR027417 (G3DSA:3.40.50.GENE3D); IPR032675 (G3DSA:3.80.10.GENE3D); IPR002182 (PFAM); IPR036388 (G3DSA:1.10.10.GENE3D); IPR032675 (G3DSA:3.80.10.GENE3D); IPR032675 (G3DSA:3.80.10.GENE3D); IPR042197 (G3DSA:1.10.8.GENE3D); IPR032675 (G3DSA:3.80.10.GENE3D); PTHR33463 (PANTHER); PTHR33463:SF100 (PANTHER); PTHR33463 (PANTHER); PTHR33463:SF100 (PANTHER); PT…	F:GO:0043531	F:ADP binding
0.0	true	[INTERPRO, BLASTED, MAPPED, ANNOTATED]	900	20	RecName: Full=Probable disease resistance protein At5g63020; AltName: Full=pNd11	XP_022734638.1|CNL	57.99	9	P:GO:0009626; P:GO:0010942; P:GO:0042742; F:GO:0000166; F:GO:0038023; F:GO:0042802; C:GO:0005829; C:GO:0005886; C:GO:0043231	P:plant-type hypersensitive response; P:positive regulation of cell death; P:defense response to bacterium; F:nucleotide binding; F:signaling receptor activity; F:identical protein binding; C:cytosol; C:plasma membrane; C:intracellular membrane-bounded organelle			Coil (COILS); PR00364 (PRINTS); IPR001611 (PFAM); IPR036388 (G3DSA:1.10.10.GENE3D); IPR042197 (G3DSA:1.10.8.GENE3D); IPR002182 (PFAM); IPR032675 (G3DSA:3.80.10.GENE3D); IPR027417 (G3DSA:3.40.50.GENE3D); IPR032675 (G3DSA:3.80.10.GENE3D); IPR044974 (PANTHER); PTHR23155:SF1044 (PANTHER); SSF52058 (SUPERFAMILY); IPR027417 (SUPERFAMILY)	P:GO:0006952; F:GO:0005515; F:GO:0043531	P:defense response; F:protein binding; F:ADP binding
1.80146E-76	true	[INTERPRO, BLASTED, MAPPED, ANNOTATED]	985	20	RecName: Full=Disease resistance protein At4g27190	XP_022753191.1|CNL	51.49	7	P:GO:0008219; P:GO:0009617; P:GO:0098542; F:GO:0000166; F:GO:0005515; C:GO:0005737; C:GO:0016020	P:cell death; P:response to bacterium; P:defense response to other organism; F:nucleotide binding; F:protein binding; C:cytoplasm; C:membrane			Coil (COILS); Coil (COILS); PR00364 (PRINTS); IPR002182 (PFAM); IPR032675 (G3DSA:3.80.10.GENE3D); IPR027417 (G3DSA:3.40.50.GENE3D); IPR001611 (PFAM); IPR042197 (G3DSA:1.10.8.GENE3D); IPR032675 (G3DSA:3.80.10.GENE3D); PTHR23155:SF1032 (PANTHER); IPR044974 (PANTHER); IPR027417 (SUPERFAMILY); SSF52058 (SUPERFAMILY)	P:GO:0006952; F:GO:0005515; F:GO:0043531	P:defense response; F:protein binding; F:ADP binding
3.71078E-168	true	[INTERPRO, BLASTED, MAPPED, ANNOTATED]	1170	20	RecName: Full=Putative disease resistance protein RGA3; AltName: Full=Blight resistance protein B149; AltName: Full=RGA1-blb	XP_022761465.1|CNL	47.23	4	P:GO:0009620; P:GO:0098542; F:GO:0005488; C:GO:0016020	P:response to fungus; P:defense response to other organism; F:binding; C:membrane			Coil (COILS); Coil (COILS); PR00364 (PRINTS); IPR003593 (SMART); IPR027417 (G3DSA:3.40.50.GENE3D); IPR036388 (G3DSA:1.10.10.GENE3D); IPR032675 (G3DSA:3.80.10.GENE3D); IPR002182 (PFAM); IPR041118 (PFAM); IPR032675 (G3DSA:3.80.10.GENE3D); IPR042197 (G3DSA:1.10.8.GENE3D); IPR032675 (G3DSA:3.80.10.GENE3D); G3DSA:1.20.5.4130 (GENE3D); PTHR23155:SF1139 (PANTHER); IPR044974 (PANTHER); IPR038005 (CDD); c…	P:GO:0006952; F:GO:0043531	P:defense response; F:ADP binding
6.7756E-77	true	[INTERPRO, BLASTED, MAPPED, ANNOTATED]	1833	20	RecName: Full=Probable disease resistance protein At4g27220	XP_022733505.1|CNL	46.35	4	P:GO:0006952; P:GO:0009617; F:GO:0000166; C:GO:0005737	P:defense response; P:response to bacterium; F:nucleotide binding; C:cytoplasm			Coil (COILS); Coil (COILS); PR00364 (PRINTS); IPR032675 (G3DSA:3.80.10.GENE3D); IPR027417 (G3DSA:3.40.50.GENE3D); IPR032675 (G3DSA:3.80.10.GENE3D); IPR032675 (G3DSA:3.80.10.GENE3D); IPR036388 (G3DSA:1.10.10.GENE3D); IPR032675 (G3DSA:3.80.10.GENE3D); IPR042197 (G3DSA:1.10.8.GENE3D); IPR002182 (PFAM); PTHR33463 (PANTHER); PTHR33463:SF100 (PANTHER); PTHR33463:SF100 (PANTHER); PTHR33463 (PANTHER); PT…	F:GO:0043531	F:ADP binding
3.13108E-69	true	[INTERPRO, BLASTED, MAPPED, ANNOTATED]	1879	20	RecName: Full=Probable disease resistance protein At4g27220	XP_022733495.1|CNL	46.31	4	P:GO:0006952; P:GO:0009617; F:GO:0000166; C:GO:0005737	P:defense response; P:response to bacterium; F:nucleotide binding; C:cytoplasm			Coil (COILS); PR00364 (PRINTS); IPR003593 (SMART); IPR032675 (G3DSA:3.80.10.GENE3D); IPR032675 (G3DSA:3.80.10.GENE3D); IPR032675 (G3DSA:3.80.10.GENE3D); IPR002182 (PFAM); IPR027417 (G3DSA:3.40.50.GENE3D); IPR042197 (G3DSA:1.10.8.GENE3D); IPR036388 (G3DSA:1.10.10.GENE3D); PTHR33463 (PANTHER); PTHR33463:SF100 (PANTHER); PTHR33463:SF100 (PANTHER); PTHR33463 (PANTHER); PTHR33463 (PANTHER); PTHR33463 …	F:GO:0005515; F:GO:0043531	F:protein binding; F:ADP binding
2.21471E-61	true	[INTERPRO, BLASTED, MAPPED, ANNOTATED]	1455	20	RecName: Full=Disease resistance protein At4g27190	XP_022753316.1|CNL	49.08	6	P:GO:0006952; P:GO:0009617; F:GO:0000166; F:GO:0005515; C:GO:0005737; C:GO:0016020	P:defense response; P:response to bacterium; F:nucleotide binding; F:protein binding; C:cytoplasm; C:membrane			Coil (COILS); Coil (COILS); PR00364 (PRINTS); IPR002182 (PFAM); IPR032675 (G3DSA:3.80.10.GENE3D); IPR036388 (G3DSA:1.10.10.GENE3D); IPR032675 (G3DSA:3.80.10.GENE3D); IPR027417 (G3DSA:3.40.50.GENE3D); IPR042197 (G3DSA:1.10.8.GENE3D); IPR032675 (G3DSA:3.80.10.GENE3D); PTHR33463 (PANTHER); PTHR33463:SF50 (PANTHER); IPR001611 (PROSITE_PROFILES); cd00009 (CDD); cd00890 (CDD); SSF52047 (SUPERFAMILY); S…	F:GO:0005515; F:GO:0043531	F:protein binding; F:ADP binding
1.98702E-129	true	[INTERPRO, BLASTED, MAPPED, ANNOTATED]	1250	20	RecName: Full=Mitogen-activated protein kinase kinase 2; Short=AtMAP2Kbeta; Short=AtMKK2; Short=MAP kinase kinase 2	XP_022730151.1|CNL	57.04	27	P:GO:0000165; P:GO:0002229; P:GO:0002237; P:GO:0007112; P:GO:0008219; P:GO:0009414; P:GO:0009611; P:GO:0009631; P:GO:0009651; P:GO:0009875; P:GO:0010051; P:GO:0010200; P:GO:0010311; P:GO:0018108; P:GO:0042542; P:GO:0042742; P:GO:0045087; P:GO:0060918; F:GO:0004708; F:GO:0004714; F:GO:0005524; F:GO:0031435; F:GO:0051019; F:GO:0106310; F:GO:0106311; C:GO:0005886; C:GO:0009524	P:MAPK cascade; P:defense response to oomycetes; P:response to molecule of bacterial origin; P:male meiosis cytokinesis; P:cell death; P:response to water deprivation; P:response to wounding; P:cold acclimation; P:response to salt stress; P:pollen-pistil interaction; P:xylem and phloem pattern formation; P:response to chitin; P:lateral root formation; P:peptidyl-tyrosine phosphorylation; P:respon…	EC:2.7.10.1; EC:2.7.12.1; EC:2.7.11.1; EC:2.7.12.2	Receptor protein-tyrosine kinase; Dual-specificity kinase; Non-specific serine/threonine protein kinase; Mitogen-activated protein kinase kinase	Coil (COILS); PR00364 (PRINTS); IPR027417 (G3DSA:3.40.50.GENE3D); IPR032675 (G3DSA:3.80.10.GENE3D); G3DSA:1.10.510.10 (GENE3D); IPR032675 (G3DSA:3.80.10.GENE3D); IPR000719 (PFAM); IPR002182 (PFAM); IPR042197 (G3DSA:1.10.8.GENE3D); IPR036388 (G3DSA:1.10.10.GENE3D); G3DSA:3.30.200.20 (GENE3D); PTHR24361 (PANTHER); PTHR24361:SF785 (PANTHER); IPR000719 (PROSITE_PROFILES); cd06623 (CDD); IPR011009 (SU…	P:GO:0006468; F:GO:0004672; F:GO:0005524; F:GO:0043531	P:protein phosphorylation; F:protein kinase activity; F:ATP binding; F:ADP binding
0.0	true	[INTERPRO, BLASTED, MAPPED, ANNOTATED]	1434	20	RecName: Full=Putative disease resistance RPP13-like protein 1	XP_022746081.1|CNL	48.42	7	P:GO:0010033; P:GO:0042742; P:GO:0050832; F:GO:0004016; F:GO:0005515; C:GO:0005622; C:GO:0016020	P:response to organic substance; P:defense response to bacterium; P:defense response to fungus; F:adenylate cyclase activity; F:protein binding; C:intracellular anatomical structure; C:membrane	EC:4.6.1.1	Adenylate cyclase	Coil (COILS); PR00364 (PRINTS); IPR036388 (G3DSA:1.10.10.GENE3D); IPR042197 (G3DSA:1.10.8.GENE3D); IPR027417 (G3DSA:3.40.50.GENE3D); IPR032675 (G3DSA:3.80.10.GENE3D); G3DSA:1.20.5.4130 (GENE3D); IPR041118 (PFAM); IPR002182 (PFAM); IPR032675 (G3DSA:3.80.10.GENE3D); IPR044974 (PANTHER); PTHR23155:SF1138 (PANTHER); IPR038005 (CDD); SSF52058 (SUPERFAMILY); SSF52058 (SUPERFAMILY); IPR027417 (SUPERFAMI…	P:GO:0006952; F:GO:0043531	P:defense response; F:ADP binding
0.0	true	[INTERPRO, BLASTED, MAPPED, ANNOTATED]	1436	20	RecName: Full=Putative disease resistance RPP13-like protein 1	XP_022717243.1|CNL	47.21	3	P:GO:0098542; F:GO:0005515; C:GO:0016020	P:defense response to other organism; F:protein binding; C:membrane			Coil (COILS); PR00364 (PRINTS); IPR002182 (PFAM); G3DSA:1.20.5.4130 (GENE3D); IPR036388 (G3DSA:1.10.10.GENE3D); IPR027417 (G3DSA:3.40.50.GENE3D); IPR041118 (PFAM); IPR032675 (G3DSA:3.80.10.GENE3D); IPR042197 (G3DSA:1.10.8.GENE3D); PTHR23155:SF1138 (PANTHER); IPR044974 (PANTHER); cd00009 (CDD); IPR038005 (CDD); SSF52058 (SUPERFAMILY); SSF52058 (SUPERFAMILY); IPR027417 (SUPERFAMILY)	P:GO:0006952; F:GO:0043531	P:defense response; F:ADP binding
1.41734E-70	true	[INTERPRO, BLASTED, MAPPED, ANNOTATED]	1848	20	RecName: Full=Disease resistance protein At4g27190	XP_022718905.1|CNL	46.22	4	P:GO:0006952; P:GO:0009617; F:GO:0000166; C:GO:0005737	P:defense response; P:response to bacterium; F:nucleotide binding; C:cytoplasm			Coil (COILS); Coil (COILS); Coil (COILS); PR00364 (PRINTS); IPR003593 (SMART); IPR032675 (G3DSA:3.80.10.GENE3D); IPR001611 (PFAM); IPR002182 (PFAM); IPR032675 (G3DSA:3.80.10.GENE3D); IPR032675 (G3DSA:3.80.10.GENE3D); IPR042197 (G3DSA:1.10.8.GENE3D); IPR027417 (G3DSA:3.40.50.GENE3D); mobidb-lite (MOBIDB_LITE); mobidb-lite (MOBIDB_LITE); PTHR33463 (PANTHER); PTHR33463 (PANTHER); PTHR33463:SF57 (PAN…	F:GO:0005515; F:GO:0043531	F:protein binding; F:ADP binding
0.0	true	[INTERPRO, BLASTED, MAPPED, ANNOTATED]	897	20	RecName: Full=Disease resistance protein RPS2; AltName: Full=Resistance to Pseudomonas syringae protein 2	XP_022754854.1|CNL	54.19	9	P:GO:0009626; P:GO:0016045; P:GO:0042742; F:GO:0005515; F:GO:0032555; F:GO:0043168; C:GO:0005829; C:GO:0005886; C:GO:0043231	P:plant-type hypersensitive response; P:detection of bacterium; P:defense response to bacterium; F:protein binding; F:purine ribonucleotide binding; F:anion binding; C:cytosol; C:plasma membrane; C:intracellular membrane-bounded organelle			Coil (COILS); PR00364 (PRINTS); IPR042197 (G3DSA:1.10.8.GENE3D); IPR032675 (G3DSA:3.80.10.GENE3D); IPR002182 (PFAM); IPR027417 (G3DSA:3.40.50.GENE3D); IPR032675 (G3DSA:3.80.10.GENE3D); IPR001611 (PFAM); IPR036388 (G3DSA:1.10.10.GENE3D); IPR044974 (PANTHER); PTHR23155:SF1044 (PANTHER); SSF52058 (SUPERFAMILY); IPR027417 (SUPERFAMILY)	P:GO:0006952; F:GO:0005515; F:GO:0043531	P:defense response; F:protein binding; F:ADP binding
1.33253E-71	true	[INTERPRO, BLASTED, MAPPED, ANNOTATED]	1517	20	RecName: Full=Disease resistance protein At4g27190	XP_022745660.1|CNL	46.17	4	P:GO:0006952; P:GO:0009617; F:GO:0000166; C:GO:0005737	P:defense response; P:response to bacterium; F:nucleotide binding; C:cytoplasm			Coil (COILS); PR00364 (PRINTS); IPR003593 (SMART); IPR002182 (PFAM); IPR001611 (PFAM); IPR027417 (G3DSA:3.40.50.GENE3D); IPR042197 (G3DSA:1.10.8.GENE3D); IPR032675 (G3DSA:3.80.10.GENE3D); IPR032675 (G3DSA:3.80.10.GENE3D); IPR032675 (G3DSA:3.80.10.GENE3D); PTHR33463:SF57 (PANTHER); PTHR33463:SF57 (PANTHER); PTHR33463 (PANTHER); NON_CYTOPLASMIC_DOMAIN (PHOBIUS); SIGNAL_PEPTIDE_H_REGION (PHOBIUS); S…	F:GO:0005515; F:GO:0043531	F:protein binding; F:ADP binding
6.7756E-77	true	[INTERPRO, BLASTED, MAPPED, ANNOTATED]	1833	20	RecName: Full=Probable disease resistance protein At4g27220	XP_022733503.1|CNL	46.35	4	P:GO:0006952; P:GO:0009617; F:GO:0000166; C:GO:0005737	P:defense response; P:response to bacterium; F:nucleotide binding; C:cytoplasm			Coil (COILS); Coil (COILS); PR00364 (PRINTS); IPR032675 (G3DSA:3.80.10.GENE3D); IPR027417 (G3DSA:3.40.50.GENE3D); IPR032675 (G3DSA:3.80.10.GENE3D); IPR032675 (G3DSA:3.80.10.GENE3D); IPR036388 (G3DSA:1.10.10.GENE3D); IPR032675 (G3DSA:3.80.10.GENE3D); IPR042197 (G3DSA:1.10.8.GENE3D); IPR002182 (PFAM); PTHR33463 (PANTHER); PTHR33463:SF100 (PANTHER); PTHR33463:SF100 (PANTHER); PTHR33463 (PANTHER); PT…	F:GO:0043531	F:ADP binding
0.0	true	[INTERPRO, BLASTED, MAPPED, ANNOTATED]	1257	20	RecName: Full=Putative disease resistance RPP13-like protein 1	XP_022745538.1|CNL	48.84	7	P:GO:0009416; P:GO:0042742; P:GO:0050832; F:GO:0004016; F:GO:0005515; C:GO:0005737; C:GO:0016020	P:response to light stimulus; P:defense response to bacterium; P:defense response to fungus; F:adenylate cyclase activity; F:protein binding; C:cytoplasm; C:membrane	EC:4.6.1.1	Adenylate cyclase	Coil (COILS); PR00364 (PRINTS); IPR032675 (G3DSA:3.80.10.GENE3D); IPR027417 (G3DSA:3.40.50.GENE3D); IPR041118 (PFAM); IPR002182 (PFAM); IPR042197 (G3DSA:1.10.8.GENE3D); G3DSA:1.20.5.4130 (GENE3D); IPR032675 (G3DSA:3.80.10.GENE3D); IPR032675 (G3DSA:3.80.10.GENE3D); IPR036388 (G3DSA:1.10.10.GENE3D); IPR044974 (PANTHER); PTHR23155:SF1138 (PANTHER); CYTOPLASMIC_DOMAIN (PHOBIUS); TRANSMEMBRANE (PHOBIU…	P:GO:0006952; F:GO:0043531	P:defense response; F:ADP binding
0.0	true	[INTERPRO, BLASTED, MAPPED, ANNOTATED]	903	20	RecName: Full=Disease resistance protein RPS5; AltName: Full=Resistance to Pseudomonas syringae protein 5; AltName: Full=pNd3/pNd10	XP_022714851.1|CNL	58.01	9	P:GO:0009626; P:GO:0010942; P:GO:0042742; F:GO:0000166; F:GO:0038023; F:GO:0042802; C:GO:0005739; C:GO:0005829; C:GO:0005886	P:plant-type hypersensitive response; P:positive regulation of cell death; P:defense response to bacterium; F:nucleotide binding; F:signaling receptor activity; F:identical protein binding; C:mitochondrion; C:cytosol; C:plasma membrane			Coil (COILS); PR00364 (PRINTS); IPR042197 (G3DSA:1.10.8.GENE3D); IPR032675 (G3DSA:3.80.10.GENE3D); IPR032675 (G3DSA:3.80.10.GENE3D); IPR001611 (PFAM); IPR002182 (PFAM); IPR036388 (G3DSA:1.10.10.GENE3D); IPR027417 (G3DSA:3.40.50.GENE3D); IPR044974 (PANTHER); PTHR23155:SF1044 (PANTHER); SSF52058 (SUPERFAMILY); IPR027417 (SUPERFAMILY)	P:GO:0006952; F:GO:0005515; F:GO:0043531	P:defense response; F:protein binding; F:ADP binding
0.0	true	[INTERPRO, BLASTED, MAPPED, ANNOTATED]	1434	20	RecName: Full=Putative disease resistance RPP13-like protein 1	XP_022746083.1|CNL	48.42	7	P:GO:0010033; P:GO:0042742; P:GO:0050832; F:GO:0004016; F:GO:0005515; C:GO:0005622; C:GO:0016020	P:response to organic substance; P:defense response to bacterium; P:defense response to fungus; F:adenylate cyclase activity; F:protein binding; C:intracellular anatomical structure; C:membrane	EC:4.6.1.1	Adenylate cyclase	Coil (COILS); PR00364 (PRINTS); IPR036388 (G3DSA:1.10.10.GENE3D); IPR042197 (G3DSA:1.10.8.GENE3D); IPR027417 (G3DSA:3.40.50.GENE3D); IPR032675 (G3DSA:3.80.10.GENE3D); G3DSA:1.20.5.4130 (GENE3D); IPR041118 (PFAM); IPR002182 (PFAM); IPR032675 (G3DSA:3.80.10.GENE3D); IPR044974 (PANTHER); PTHR23155:SF1138 (PANTHER); IPR038005 (CDD); SSF52058 (SUPERFAMILY); SSF52058 (SUPERFAMILY); IPR027417 (SUPERFAMI…	P:GO:0006952; F:GO:0043531	P:defense response; F:ADP binding
0.0	true	[INTERPRO, BLASTED, MAPPED, ANNOTATED]	1257	20	RecName: Full=Putative disease resistance RPP13-like protein 1	XP_022745541.1|CNL	48.84	7	P:GO:0009416; P:GO:0042742; P:GO:0050832; F:GO:0004016; F:GO:0005515; C:GO:0005737; C:GO:0016020	P:response to light stimulus; P:defense response to bacterium; P:defense response to fungus; F:adenylate cyclase activity; F:protein binding; C:cytoplasm; C:membrane	EC:4.6.1.1	Adenylate cyclase	Coil (COILS); PR00364 (PRINTS); IPR032675 (G3DSA:3.80.10.GENE3D); IPR027417 (G3DSA:3.40.50.GENE3D); IPR041118 (PFAM); IPR002182 (PFAM); IPR042197 (G3DSA:1.10.8.GENE3D); G3DSA:1.20.5.4130 (GENE3D); IPR032675 (G3DSA:3.80.10.GENE3D); IPR032675 (G3DSA:3.80.10.GENE3D); IPR036388 (G3DSA:1.10.10.GENE3D); IPR044974 (PANTHER); PTHR23155:SF1138 (PANTHER); CYTOPLASMIC_DOMAIN (PHOBIUS); TRANSMEMBRANE (PHOBIU…	P:GO:0006952; F:GO:0043531	P:defense response; F:ADP binding
0.0	true	[INTERPRO, BLASTED, MAPPED, ANNOTATED]	1264	20	RecName: Full=Putative disease resistance RPP13-like protein 1	XP_022745584.1|CNL	47.19	5	P:GO:0042742; P:GO:0050832; F:GO:0004016; F:GO:0005515; C:GO:0016020	P:defense response to bacterium; P:defense response to fungus; F:adenylate cyclase activity; F:protein binding; C:membrane	EC:4.6.1.1	Adenylate cyclase	Coil (COILS); PR00364 (PRINTS); IPR027417 (G3DSA:3.40.50.GENE3D); IPR032675 (G3DSA:3.80.10.GENE3D); IPR002182 (PFAM); IPR032675 (G3DSA:3.80.10.GENE3D); IPR036388 (G3DSA:1.10.10.GENE3D); G3DSA:1.20.5.4130 (GENE3D); IPR042197 (G3DSA:1.10.8.GENE3D); IPR041118 (PFAM); PTHR23155:SF1055 (PANTHER); IPR044974 (PANTHER); IPR044974 (PANTHER); SIGNAL_PEPTIDE (PHOBIUS); SIGNAL_PEPTIDE_N_REGION (PHOBIUS); NON…	P:GO:0006952; F:GO:0043531	P:defense response; F:ADP binding
0.0	true	[INTERPRO, BLASTED, MAPPED, ANNOTATED]	1264	20	RecName: Full=Putative disease resistance RPP13-like protein 1	XP_022745591.1|CNL	47.19	5	P:GO:0042742; P:GO:0050832; F:GO:0004016; F:GO:0005515; C:GO:0016020	P:defense response to bacterium; P:defense response to fungus; F:adenylate cyclase activity; F:protein binding; C:membrane	EC:4.6.1.1	Adenylate cyclase	Coil (COILS); PR00364 (PRINTS); IPR027417 (G3DSA:3.40.50.GENE3D); IPR032675 (G3DSA:3.80.10.GENE3D); IPR002182 (PFAM); IPR032675 (G3DSA:3.80.10.GENE3D); IPR036388 (G3DSA:1.10.10.GENE3D); G3DSA:1.20.5.4130 (GENE3D); IPR042197 (G3DSA:1.10.8.GENE3D); IPR041118 (PFAM); PTHR23155:SF1055 (PANTHER); IPR044974 (PANTHER); IPR044974 (PANTHER); SIGNAL_PEPTIDE (PHOBIUS); SIGNAL_PEPTIDE_N_REGION (PHOBIUS); NON…	P:GO:0006952; F:GO:0043531	P:defense response; F:ADP binding
0.0	true	[INTERPRO, BLASTED, MAPPED, ANNOTATED]	902	20	RecName: Full=Disease resistance protein RPS5; AltName: Full=Resistance to Pseudomonas syringae protein 5; AltName: Full=pNd3/pNd10	XP_022733891.1|CNL	58.4	8	P:GO:0009626; P:GO:0010942; P:GO:0042742; F:GO:0000166; F:GO:0038023; F:GO:0042802; C:GO:0005829; C:GO:0005886	P:plant-type hypersensitive response; P:positive regulation of cell death; P:defense response to bacterium; F:nucleotide binding; F:signaling receptor activity; F:identical protein binding; C:cytosol; C:plasma membrane			Coil (COILS); PR00364 (PRINTS); IPR036388 (G3DSA:1.10.10.GENE3D); IPR032675 (G3DSA:3.80.10.GENE3D); IPR002182 (PFAM); IPR032675 (G3DSA:3.80.10.GENE3D); IPR001611 (PFAM); IPR027417 (G3DSA:3.40.50.GENE3D); IPR042197 (G3DSA:1.10.8.GENE3D); IPR044974 (PANTHER); PTHR23155:SF1044 (PANTHER); IPR001611 (PROSITE_PROFILES); IPR027417 (SUPERFAMILY); SSF52058 (SUPERFAMILY)	P:GO:0006952; F:GO:0005515; F:GO:0043531	P:defense response; F:protein binding; F:ADP binding
0.0	true	[INTERPRO, BLASTED, MAPPED, ANNOTATED]	1257	20	RecName: Full=Putative disease resistance RPP13-like protein 1	XP_022745530.1|CNL	48.84	7	P:GO:0009416; P:GO:0042742; P:GO:0050832; F:GO:0004016; F:GO:0005515; C:GO:0005737; C:GO:0016020	P:response to light stimulus; P:defense response to bacterium; P:defense response to fungus; F:adenylate cyclase activity; F:protein binding; C:cytoplasm; C:membrane	EC:4.6.1.1	Adenylate cyclase	Coil (COILS); PR00364 (PRINTS); IPR032675 (G3DSA:3.80.10.GENE3D); IPR027417 (G3DSA:3.40.50.GENE3D); IPR041118 (PFAM); IPR002182 (PFAM); IPR042197 (G3DSA:1.10.8.GENE3D); G3DSA:1.20.5.4130 (GENE3D); IPR032675 (G3DSA:3.80.10.GENE3D); IPR032675 (G3DSA:3.80.10.GENE3D); IPR036388 (G3DSA:1.10.10.GENE3D); IPR044974 (PANTHER); PTHR23155:SF1138 (PANTHER); CYTOPLASMIC_DOMAIN (PHOBIUS); TRANSMEMBRANE (PHOBIU…	P:GO:0006952; F:GO:0043531	P:defense response; F:ADP binding
4.10739E-75	true	[INTERPRO, BLASTED, MAPPED, ANNOTATED]	1429	20	RecName: Full=Disease resistance protein At4g27190	XP_022747140.1|CNL	46.52	4	P:GO:0006952; P:GO:0009617; F:GO:0005488; C:GO:0005622	P:defense response; P:response to bacterium; F:binding; C:intracellular anatomical structure			Coil (COILS); PR00364 (PRINTS); IPR003593 (SMART); IPR002182 (PFAM); IPR032675 (G3DSA:3.80.10.GENE3D); IPR032675 (G3DSA:3.80.10.GENE3D); IPR027417 (G3DSA:3.40.50.GENE3D); IPR042197 (G3DSA:1.10.8.GENE3D); PTHR33463 (PANTHER); PTHR33463:SF57 (PANTHER); SIGNAL_PEPTIDE_C_REGION (PHOBIUS); SIGNAL_PEPTIDE (PHOBIUS); SIGNAL_PEPTIDE_N_REGION (PHOBIUS); NON_CYTOPLASMIC_DOMAIN (PHOBIUS); SIGNAL_PEPTIDE_H_R…	F:GO:0043531	F:ADP binding
1.57351E-135	true	[INTERPRO, BLASTED, MAPPED, ANNOTATED]	1249	20	RecName: Full=Disease resistance protein SUMM2; AltName: Full=Disease resistance protein At1g12280; AltName: Full=Protein SUPPRESSOR OF MKK1 MKK2 2	XP_022730153.1|CNL	56.37	23	P:GO:0000165; P:GO:0002237; P:GO:0008219; P:GO:0009414; P:GO:0009611; P:GO:0009631; P:GO:0009651; P:GO:0009875; P:GO:0010051; P:GO:0010200; P:GO:0018108; P:GO:0042542; P:GO:0042742; P:GO:0045087; P:GO:0060918; F:GO:0004708; F:GO:0004714; F:GO:0005524; F:GO:0019901; F:GO:0106310; F:GO:0106311; C:GO:0005737; C:GO:0005886	P:MAPK cascade; P:response to molecule of bacterial origin; P:cell death; P:response to water deprivation; P:response to wounding; P:cold acclimation; P:response to salt stress; P:pollen-pistil interaction; P:xylem and phloem pattern formation; P:response to chitin; P:peptidyl-tyrosine phosphorylation; P:response to hydrogen peroxide; P:defense response to bacterium; P:innate immune response; P:a…	EC:2.7.10.1; EC:2.7.12.1; EC:2.7.11.1; EC:2.7.12.2	Receptor protein-tyrosine kinase; Dual-specificity kinase; Non-specific serine/threonine protein kinase; Mitogen-activated protein kinase kinase	Coil (COILS); PR00364 (PRINTS); IPR000719 (PFAM); IPR027417 (G3DSA:3.40.50.GENE3D); IPR032675 (G3DSA:3.80.10.GENE3D); G3DSA:1.10.510.10 (GENE3D); IPR032675 (G3DSA:3.80.10.GENE3D); IPR002182 (PFAM); IPR042197 (G3DSA:1.10.8.GENE3D); IPR036388 (G3DSA:1.10.10.GENE3D); G3DSA:3.30.200.20 (GENE3D); PTHR24361:SF785 (PANTHER); PTHR24361 (PANTHER); IPR000719 (PROSITE_PROFILES); cd06623 (CDD); SSF52058 (SUP…	P:GO:0006468; F:GO:0004672; F:GO:0005524; F:GO:0043531	P:protein phosphorylation; F:protein kinase activity; F:ATP binding; F:ADP binding
1.57351E-135	true	[INTERPRO, BLASTED, MAPPED, ANNOTATED]	1249	20	RecName: Full=Disease resistance protein SUMM2; AltName: Full=Disease resistance protein At1g12280; AltName: Full=Protein SUPPRESSOR OF MKK1 MKK2 2	XP_022730152.1|CNL	56.28	23	P:GO:0000165; P:GO:0002237; P:GO:0008219; P:GO:0009414; P:GO:0009611; P:GO:0009631; P:GO:0009651; P:GO:0009875; P:GO:0010051; P:GO:0010200; P:GO:0018108; P:GO:0042542; P:GO:0042742; P:GO:0045087; P:GO:0060918; F:GO:0004708; F:GO:0004714; F:GO:0005515; F:GO:0005524; F:GO:0106310; F:GO:0106311; C:GO:0005737; C:GO:0005886	P:MAPK cascade; P:response to molecule of bacterial origin; P:cell death; P:response to water deprivation; P:response to wounding; P:cold acclimation; P:response to salt stress; P:pollen-pistil interaction; P:xylem and phloem pattern formation; P:response to chitin; P:peptidyl-tyrosine phosphorylation; P:response to hydrogen peroxide; P:defense response to bacterium; P:innate immune response; P:a…	EC:2.7.10.1; EC:2.7.12.1; EC:2.7.11.1; EC:2.7.12.2	Receptor protein-tyrosine kinase; Dual-specificity kinase; Non-specific serine/threonine protein kinase; Mitogen-activated protein kinase kinase	Coil (COILS); PR00364 (PRINTS); IPR032675 (G3DSA:3.80.10.GENE3D); IPR027417 (G3DSA:3.40.50.GENE3D); G3DSA:1.10.510.10 (GENE3D); IPR032675 (G3DSA:3.80.10.GENE3D); G3DSA:3.30.200.20 (GENE3D); IPR002182 (PFAM); IPR042197 (G3DSA:1.10.8.GENE3D); IPR036388 (G3DSA:1.10.10.GENE3D); IPR000719 (PFAM); PTHR24361:SF785 (PANTHER); PTHR24361 (PANTHER); IPR000719 (PROSITE_PROFILES); cd06623 (CDD); SSF52058 (SUP…	P:GO:0006468; F:GO:0004672; F:GO:0005524; F:GO:0043531	P:protein phosphorylation; F:protein kinase activity; F:ATP binding; F:ADP binding
1.45806E-107	true	[INTERPRO, BLASTED, MAPPED, ANNOTATED]	992	20	RecName: Full=Probable disease resistance protein At4g27220	XP_022734760.1|CNL	50.98	8	P:GO:0009626; P:GO:0042742; F:GO:0000166; F:GO:0038023; F:GO:0042802; C:GO:0005737; C:GO:0005886; C:GO:0043231	P:plant-type hypersensitive response; P:defense response to bacterium; F:nucleotide binding; F:signaling receptor activity; F:identical protein binding; C:cytoplasm; C:plasma membrane; C:intracellular membrane-bounded organelle			Coil (COILS); PR00364 (PRINTS); IPR003593 (SMART); IPR003591 (SMART); IPR001611 (PFAM); IPR032675 (G3DSA:3.80.10.GENE3D); IPR036388 (G3DSA:1.10.10.GENE3D); IPR042197 (G3DSA:1.10.8.GENE3D); IPR027417 (G3DSA:3.40.50.GENE3D); IPR002182 (PFAM); IPR032675 (G3DSA:3.80.10.GENE3D); PTHR23155:SF1032 (PANTHER); IPR044974 (PANTHER); IPR001611 (PROSITE_PROFILES); SSF52058 (SUPERFAMILY); IPR027417 (SUPERFAMIL…	P:GO:0006952; F:GO:0005515; F:GO:0043531	P:defense response; F:protein binding; F:ADP binding
0.0	true	[INTERPRO, BLASTED, MAPPED, ANNOTATED]	1264	20	RecName: Full=Putative disease resistance RPP13-like protein 1	XP_022745598.1|CNL	46.93	5	P:GO:0042742; P:GO:0050832; F:GO:0004016; F:GO:0005515; C:GO:0016020	P:defense response to bacterium; P:defense response to fungus; F:adenylate cyclase activity; F:protein binding; C:membrane	EC:4.6.1.1	Adenylate cyclase	Coil (COILS); PR00364 (PRINTS); IPR027417 (G3DSA:3.40.50.GENE3D); IPR032675 (G3DSA:3.80.10.GENE3D); IPR002182 (PFAM); IPR032675 (G3DSA:3.80.10.GENE3D); IPR036388 (G3DSA:1.10.10.GENE3D); G3DSA:1.20.5.4130 (GENE3D); IPR042197 (G3DSA:1.10.8.GENE3D); IPR041118 (PFAM); PTHR23155:SF1055 (PANTHER); IPR044974 (PANTHER); IPR044974 (PANTHER); SIGNAL_PEPTIDE (PHOBIUS); SIGNAL_PEPTIDE_N_REGION (PHOBIUS); NON…	P:GO:0006952; F:GO:0043531	P:defense response; F:ADP binding
2.7084E-127	true	[INTERPRO, BLASTED, MAPPED, ANNOTATED]	849	20	RecName: Full=Putative disease resistance protein RGA1; AltName: Full=RGA3-blb	XP_022760973.1|CNL	49.1	5	P:GO:0009617; P:GO:0098542; F:GO:0005515; C:GO:0005622; C:GO:0005886	P:response to bacterium; P:defense response to other organism; F:protein binding; C:intracellular anatomical structure; C:plasma membrane			Coil (COILS); PR00364 (PRINTS); IPR032675 (G3DSA:3.80.10.GENE3D); IPR042197 (G3DSA:1.10.8.GENE3D); IPR032675 (G3DSA:3.80.10.GENE3D); IPR036388 (G3DSA:1.10.10.GENE3D); IPR027417 (G3DSA:3.40.50.GENE3D); IPR002182 (PFAM); PTHR23155:SF1139 (PANTHER); IPR044974 (PANTHER); IPR027417 (SUPERFAMILY); SSF52058 (SUPERFAMILY); SSF52047 (SUPERFAMILY)	P:GO:0006952; F:GO:0043531	P:defense response; F:ADP binding
3.22163E-111	true	[INTERPRO, BLASTED, MAPPED, ANNOTATED]	967	20	RecName: Full=Disease resistance protein At4g27190	XP_022735412.1|CNL	50.66	8	P:GO:0008219; P:GO:0009617; P:GO:0098542; F:GO:0000166; F:GO:0005515; C:GO:0005737; C:GO:0016020; C:GO:0043231	P:cell death; P:response to bacterium; P:defense response to other organism; F:nucleotide binding; F:protein binding; C:cytoplasm; C:membrane; C:intracellular membrane-bounded organelle			Coil (COILS); PR00364 (PRINTS); IPR003591 (SMART); IPR036388 (G3DSA:1.10.10.GENE3D); IPR001611 (PFAM); IPR042197 (G3DSA:1.10.8.GENE3D); IPR032675 (G3DSA:3.80.10.GENE3D); IPR027417 (G3DSA:3.40.50.GENE3D); IPR002182 (PFAM); IPR032675 (G3DSA:3.80.10.GENE3D); IPR044974 (PANTHER); PTHR23155:SF1032 (PANTHER); IPR001611 (PROSITE_PROFILES); cd00009 (CDD); SSF52058 (SUPERFAMILY); IPR027417 (SUPERFAMILY)	P:GO:0006952; F:GO:0005515; F:GO:0043531	P:defense response; F:protein binding; F:ADP binding
0.0	true	[INTERPRO, BLASTED, MAPPED, ANNOTATED]	1434	20	RecName: Full=Putative disease resistance RPP13-like protein 1	XP_022746087.1|CNL	48.97	4	P:GO:0009620; P:GO:0042742; F:GO:0005515; C:GO:0016020	P:response to fungus; P:defense response to bacterium; F:protein binding; C:membrane			Coil (COILS); PR00364 (PRINTS); IPR036388 (G3DSA:1.10.10.GENE3D); IPR042197 (G3DSA:1.10.8.GENE3D); IPR027417 (G3DSA:3.40.50.GENE3D); IPR032675 (G3DSA:3.80.10.GENE3D); G3DSA:1.20.5.4130 (GENE3D); IPR041118 (PFAM); IPR002182 (PFAM); IPR032675 (G3DSA:3.80.10.GENE3D); IPR044974 (PANTHER); PTHR23155:SF1138 (PANTHER); IPR038005 (CDD); SSF52058 (SUPERFAMILY); SSF52058 (SUPERFAMILY); IPR027417 (SUPERFAMI…	P:GO:0006952; F:GO:0043531	P:defense response; F:ADP binding
1.48699E-74	true	[INTERPRO, BLASTED, MAPPED, ANNOTATED]	1437	20	RecName: Full=Disease resistance protein At4g27190	XP_022753326.1|CNL	47.71	4	P:GO:0006952; P:GO:0009617; F:GO:0000166; C:GO:0005737	P:defense response; P:response to bacterium; F:nucleotide binding; C:cytoplasm			Coil (COILS); PR00364 (PRINTS); IPR032675 (G3DSA:3.80.10.GENE3D); IPR032675 (G3DSA:3.80.10.GENE3D); IPR032675 (G3DSA:3.80.10.GENE3D); IPR027417 (G3DSA:3.40.50.GENE3D); IPR002182 (PFAM); IPR036388 (G3DSA:1.10.10.GENE3D); IPR042197 (G3DSA:1.10.8.GENE3D); PTHR33463 (PANTHER); PTHR33463:SF100 (PANTHER); PTHR33463:SF100 (PANTHER); PTHR33463 (PANTHER); PTHR33463 (PANTHER); PTHR33463:SF100 (PANTHER); PT…	F:GO:0005515; F:GO:0043531	F:protein binding; F:ADP binding
0.0	true	[INTERPRO, BLASTED, MAPPED, ANNOTATED]	1228	20	RecName: Full=Putative disease resistance RPP13-like protein 1	XP_022746486.1|CNL	47.65	6	P:GO:0009416; P:GO:0009620; P:GO:0010033; P:GO:0042742; F:GO:0005515; C:GO:0016020	P:response to light stimulus; P:response to fungus; P:response to organic substance; P:defense response to bacterium; F:protein binding; C:membrane			Coil (COILS); PR00364 (PRINTS); IPR042197 (G3DSA:1.10.8.GENE3D); G3DSA:1.20.5.4130 (GENE3D); IPR032675 (G3DSA:3.80.10.GENE3D); IPR002182 (PFAM); IPR032675 (G3DSA:3.80.10.GENE3D); IPR041118 (PFAM); IPR027417 (G3DSA:3.40.50.GENE3D); IPR036388 (G3DSA:1.10.10.GENE3D); PTHR23155:SF1138 (PANTHER); IPR044974 (PANTHER); IPR038005 (CDD); cd00009 (CDD); IPR027417 (SUPERFAMILY); SSF52058 (SUPERFAMILY); SSF5…	P:GO:0006952; F:GO:0043531	P:defense response; F:ADP binding
2.68844E-107	true	[INTERPRO, BLASTED, MAPPED, ANNOTATED]	995	20	RecName: Full=Disease resistance protein At4g27190	XP_022749330.1|CNL	50.73	7	P:GO:0008219; P:GO:0009617; P:GO:0098542; F:GO:0000166; F:GO:0005515; C:GO:0005737; C:GO:0016020	P:cell death; P:response to bacterium; P:defense response to other organism; F:nucleotide binding; F:protein binding; C:cytoplasm; C:membrane			Coil (COILS); PR00364 (PRINTS); IPR001611 (PFAM); IPR042197 (G3DSA:1.10.8.GENE3D); IPR032675 (G3DSA:3.80.10.GENE3D); IPR002182 (PFAM); IPR032675 (G3DSA:3.80.10.GENE3D); IPR027417 (G3DSA:3.40.50.GENE3D); IPR044974 (PANTHER); PTHR23155:SF1032 (PANTHER); cd00009 (CDD); SSF52058 (SUPERFAMILY); IPR027417 (SUPERFAMILY)	P:GO:0006952; F:GO:0005515; F:GO:0043531	P:defense response; F:protein binding; F:ADP binding
0.0	true	[INTERPRO, BLASTED, MAPPED, ANNOTATED]	1127	20	RecName: Full=Putative disease resistance RPP13-like protein 1	XP_022756847.1|CNL	48.44	8	P:GO:0009416; P:GO:0010033; P:GO:0042742; P:GO:0050832; F:GO:0004016; F:GO:0005515; C:GO:0005622; C:GO:0016020	P:response to light stimulus; P:response to organic substance; P:defense response to bacterium; P:defense response to fungus; F:adenylate cyclase activity; F:protein binding; C:intracellular anatomical structure; C:membrane	EC:4.6.1.1	Adenylate cyclase	Coil (COILS); PR00364 (PRINTS); IPR032675 (G3DSA:3.80.10.GENE3D); G3DSA:1.20.5.4130 (GENE3D); IPR032675 (G3DSA:3.80.10.GENE3D); IPR032675 (G3DSA:3.80.10.GENE3D); IPR002182 (PFAM); IPR042197 (G3DSA:1.10.8.GENE3D); IPR041118 (PFAM); IPR027417 (G3DSA:3.40.50.GENE3D); IPR036388 (G3DSA:1.10.10.GENE3D); PTHR23155:SF1138 (PANTHER); IPR044974 (PANTHER); IPR038005 (CDD); SSF52047 (SUPERFAMILY); IPR027417 …	P:GO:0006952; F:GO:0043531	P:defense response; F:ADP binding
7.85315E-143	true	[INTERPRO, BLASTED, MAPPED, ANNOTATED]	1005	20	RecName: Full=Putative disease resistance protein RGA3; AltName: Full=Blight resistance protein B149; AltName: Full=RGA1-blb	XP_022715080.1|CNL	46.17	3	P:GO:0098542; F:GO:0005515; C:GO:0016020	P:defense response to other organism; F:protein binding; C:membrane			Coil (COILS); PR00364 (PRINTS); IPR042197 (G3DSA:1.10.8.GENE3D); IPR032675 (G3DSA:3.80.10.GENE3D); IPR002182 (PFAM); IPR036388 (G3DSA:1.10.10.GENE3D); IPR041118 (PFAM); IPR027417 (G3DSA:3.40.50.GENE3D); G3DSA:1.20.5.4130 (GENE3D); PTHR23155:SF1003 (PANTHER); IPR044974 (PANTHER); IPR038005 (CDD); SSF52058 (SUPERFAMILY); IPR027417 (SUPERFAMILY)	P:GO:0006952; F:GO:0043531	P:defense response; F:ADP binding
1.37095E-156	true	[INTERPRO, BLASTED, MAPPED, ANNOTATED]	1158	20	RecName: Full=Putative disease resistance protein RGA3; AltName: Full=Blight resistance protein B149; AltName: Full=RGA1-blb	XP_022718720.1|CNL	47.64	5	P:GO:0009416; P:GO:0042742; F:GO:0005488; C:GO:0005622; C:GO:0016020	P:response to light stimulus; P:defense response to bacterium; F:binding; C:intracellular anatomical structure; C:membrane			Coil (COILS); Coil (COILS); PR00364 (PRINTS); IPR032675 (G3DSA:3.80.10.GENE3D); G3DSA:1.20.5.4130 (GENE3D); IPR027417 (G3DSA:3.40.50.GENE3D); IPR002182 (PFAM); IPR041118 (PFAM); IPR036388 (G3DSA:1.10.10.GENE3D); IPR032675 (G3DSA:3.80.10.GENE3D); PTHR23155:SF1055 (PANTHER); IPR044974 (PANTHER); NON_CYTOPLASMIC_DOMAIN (PHOBIUS); CYTOPLASMIC_DOMAIN (PHOBIUS); TRANSMEMBRANE (PHOBIUS); IPR038005 (CDD)…	P:GO:0006952; F:GO:0043531	P:defense response; F:ADP binding
3.30988E-112	true	[INTERPRO, BLASTED, MAPPED, ANNOTATED]	613	20	RecName: Full=Putative disease resistance protein RGA1; AltName: Full=RGA3-blb	XP_022717686.1|CNL	48.9	6	P:GO:0009416; P:GO:0051716; P:GO:0098542; F:GO:0005515; C:GO:0005622; C:GO:0005886	P:response to light stimulus; P:cellular response to stimulus; P:defense response to other organism; F:protein binding; C:intracellular anatomical structure; C:plasma membrane			Coil (COILS); PR00364 (PRINTS); IPR002182 (PFAM); IPR027417 (G3DSA:3.40.50.GENE3D); IPR036388 (G3DSA:1.10.10.GENE3D); IPR042197 (G3DSA:1.10.8.GENE3D); IPR032675 (G3DSA:3.80.10.GENE3D); IPR044974 (PANTHER); PTHR23155:SF1055 (PANTHER); IPR027417 (SUPERFAMILY); SSF52058 (SUPERFAMILY)	P:GO:0006952; F:GO:0043531	P:defense response; F:ADP binding
8.33203E-86	true	[INTERPRO, BLASTED, MAPPED, ANNOTATED]	1648	20	RecName: Full=Probable disease resistance protein At4g27220	XP_022766686.1|CNL	48.3	4	P:GO:0006952; P:GO:0009617; F:GO:0000166; C:GO:0005737	P:defense response; P:response to bacterium; F:nucleotide binding; C:cytoplasm			Coil (COILS); PR00364 (PRINTS); IPR036388 (G3DSA:1.10.10.GENE3D); IPR027417 (G3DSA:3.40.50.GENE3D); IPR032675 (G3DSA:3.80.10.GENE3D); IPR032675 (G3DSA:3.80.10.GENE3D); IPR002182 (PFAM); IPR032675 (G3DSA:3.80.10.GENE3D); IPR042197 (G3DSA:1.10.8.GENE3D); IPR032675 (G3DSA:3.80.10.GENE3D); PTHR33463 (PANTHER); PTHR33463 (PANTHER); PTHR33463:SF94 (PANTHER); PTHR33463:SF94 (PANTHER); IPR027417 (SUPERFA…	F:GO:0043531	F:ADP binding
0.0	true	[INTERPRO, BLASTED, MAPPED, ANNOTATED]	1434	20	RecName: Full=Putative disease resistance RPP13-like protein 1	XP_022746082.1|CNL	48.97	4	P:GO:0009620; P:GO:0042742; F:GO:0005515; C:GO:0016020	P:response to fungus; P:defense response to bacterium; F:protein binding; C:membrane			Coil (COILS); PR00364 (PRINTS); IPR036388 (G3DSA:1.10.10.GENE3D); IPR042197 (G3DSA:1.10.8.GENE3D); IPR027417 (G3DSA:3.40.50.GENE3D); IPR032675 (G3DSA:3.80.10.GENE3D); G3DSA:1.20.5.4130 (GENE3D); IPR041118 (PFAM); IPR002182 (PFAM); IPR032675 (G3DSA:3.80.10.GENE3D); IPR044974 (PANTHER); PTHR23155:SF1138 (PANTHER); IPR038005 (CDD); SSF52058 (SUPERFAMILY); SSF52058 (SUPERFAMILY); IPR027417 (SUPERFAMI…	P:GO:0006952; F:GO:0043531	P:defense response; F:ADP binding
6.98641E-56	true	[INTERPRO, BLASTED, MAPPED, ANNOTATED]	1432	20	RecName: Full=Disease resistance protein RPS2; AltName: Full=Resistance to Pseudomonas syringae protein 2	XP_022745672.1|CNL	46.8	7	P:GO:0008219; P:GO:0009617; P:GO:0098542; F:GO:0000166; F:GO:0005515; C:GO:0005737; C:GO:0016020	P:cell death; P:response to bacterium; P:defense response to other organism; F:nucleotide binding; F:protein binding; C:cytoplasm; C:membrane			Coil (COILS); PR00364 (PRINTS); IPR003593 (SMART); IPR032675 (G3DSA:3.80.10.GENE3D); IPR027417 (G3DSA:3.40.50.GENE3D); IPR032675 (G3DSA:3.80.10.GENE3D); IPR042197 (G3DSA:1.10.8.GENE3D); IPR032675 (G3DSA:3.80.10.GENE3D); IPR002182 (PFAM); PTHR33463:SF57 (PANTHER); PTHR33463:SF57 (PANTHER); PTHR33463:SF57 (PANTHER); PTHR33463 (PANTHER); PTHR33463 (PANTHER); SIGNAL_PEPTIDE_H_REGION (PHOBIUS); SIGNAL…	F:GO:0043531	F:ADP binding
1.09542E-95	true	[INTERPRO, BLASTED, MAPPED, ANNOTATED]	917	20	RecName: Full=Disease resistance protein At4g27190	XP_022722320.1|CNL	49.55	6	P:GO:0006952; P:GO:0009617; F:GO:0000166; F:GO:0005515; C:GO:0005829; C:GO:0016020	P:defense response; P:response to bacterium; F:nucleotide binding; F:protein binding; C:cytosol; C:membrane			Coil (COILS); Coil (COILS); PR00364 (PRINTS); IPR003591 (SMART); IPR032675 (G3DSA:3.80.10.GENE3D); IPR001611 (PFAM); IPR027417 (G3DSA:3.40.50.GENE3D); IPR002182 (PFAM); IPR042197 (G3DSA:1.10.8.GENE3D); IPR036388 (G3DSA:1.10.10.GENE3D); IPR032675 (G3DSA:3.80.10.GENE3D); IPR044974 (PANTHER); PTHR23155:SF1032 (PANTHER); IPR001611 (PROSITE_PROFILES); IPR027417 (SUPERFAMILY); SSF52058 (SUPERFAMILY)	P:GO:0006952; F:GO:0005515; F:GO:0043531	P:defense response; F:protein binding; F:ADP binding
1.36463E-156	true	[INTERPRO, BLASTED, MAPPED, ANNOTATED]	1160	20	RecName: Full=Putative disease resistance protein RGA3; AltName: Full=Blight resistance protein B149; AltName: Full=RGA1-blb	XP_022718719.1|CNL	47.64	5	P:GO:0009416; P:GO:0042742; F:GO:0005488; C:GO:0005622; C:GO:0016020	P:response to light stimulus; P:defense response to bacterium; F:binding; C:intracellular anatomical structure; C:membrane			Coil (COILS); Coil (COILS); PR00364 (PRINTS); G3DSA:1.20.5.4130 (GENE3D); IPR041118 (PFAM); IPR036388 (G3DSA:1.10.10.GENE3D); IPR032675 (G3DSA:3.80.10.GENE3D); IPR002182 (PFAM); IPR032675 (G3DSA:3.80.10.GENE3D); IPR027417 (G3DSA:3.40.50.GENE3D); PTHR23155:SF1055 (PANTHER); IPR044974 (PANTHER); NON_CYTOPLASMIC_DOMAIN (PHOBIUS); CYTOPLASMIC_DOMAIN (PHOBIUS); TRANSMEMBRANE (PHOBIUS); IPR038005 (CDD)…	P:GO:0006952; F:GO:0043531	P:defense response; F:ADP binding
1.22099E-116	true	[INTERPRO, BLASTED, MAPPED, ANNOTATED]	768	20	RecName: Full=Putative disease resistance protein RGA1; AltName: Full=RGA3-blb	XP_022743792.1|CNL	47.83	6	P:GO:0009416; P:GO:0009620; P:GO:0010033; P:GO:0098542; F:GO:0005515; C:GO:0016020	P:response to light stimulus; P:response to fungus; P:response to organic substance; P:defense response to other organism; F:protein binding; C:membrane			Coil (COILS); Coil (COILS); PR00364 (PRINTS); IPR002182 (PFAM); IPR027417 (G3DSA:3.40.50.GENE3D); IPR036388 (G3DSA:1.10.10.GENE3D); IPR032675 (G3DSA:3.80.10.GENE3D); IPR041118 (PFAM); IPR042197 (G3DSA:1.10.8.GENE3D); G3DSA:1.20.5.4130 (GENE3D); IPR044974 (PANTHER); PTHR23155:SF1003 (PANTHER); IPR038005 (CDD); SSF52058 (SUPERFAMILY); IPR027417 (SUPERFAMILY)	P:GO:0006952; F:GO:0043531	P:defense response; F:ADP binding
4.07871E-148	true	[INTERPRO, BLASTED, MAPPED, ANNOTATED]	1001	20	RecName: Full=Putative disease resistance protein RGA3; AltName: Full=Blight resistance protein B149; AltName: Full=RGA1-blb	XP_022721420.1|CNL	47.18	5	P:GO:0009620; P:GO:0010033; P:GO:0098542; F:GO:0005515; C:GO:0016020	P:response to fungus; P:response to organic substance; P:defense response to other organism; F:protein binding; C:membrane			Coil (COILS); PR00364 (PRINTS); IPR042197 (G3DSA:1.10.8.GENE3D); IPR036388 (G3DSA:1.10.10.GENE3D); IPR041118 (PFAM); IPR002182 (PFAM); IPR032675 (G3DSA:3.80.10.GENE3D); IPR027417 (G3DSA:3.40.50.GENE3D); G3DSA:1.20.5.4130 (GENE3D); PTHR23155:SF1003 (PANTHER); IPR044974 (PANTHER); IPR038005 (CDD); IPR027417 (SUPERFAMILY); SSF52058 (SUPERFAMILY)	P:GO:0006952; F:GO:0043531	P:defense response; F:ADP binding
0.0	true	[INTERPRO, BLASTED, MAPPED, ANNOTATED]	1418	20	RecName: Full=Putative disease resistance RPP13-like protein 1	XP_022717248.1|CNL	47.11	4	P:GO:0009620; P:GO:0098542; F:GO:0005515; C:GO:0016020	P:response to fungus; P:defense response to other organism; F:protein binding; C:membrane			Coil (COILS); PR00364 (PRINTS); IPR002182 (PFAM); IPR027417 (G3DSA:3.40.50.GENE3D); IPR032675 (G3DSA:3.80.10.GENE3D); IPR036388 (G3DSA:1.10.10.GENE3D); IPR041118 (PFAM); IPR042197 (G3DSA:1.10.8.GENE3D); IPR032675 (G3DSA:3.80.10.GENE3D); G3DSA:1.20.5.4130 (GENE3D); PTHR23155:SF1138 (PANTHER); IPR044974 (PANTHER); cd00009 (CDD); IPR038005 (CDD); SSF52058 (SUPERFAMILY); SSF52058 (SUPERFAMILY); IPR02…	P:GO:0006952; F:GO:0043531	P:defense response; F:ADP binding
6.96389E-97	true	[INTERPRO, BLASTED, MAPPED, ANNOTATED]	911	20	RecName: Full=Probable disease resistance protein At4g27220	XP_022764175.1|CNL	49.77	6	P:GO:0006952; P:GO:0009617; F:GO:0000166; F:GO:0005515; C:GO:0005829; C:GO:0016020	P:defense response; P:response to bacterium; F:nucleotide binding; F:protein binding; C:cytosol; C:membrane			Coil (COILS); Coil (COILS); PR00364 (PRINTS); IPR003591 (SMART); IPR032675 (G3DSA:3.80.10.GENE3D); IPR027417 (G3DSA:3.40.50.GENE3D); IPR042197 (G3DSA:1.10.8.GENE3D); IPR001611 (PFAM); IPR036388 (G3DSA:1.10.10.GENE3D); IPR002182 (PFAM); IPR032675 (G3DSA:3.80.10.GENE3D); PTHR23155:SF1032 (PANTHER); IPR044974 (PANTHER); IPR001611 (PROSITE_PROFILES); IPR027417 (SUPERFAMILY); SSF52058 (SUPERFAMILY)	P:GO:0006952; F:GO:0005515; F:GO:0043531	P:defense response; F:protein binding; F:ADP binding
7.84708E-77	true	[INTERPRO, BLASTED, MAPPED, ANNOTATED]	1833	20	RecName: Full=Probable disease resistance protein At4g27220	XP_022733513.1|CNL	46.33	4	P:GO:0006952; P:GO:0009617; F:GO:0000166; C:GO:0005737	P:defense response; P:response to bacterium; F:nucleotide binding; C:cytoplasm			Coil (COILS); Coil (COILS); PR00364 (PRINTS); IPR032675 (G3DSA:3.80.10.GENE3D); IPR027417 (G3DSA:3.40.50.GENE3D); IPR032675 (G3DSA:3.80.10.GENE3D); IPR032675 (G3DSA:3.80.10.GENE3D); IPR036388 (G3DSA:1.10.10.GENE3D); IPR032675 (G3DSA:3.80.10.GENE3D); IPR042197 (G3DSA:1.10.8.GENE3D); IPR002182 (PFAM); PTHR33463 (PANTHER); PTHR33463:SF100 (PANTHER); PTHR33463:SF100 (PANTHER); PTHR33463 (PANTHER); PT…	F:GO:0043531	F:ADP binding
7.77168E-75	true	[INTERPRO, BLASTED, MAPPED, ANNOTATED]	1599	20	RecName: Full=Disease resistance protein At4g27190	XP_022747139.1|CNL	46.54	4	P:GO:0006952; P:GO:0009617; F:GO:0005488; C:GO:0005622	P:defense response; P:response to bacterium; F:binding; C:intracellular anatomical structure			Coil (COILS); PR00364 (PRINTS); IPR003593 (SMART); IPR032675 (G3DSA:3.80.10.GENE3D); IPR027417 (G3DSA:3.40.50.GENE3D); IPR042197 (G3DSA:1.10.8.GENE3D); IPR002182 (PFAM); IPR032675 (G3DSA:3.80.10.GENE3D); PTHR33463:SF57 (PANTHER); PTHR33463:SF57 (PANTHER); PTHR33463 (PANTHER); SIGNAL_PEPTIDE (PHOBIUS); NON_CYTOPLASMIC_DOMAIN (PHOBIUS); SIGNAL_PEPTIDE_H_REGION (PHOBIUS); SIGNAL_PEPTIDE_N_REGION (PH…	F:GO:0043531	F:ADP binding
1.58155E-68	true	[INTERPRO, BLASTED, MAPPED, ANNOTATED]	734	20	RecName: Full=Disease resistance protein At4g27190	XP_022718516.1|CNL	46.97	4	P:GO:0006952; P:GO:0009617; F:GO:0000166; C:GO:0005737	P:defense response; P:response to bacterium; F:nucleotide binding; C:cytoplasm			Coil (COILS); PR00364 (PRINTS); IPR003593 (SMART); IPR027417 (G3DSA:3.40.50.GENE3D); IPR032675 (G3DSA:3.80.10.GENE3D); IPR002182 (PFAM); IPR042197 (G3DSA:1.10.8.GENE3D); IPR001611 (PFAM); PTHR33463 (PANTHER); PTHR33463:SF50 (PANTHER); SIGNAL_PEPTIDE (PHOBIUS); NON_CYTOPLASMIC_DOMAIN (PHOBIUS); SIGNAL_PEPTIDE_C_REGION (PHOBIUS); SIGNAL_PEPTIDE_H_REGION (PHOBIUS); SIGNAL_PEPTIDE_N_REGION (PHOBIUS);…	F:GO:0005515; F:GO:0043531	F:protein binding; F:ADP binding
5.38335E-171	true	[INTERPRO, BLASTED, MAPPED, ANNOTATED]	1200	20	RecName: Full=Putative disease resistance protein RGA3; AltName: Full=Blight resistance protein B149; AltName: Full=RGA1-blb	XP_022726308.1|CNL	48.45	3	P:GO:0042742; F:GO:0005515; C:GO:0016020	P:defense response to bacterium; F:protein binding; C:membrane			Coil (COILS); PR00364 (PRINTS); IPR001611 (PFAM); IPR002182 (PFAM); IPR036388 (G3DSA:1.10.10.GENE3D); IPR027417 (G3DSA:3.40.50.GENE3D); IPR041118 (PFAM); IPR032675 (G3DSA:3.80.10.GENE3D); IPR032675 (G3DSA:3.80.10.GENE3D); G3DSA:1.20.5.4130 (GENE3D); IPR042197 (G3DSA:1.10.8.GENE3D); IPR044974 (PANTHER); PTHR23155:SF1113 (PANTHER); IPR038005 (CDD); SSF52058 (SUPERFAMILY); IPR027417 (SUPERFAMILY); S…	P:GO:0006952; F:GO:0005515; F:GO:0043531	P:defense response; F:protein binding; F:ADP binding
9.72435E-70	true	[INTERPRO, BLASTED, MAPPED, ANNOTATED]	1355	20	RecName: Full=Probable disease resistance protein At4g27220	XP_022735538.1|CNL	45.49	4	P:GO:0006952; P:GO:0009617; F:GO:0000166; C:GO:0005737	P:defense response; P:response to bacterium; F:nucleotide binding; C:cytoplasm			Coil (COILS); Coil (COILS); PR00364 (PRINTS); IPR003593 (SMART); IPR032675 (G3DSA:3.80.10.GENE3D); IPR002182 (PFAM); IPR013126 (PFAM); IPR036388 (G3DSA:1.10.10.GENE3D); IPR032675 (G3DSA:3.80.10.GENE3D); IPR027417 (G3DSA:3.40.50.GENE3D); IPR042197 (G3DSA:1.10.8.GENE3D); IPR029048 (G3DSA:1.20.1270.GENE3D); PTHR33463:SF95 (PANTHER); PTHR33463 (PANTHER); PTHR33463 (PANTHER); PTHR33463:SF95 (PANTHER);…	F:GO:0005524; F:GO:0016887; F:GO:0043531	F:ATP binding; F:ATP hydrolysis activity; F:ADP binding
0.0	true	[INTERPRO, BLASTED, MAPPED, ANNOTATED]	1370	20	RecName: Full=Putative disease resistance RPP13-like protein 1	XP_022746864.1|CNL	48.22	4	P:GO:0009620; P:GO:0042742; F:GO:0005515; C:GO:0016020	P:response to fungus; P:defense response to bacterium; F:protein binding; C:membrane			Coil (COILS); PR00364 (PRINTS); IPR042197 (G3DSA:1.10.8.GENE3D); IPR032675 (G3DSA:3.80.10.GENE3D); IPR002182 (PFAM); G3DSA:1.20.5.4130 (GENE3D); IPR041118 (PFAM); IPR032675 (G3DSA:3.80.10.GENE3D); IPR036388 (G3DSA:1.10.10.GENE3D); IPR032675 (G3DSA:3.80.10.GENE3D); IPR027417 (G3DSA:3.40.50.GENE3D); IPR044974 (PANTHER); PTHR23155:SF1138 (PANTHER); IPR027417 (SUPERFAMILY); SSF52058 (SUPERFAMILY); SS…	P:GO:0006952; F:GO:0043531	P:defense response; F:ADP binding
9.22323E-77	true	[INTERPRO, BLASTED, MAPPED, ANNOTATED]	1517	20	RecName: Full=Disease resistance protein At4g27190	XP_022745661.1|CNL	46.27	4	P:GO:0006952; P:GO:0009617; F:GO:0000166; C:GO:0005737	P:defense response; P:response to bacterium; F:nucleotide binding; C:cytoplasm			Coil (COILS); PR00364 (PRINTS); IPR003593 (SMART); IPR002182 (PFAM); IPR001611 (PFAM); IPR027417 (G3DSA:3.40.50.GENE3D); IPR042197 (G3DSA:1.10.8.GENE3D); IPR032675 (G3DSA:3.80.10.GENE3D); IPR032675 (G3DSA:3.80.10.GENE3D); IPR032675 (G3DSA:3.80.10.GENE3D); PTHR33463:SF57 (PANTHER); PTHR33463:SF57 (PANTHER); PTHR33463 (PANTHER); NON_CYTOPLASMIC_DOMAIN (PHOBIUS); SIGNAL_PEPTIDE_H_REGION (PHOBIUS); S…	F:GO:0005515; F:GO:0043531	F:protein binding; F:ADP binding
0.0	true	[INTERPRO, BLASTED, MAPPED, ANNOTATED]	1434	20	RecName: Full=Putative disease resistance RPP13-like protein 1	XP_022746085.1|CNL	48.97	4	P:GO:0009620; P:GO:0042742; F:GO:0005515; C:GO:0016020	P:response to fungus; P:defense response to bacterium; F:protein binding; C:membrane			Coil (COILS); PR00364 (PRINTS); IPR036388 (G3DSA:1.10.10.GENE3D); IPR042197 (G3DSA:1.10.8.GENE3D); IPR027417 (G3DSA:3.40.50.GENE3D); IPR032675 (G3DSA:3.80.10.GENE3D); G3DSA:1.20.5.4130 (GENE3D); IPR041118 (PFAM); IPR002182 (PFAM); IPR032675 (G3DSA:3.80.10.GENE3D); IPR044974 (PANTHER); PTHR23155:SF1138 (PANTHER); IPR038005 (CDD); SSF52058 (SUPERFAMILY); SSF52058 (SUPERFAMILY); IPR027417 (SUPERFAMI…	P:GO:0006952; F:GO:0043531	P:defense response; F:ADP binding
5.34191E-30	true	[INTERPRO, BLASTED, MAPPED, ANNOTATED]	1453	20	RecName: Full=ToMV resistance protein Tm-2(2); AltName: Full=Disease resistance protein Tm-2(2); AltName: Full=ToMV resistance protein Tm-2a	XP_022719299.1|CNL	46.82	6	P:GO:0009626; P:GO:0010033; F:GO:0005488; C:GO:0005737; C:GO:0005886; C:GO:0009506	P:plant-type hypersensitive response; P:response to organic substance; F:binding; C:cytoplasm; C:plasma membrane; C:plasmodesma			Coil (COILS); PR00364 (PRINTS); IPR027417 (G3DSA:3.40.50.GENE3D); IPR032675 (G3DSA:3.80.10.GENE3D); IPR002182 (PFAM); IPR032675 (G3DSA:3.80.10.GENE3D); IPR042197 (G3DSA:1.10.8.GENE3D); IPR036388 (G3DSA:1.10.10.GENE3D); mobidb-lite (MOBIDB_LITE); mobidb-lite (MOBIDB_LITE); mobidb-lite (MOBIDB_LITE); mobidb-lite (MOBIDB_LITE); mobidb-lite (MOBIDB_LITE); mobidb-lite (MOBIDB_LITE); mobidb-lite (MOBID…	P:GO:0006952; F:GO:0043531	P:defense response; F:ADP binding
4.50744E-110	true	[INTERPRO, BLASTED, MAPPED, ANNOTATED]	980	20	RecName: Full=Probable disease resistance protein At4g27220	XP_022764391.1|CNL	51.89	7	P:GO:0009617; P:GO:0010942; P:GO:0098542; F:GO:0000166; F:GO:0005515; C:GO:0005829; C:GO:0005886	P:response to bacterium; P:positive regulation of cell death; P:defense response to other organism; F:nucleotide binding; F:protein binding; C:cytosol; C:plasma membrane			Coil (COILS); Coil (COILS); PR00364 (PRINTS); IPR001611 (PFAM); IPR002182 (PFAM); IPR032675 (G3DSA:3.80.10.GENE3D); IPR027417 (G3DSA:3.40.50.GENE3D); IPR042197 (G3DSA:1.10.8.GENE3D); IPR044974 (PANTHER); PTHR23155:SF1032 (PANTHER); SSF52058 (SUPERFAMILY); IPR027417 (SUPERFAMILY)	P:GO:0006952; F:GO:0005515; F:GO:0043531	P:defense response; F:protein binding; F:ADP binding
9.22323E-77	true	[INTERPRO, BLASTED, MAPPED, ANNOTATED]	1517	20	RecName: Full=Disease resistance protein At4g27190	XP_022745669.1|CNL	46.27	4	P:GO:0006952; P:GO:0009617; F:GO:0000166; C:GO:0005737	P:defense response; P:response to bacterium; F:nucleotide binding; C:cytoplasm			Coil (COILS); PR00364 (PRINTS); IPR003593 (SMART); IPR002182 (PFAM); IPR001611 (PFAM); IPR027417 (G3DSA:3.40.50.GENE3D); IPR042197 (G3DSA:1.10.8.GENE3D); IPR032675 (G3DSA:3.80.10.GENE3D); IPR032675 (G3DSA:3.80.10.GENE3D); IPR032675 (G3DSA:3.80.10.GENE3D); PTHR33463:SF57 (PANTHER); PTHR33463:SF57 (PANTHER); PTHR33463 (PANTHER); NON_CYTOPLASMIC_DOMAIN (PHOBIUS); SIGNAL_PEPTIDE_H_REGION (PHOBIUS); S…	F:GO:0005515; F:GO:0043531	F:protein binding; F:ADP binding
0.0	true	[INTERPRO, BLASTED, MAPPED, ANNOTATED]	1385	20	RecName: Full=Putative disease resistance RPP13-like protein 1	XP_022770118.1|CNL	49.19	7	P:GO:0009416; P:GO:0042742; P:GO:0050832; F:GO:0004016; F:GO:0005515; C:GO:0005622; C:GO:0016020	P:response to light stimulus; P:defense response to bacterium; P:defense response to fungus; F:adenylate cyclase activity; F:protein binding; C:intracellular anatomical structure; C:membrane	EC:4.6.1.1	Adenylate cyclase	Coil (COILS); PR00364 (PRINTS); IPR041118 (PFAM); IPR027417 (G3DSA:3.40.50.GENE3D); IPR002182 (PFAM); IPR032675 (G3DSA:3.80.10.GENE3D); IPR036388 (G3DSA:1.10.10.GENE3D); IPR042197 (G3DSA:1.10.8.GENE3D); IPR032675 (G3DSA:3.80.10.GENE3D); G3DSA:1.20.5.4130 (GENE3D); IPR032675 (G3DSA:3.80.10.GENE3D); IPR044974 (PANTHER); PTHR23155:SF1138 (PANTHER); IPR038005 (CDD); SSF52058 (SUPERFAMILY); SSF52058 (…	P:GO:0006952; F:GO:0043531	P:defense response; F:ADP binding
0.0	true	[INTERPRO, BLASTED, MAPPED, ANNOTATED]	1314	20	RecName: Full=Putative disease resistance RPP13-like protein 1	XP_022764728.1|CNL	48.17	7	P:GO:0009416; P:GO:0042742; P:GO:0050832; F:GO:0004016; F:GO:0005515; C:GO:0005622; C:GO:0016020	P:response to light stimulus; P:defense response to bacterium; P:defense response to fungus; F:adenylate cyclase activity; F:protein binding; C:intracellular anatomical structure; C:membrane	EC:4.6.1.1	Adenylate cyclase	Coil (COILS); PR00364 (PRINTS); IPR036388 (G3DSA:1.10.10.GENE3D); IPR002182 (PFAM); IPR032675 (G3DSA:3.80.10.GENE3D); IPR032675 (G3DSA:3.80.10.GENE3D); IPR041118 (PFAM); IPR027417 (G3DSA:3.40.50.GENE3D); G3DSA:1.20.5.4130 (GENE3D); PTHR23155:SF1138 (PANTHER); IPR044974 (PANTHER); SSF52058 (SUPERFAMILY); IPR027417 (SUPERFAMILY); SSF52058 (SUPERFAMILY)	P:GO:0006952; F:GO:0043531	P:defense response; F:ADP binding
0.0	true	[INTERPRO, BLASTED, MAPPED, ANNOTATED]	852	20	RecName: Full=Disease resistance RPP13-like protein 4; AltName: Full=Disease resistance protein ZAR1; AltName: Full=Protein HOPZ-ACTIVATED RESISTANCE 1; Short=AtZAR1	XP_022741664.1|CNL	49.07	9	P:GO:0009416; P:GO:0010033; P:GO:0050776; P:GO:0050829; F:GO:0032559; F:GO:0043168; F:GO:0043621; C:GO:0005634; C:GO:0016020	P:response to light stimulus; P:response to organic substance; P:regulation of immune response; P:defense response to Gram-negative bacterium; F:adenyl ribonucleotide binding; F:anion binding; F:protein self-association; C:nucleus; C:membrane			Coil (COILS); PR00364 (PRINTS); IPR041118 (PFAM); IPR032675 (G3DSA:3.80.10.GENE3D); IPR027417 (G3DSA:3.40.50.GENE3D); IPR042197 (G3DSA:1.10.8.GENE3D); G3DSA:1.20.5.4130 (GENE3D); IPR002182 (PFAM); IPR036388 (G3DSA:1.10.10.GENE3D); IPR044974 (PANTHER); PTHR23155:SF759 (PANTHER); IPR038005 (CDD); IPR027417 (SUPERFAMILY); SSF52058 (SUPERFAMILY)	P:GO:0006952; F:GO:0043531	P:defense response; F:ADP binding
0.0	true	[INTERPRO, BLASTED, MAPPED, ANNOTATED]	966	20	RecName: Full=Putative disease resistance RPP13-like protein 1	XP_022745544.1|CNL	48.76	7	P:GO:0009416; P:GO:0042742; P:GO:0050832; F:GO:0004016; F:GO:0005515; C:GO:0005622; C:GO:0016020	P:response to light stimulus; P:defense response to bacterium; P:defense response to fungus; F:adenylate cyclase activity; F:protein binding; C:intracellular anatomical structure; C:membrane	EC:4.6.1.1	Adenylate cyclase	Coil (COILS); PR00364 (PRINTS); IPR032675 (G3DSA:3.80.10.GENE3D); G3DSA:1.20.5.4130 (GENE3D); IPR042197 (G3DSA:1.10.8.GENE3D); IPR036388 (G3DSA:1.10.10.GENE3D); IPR002182 (PFAM); IPR027417 (G3DSA:3.40.50.GENE3D); IPR041118 (PFAM); IPR044974 (PANTHER); PTHR23155:SF1138 (PANTHER); CYTOPLASMIC_DOMAIN (PHOBIUS); TRANSMEMBRANE (PHOBIUS); SIGNAL_PEPTIDE_N_REGION (PHOBIUS); NON_CYTOPLASMIC_DOMAIN (PHOBI…	P:GO:0006952; F:GO:0043531	P:defense response; F:ADP binding
8.96697E-39	true	[INTERPRO, BLASTED, MAPPED, ANNOTATED]	525	20	RecName: Full=Probable disease resistance protein At4g27220	XP_022735754.1|CNL	42.48	3	P:GO:0051707; F:GO:0000166; C:GO:0110165	P:response to other organism; F:nucleotide binding; C:cellular anatomical entity			Coil (COILS); Coil (COILS); PR00364 (PRINTS); IPR027417 (G3DSA:3.40.50.GENE3D); IPR036388 (G3DSA:1.10.10.GENE3D); IPR032675 (G3DSA:3.80.10.GENE3D); IPR042197 (G3DSA:1.10.8.GENE3D); IPR002182 (PFAM); PTHR33463 (PANTHER); PTHR33463:SF94 (PANTHER); PTHR33463 (PANTHER); IPR001611 (PROSITE_PROFILES); cd00009 (CDD); IPR027417 (SUPERFAMILY); SSF52058 (SUPERFAMILY)	F:GO:0005515; F:GO:0043531	F:protein binding; F:ADP binding
8.00758E-132	true	[INTERPRO, BLASTED, MAPPED, ANNOTATED]	962	20	RecName: Full=Putative disease resistance protein RGA3; AltName: Full=Blight resistance protein B149; AltName: Full=RGA1-blb	XP_022717494.1|CNL	46.02	4	P:GO:0098542; F:GO:0005515; C:GO:0005622; C:GO:0016020	P:defense response to other organism; F:protein binding; C:intracellular anatomical structure; C:membrane			Coil (COILS); PR00364 (PRINTS); G3DSA:1.20.5.4130 (GENE3D); IPR032675 (G3DSA:3.80.10.GENE3D); IPR002182 (PFAM); IPR027417 (G3DSA:3.40.50.GENE3D); IPR041118 (PFAM); IPR042197 (G3DSA:1.10.8.GENE3D); IPR036388 (G3DSA:1.10.10.GENE3D); IPR044974 (PANTHER); PTHR23155:SF1003 (PANTHER); IPR038005 (CDD); IPR027417 (SUPERFAMILY); SSF52058 (SUPERFAMILY)	P:GO:0006952; F:GO:0043531	P:defense response; F:ADP binding
1.54301E-127	true	[INTERPRO, BLASTED, MAPPED, ANNOTATED]	786	20	RecName: Full=Putative disease resistance protein RGA1; AltName: Full=RGA3-blb	XP_022774293.1|CNL	48.71	6	P:GO:0009416; P:GO:0009620; P:GO:0010033; P:GO:0098542; F:GO:0005515; C:GO:0005886	P:response to light stimulus; P:response to fungus; P:response to organic substance; P:defense response to other organism; F:protein binding; C:plasma membrane			Coil (COILS); PR00364 (PRINTS); IPR042197 (G3DSA:1.10.8.GENE3D); IPR027417 (G3DSA:3.40.50.GENE3D); IPR032675 (G3DSA:3.80.10.GENE3D); G3DSA:1.20.5.4130 (GENE3D); IPR036388 (G3DSA:1.10.10.GENE3D); IPR041118 (PFAM); IPR002182 (PFAM); PTHR23155:SF1003 (PANTHER); IPR044974 (PANTHER); IPR038005 (CDD); SSF52058 (SUPERFAMILY); IPR027417 (SUPERFAMILY)	P:GO:0006952; F:GO:0043531	P:defense response; F:ADP binding
2.33892E-174	true	[INTERPRO, BLASTED, MAPPED, ANNOTATED]	1328	20	RecName: Full=Putative disease resistance RPP13-like protein 1	XP_022748115.1|CNL	49.17	9	P:GO:0009416; P:GO:0009620; P:GO:0009751; P:GO:0042742; P:GO:0050776; P:GO:0051716; F:GO:0005515; C:GO:0016020; C:GO:0043231	P:response to light stimulus; P:response to fungus; P:response to salicylic acid; P:defense response to bacterium; P:regulation of immune response; P:cellular response to stimulus; F:protein binding; C:membrane; C:intracellular membrane-bounded organelle			Coil (COILS); PR00364 (PRINTS); G3DSA:1.20.5.4130 (GENE3D); IPR002182 (PFAM); IPR032675 (G3DSA:3.80.10.GENE3D); IPR042197 (G3DSA:1.10.8.GENE3D); IPR032675 (G3DSA:3.80.10.GENE3D); IPR027417 (G3DSA:3.40.50.GENE3D); IPR041118 (PFAM); PTHR23155:SF1138 (PANTHER); PTHR23155:SF1138 (PANTHER); IPR044974 (PANTHER); IPR044974 (PANTHER); IPR038005 (CDD); SSF52058 (SUPERFAMILY); SSF52058 (SUPERFAMILY); SSF52…	P:GO:0006952; F:GO:0043531	P:defense response; F:ADP binding
9.22323E-77	true	[INTERPRO, BLASTED, MAPPED, ANNOTATED]	1517	20	RecName: Full=Disease resistance protein At4g27190	XP_022745668.1|CNL	46.27	4	P:GO:0006952; P:GO:0009617; F:GO:0000166; C:GO:0005737	P:defense response; P:response to bacterium; F:nucleotide binding; C:cytoplasm			Coil (COILS); PR00364 (PRINTS); IPR003593 (SMART); IPR002182 (PFAM); IPR001611 (PFAM); IPR027417 (G3DSA:3.40.50.GENE3D); IPR042197 (G3DSA:1.10.8.GENE3D); IPR032675 (G3DSA:3.80.10.GENE3D); IPR032675 (G3DSA:3.80.10.GENE3D); IPR032675 (G3DSA:3.80.10.GENE3D); PTHR33463:SF57 (PANTHER); PTHR33463:SF57 (PANTHER); PTHR33463 (PANTHER); NON_CYTOPLASMIC_DOMAIN (PHOBIUS); SIGNAL_PEPTIDE_H_REGION (PHOBIUS); S…	F:GO:0005515; F:GO:0043531	F:protein binding; F:ADP binding
1.27064E-70	true	[INTERPRO, BLASTED, MAPPED, ANNOTATED]	1848	20	RecName: Full=Disease resistance protein At4g27190	XP_022718910.1|CNL	46.15	4	P:GO:0006952; P:GO:0009617; F:GO:0000166; C:GO:0005622	P:defense response; P:response to bacterium; F:nucleotide binding; C:intracellular anatomical structure			Coil (COILS); Coil (COILS); Coil (COILS); PR00364 (PRINTS); IPR003593 (SMART); IPR032675 (G3DSA:3.80.10.GENE3D); IPR001611 (PFAM); IPR002182 (PFAM); IPR032675 (G3DSA:3.80.10.GENE3D); IPR032675 (G3DSA:3.80.10.GENE3D); IPR042197 (G3DSA:1.10.8.GENE3D); IPR027417 (G3DSA:3.40.50.GENE3D); mobidb-lite (MOBIDB_LITE); mobidb-lite (MOBIDB_LITE); PTHR33463 (PANTHER); PTHR33463 (PANTHER); PTHR33463:SF57 (PAN…	F:GO:0005515; F:GO:0043531	F:protein binding; F:ADP binding
4.72765E-60	true	[INTERPRO, BLASTED, MAPPED, ANNOTATED]	1808	20	RecName: Full=Probable disease resistance protein At4g27220	XP_022735672.1|CNL	45.95	4	P:GO:0006952; P:GO:0009617; F:GO:0000166; C:GO:0005737	P:defense response; P:response to bacterium; F:nucleotide binding; C:cytoplasm			Coil (COILS); PR00364 (PRINTS); IPR003593 (SMART); IPR042197 (G3DSA:1.10.8.GENE3D); IPR032675 (G3DSA:3.80.10.GENE3D); IPR027417 (G3DSA:3.40.50.GENE3D); IPR002182 (PFAM); IPR032675 (G3DSA:3.80.10.GENE3D); IPR032675 (G3DSA:3.80.10.GENE3D); PTHR33463:SF95 (PANTHER); PTHR33463 (PANTHER); PTHR33463 (PANTHER); PTHR33463 (PANTHER); PTHR33463:SF95 (PANTHER); TRANSMEMBRANE (PHOBIUS); CYTOPLASMIC_DOMAIN (P…	F:GO:0043531	F:ADP binding
0.0	true	[INTERPRO, BLASTED, MAPPED, ANNOTATED]	1257	20	RecName: Full=Putative disease resistance RPP13-like protein 1	XP_022745539.1|CNL	48.69	7	P:GO:0009416; P:GO:0042742; P:GO:0050832; F:GO:0004016; F:GO:0005515; C:GO:0005622; C:GO:0016020	P:response to light stimulus; P:defense response to bacterium; P:defense response to fungus; F:adenylate cyclase activity; F:protein binding; C:intracellular anatomical structure; C:membrane	EC:4.6.1.1	Adenylate cyclase	Coil (COILS); PR00364 (PRINTS); IPR032675 (G3DSA:3.80.10.GENE3D); IPR027417 (G3DSA:3.40.50.GENE3D); IPR041118 (PFAM); IPR002182 (PFAM); IPR042197 (G3DSA:1.10.8.GENE3D); G3DSA:1.20.5.4130 (GENE3D); IPR032675 (G3DSA:3.80.10.GENE3D); IPR032675 (G3DSA:3.80.10.GENE3D); IPR036388 (G3DSA:1.10.10.GENE3D); IPR044974 (PANTHER); PTHR23155:SF1138 (PANTHER); CYTOPLASMIC_DOMAIN (PHOBIUS); TRANSMEMBRANE (PHOBIU…	P:GO:0006952; F:GO:0043531	P:defense response; F:ADP binding
0.0	true	[INTERPRO, BLASTED, MAPPED, ANNOTATED]	1264	20	RecName: Full=Putative disease resistance RPP13-like protein 1	XP_022745593.1|CNL	46.93	5	P:GO:0042742; P:GO:0050832; F:GO:0004016; F:GO:0005515; C:GO:0016020	P:defense response to bacterium; P:defense response to fungus; F:adenylate cyclase activity; F:protein binding; C:membrane	EC:4.6.1.1	Adenylate cyclase	Coil (COILS); PR00364 (PRINTS); IPR027417 (G3DSA:3.40.50.GENE3D); IPR032675 (G3DSA:3.80.10.GENE3D); IPR002182 (PFAM); IPR032675 (G3DSA:3.80.10.GENE3D); IPR036388 (G3DSA:1.10.10.GENE3D); G3DSA:1.20.5.4130 (GENE3D); IPR042197 (G3DSA:1.10.8.GENE3D); IPR041118 (PFAM); PTHR23155:SF1055 (PANTHER); IPR044974 (PANTHER); IPR044974 (PANTHER); SIGNAL_PEPTIDE (PHOBIUS); SIGNAL_PEPTIDE_N_REGION (PHOBIUS); NON…	P:GO:0006952; F:GO:0043531	P:defense response; F:ADP binding
0.0	true	[INTERPRO, BLASTED, MAPPED, ANNOTATED]	908	20	RecName: Full=Disease resistance protein RPS5; AltName: Full=Resistance to Pseudomonas syringae protein 5; AltName: Full=pNd3/pNd10	XP_022724509.1|CNL	59.58	9	P:GO:0009626; P:GO:0010942; P:GO:0042742; F:GO:0000166; F:GO:0038023; F:GO:0042802; C:GO:0005739; C:GO:0005829; C:GO:0005886	P:plant-type hypersensitive response; P:positive regulation of cell death; P:defense response to bacterium; F:nucleotide binding; F:signaling receptor activity; F:identical protein binding; C:mitochondrion; C:cytosol; C:plasma membrane			Coil (COILS); PR00364 (PRINTS); IPR042197 (G3DSA:1.10.8.GENE3D); IPR027417 (G3DSA:3.40.50.GENE3D); IPR032675 (G3DSA:3.80.10.GENE3D); IPR001611 (PFAM); IPR002182 (PFAM); IPR032675 (G3DSA:3.80.10.GENE3D); IPR036388 (G3DSA:1.10.10.GENE3D); IPR044974 (PANTHER); PTHR23155:SF1044 (PANTHER); SSF52058 (SUPERFAMILY); IPR027417 (SUPERFAMILY)	P:GO:0006952; F:GO:0005515; F:GO:0043531	P:defense response; F:protein binding; F:ADP binding
1.35506E-74	true	[INTERPRO, BLASTED, MAPPED, ANNOTATED]	1876	20	RecName: Full=Probable disease resistance protein At4g27220	XP_022733499.1|CNL	46.02	4	P:GO:0006952; P:GO:0051707; F:GO:0000166; C:GO:0005737	P:defense response; P:response to other organism; F:nucleotide binding; C:cytoplasm			Coil (COILS); PR00364 (PRINTS); IPR003593 (SMART); IPR032675 (G3DSA:3.80.10.GENE3D); IPR036388 (G3DSA:1.10.10.GENE3D); IPR002182 (PFAM); IPR042197 (G3DSA:1.10.8.GENE3D); IPR032675 (G3DSA:3.80.10.GENE3D); IPR032675 (G3DSA:3.80.10.GENE3D); IPR027417 (G3DSA:3.40.50.GENE3D); PTHR33463:SF100 (PANTHER); PTHR33463 (PANTHER); PTHR33463:SF100 (PANTHER); PTHR33463 (PANTHER); PTHR33463 (PANTHER); PTHR33463 …	F:GO:0005515; F:GO:0043531	F:protein binding; F:ADP binding
8.33203E-86	true	[INTERPRO, BLASTED, MAPPED, ANNOTATED]	1648	20	RecName: Full=Probable disease resistance protein At4g27220	XP_022766684.1|CNL	48.3	4	P:GO:0006952; P:GO:0009617; F:GO:0000166; C:GO:0005737	P:defense response; P:response to bacterium; F:nucleotide binding; C:cytoplasm			Coil (COILS); PR00364 (PRINTS); IPR036388 (G3DSA:1.10.10.GENE3D); IPR027417 (G3DSA:3.40.50.GENE3D); IPR032675 (G3DSA:3.80.10.GENE3D); IPR032675 (G3DSA:3.80.10.GENE3D); IPR002182 (PFAM); IPR032675 (G3DSA:3.80.10.GENE3D); IPR042197 (G3DSA:1.10.8.GENE3D); IPR032675 (G3DSA:3.80.10.GENE3D); PTHR33463 (PANTHER); PTHR33463 (PANTHER); PTHR33463:SF94 (PANTHER); PTHR33463:SF94 (PANTHER); IPR027417 (SUPERFA…	F:GO:0043531	F:ADP binding
6.35355E-72	true	[INTERPRO, BLASTED, MAPPED, ANNOTATED]	1464	20	RecName: Full=Disease resistance protein At4g27190	XP_022753315.1|CNL	46.65	4	P:GO:0006952; P:GO:0051707; F:GO:0005488; C:GO:0005737	P:defense response; P:response to other organism; F:binding; C:cytoplasm			Coil (COILS); Coil (COILS); PR00364 (PRINTS); IPR027417 (G3DSA:3.40.50.GENE3D); IPR036388 (G3DSA:1.10.10.GENE3D); IPR002182 (PFAM); IPR032675 (G3DSA:3.80.10.GENE3D); IPR042197 (G3DSA:1.10.8.GENE3D); IPR032675 (G3DSA:3.80.10.GENE3D); IPR032675 (G3DSA:3.80.10.GENE3D); IPR032675 (G3DSA:3.80.10.GENE3D); PTHR33463 (PANTHER); PTHR33463 (PANTHER); PTHR33463:SF50 (PANTHER); PTHR33463 (PANTHER); PTHR33463…	F:GO:0005515; F:GO:0043531	F:protein binding; F:ADP binding
1.05561E-145	true	[INTERPRO, BLASTED, MAPPED, ANNOTATED]	923	20	RecName: Full=Putative disease resistance protein At1g50180	XP_022739896.1|CNL	53.13	7	P:GO:0009416; P:GO:0009620; P:GO:0009751; P:GO:0051716; P:GO:0098542; F:GO:0005488; C:GO:0005886	P:response to light stimulus; P:response to fungus; P:response to salicylic acid; P:cellular response to stimulus; P:defense response to other organism; F:binding; C:plasma membrane			Coil (COILS); PR00364 (PRINTS); IPR002182 (PFAM); IPR032675 (G3DSA:3.80.10.GENE3D); IPR041118 (PFAM); IPR027417 (G3DSA:3.40.50.GENE3D); IPR036388 (G3DSA:1.10.10.GENE3D); G3DSA:1.20.5.4130 (GENE3D); IPR042197 (G3DSA:1.10.8.GENE3D); IPR032675 (G3DSA:3.80.10.GENE3D); PTHR23155:SF1070 (PANTHER); IPR044974 (PANTHER); IPR038005 (CDD); SSF52058 (SUPERFAMILY); IPR027417 (SUPERFAMILY)	P:GO:0006952; F:GO:0043531	P:defense response; F:ADP binding
0.0	true	[INTERPRO, BLASTED, MAPPED, ANNOTATED]	1436	20	RecName: Full=Putative disease resistance RPP13-like protein 1	XP_022717240.1|CNL	47.11	4	P:GO:0009620; P:GO:0098542; F:GO:0005515; C:GO:0016020	P:response to fungus; P:defense response to other organism; F:protein binding; C:membrane			Coil (COILS); PR00364 (PRINTS); IPR002182 (PFAM); G3DSA:1.20.5.4130 (GENE3D); IPR036388 (G3DSA:1.10.10.GENE3D); IPR027417 (G3DSA:3.40.50.GENE3D); IPR041118 (PFAM); IPR032675 (G3DSA:3.80.10.GENE3D); IPR042197 (G3DSA:1.10.8.GENE3D); PTHR23155:SF1138 (PANTHER); IPR044974 (PANTHER); cd00009 (CDD); IPR038005 (CDD); SSF52058 (SUPERFAMILY); SSF52058 (SUPERFAMILY); IPR027417 (SUPERFAMILY)	P:GO:0006952; F:GO:0043531	P:defense response; F:ADP binding
0.0	true	[INTERPRO, BLASTED, MAPPED, ANNOTATED]	1451	20	RecName: Full=Putative disease resistance RPP13-like protein 1	XP_022764725.1|CNL	48.0	5	P:GO:0009416; P:GO:0042742; F:GO:0005515; C:GO:0005622; C:GO:0016020	P:response to light stimulus; P:defense response to bacterium; F:protein binding; C:intracellular anatomical structure; C:membrane			Coil (COILS); PR00364 (PRINTS); IPR027417 (G3DSA:3.40.50.GENE3D); IPR032675 (G3DSA:3.80.10.GENE3D); G3DSA:1.20.5.4130 (GENE3D); IPR032675 (G3DSA:3.80.10.GENE3D); IPR041118 (PFAM); IPR036388 (G3DSA:1.10.10.GENE3D); IPR002182 (PFAM); PTHR23155:SF1138 (PANTHER); IPR044974 (PANTHER); NON_CYTOPLASMIC_DOMAIN (PHOBIUS); CYTOPLASMIC_DOMAIN (PHOBIUS); NON_CYTOPLASMIC_DOMAIN (PHOBIUS); TRANSMEMBRANE (PHOBI…	P:GO:0006952; F:GO:0043531	P:defense response; F:ADP binding
1.27064E-70	true	[INTERPRO, BLASTED, MAPPED, ANNOTATED]	1848	20	RecName: Full=Disease resistance protein At4g27190	XP_022718892.1|CNL	46.15	4	P:GO:0006952; P:GO:0009617; F:GO:0000166; C:GO:0005622	P:defense response; P:response to bacterium; F:nucleotide binding; C:intracellular anatomical structure			Coil (COILS); Coil (COILS); Coil (COILS); PR00364 (PRINTS); IPR003593 (SMART); IPR032675 (G3DSA:3.80.10.GENE3D); IPR001611 (PFAM); IPR002182 (PFAM); IPR032675 (G3DSA:3.80.10.GENE3D); IPR032675 (G3DSA:3.80.10.GENE3D); IPR042197 (G3DSA:1.10.8.GENE3D); IPR027417 (G3DSA:3.40.50.GENE3D); mobidb-lite (MOBIDB_LITE); mobidb-lite (MOBIDB_LITE); PTHR33463 (PANTHER); PTHR33463 (PANTHER); PTHR33463:SF57 (PAN…	F:GO:0005515; F:GO:0043531	F:protein binding; F:ADP binding
2.37849E-74	true	[INTERPRO, BLASTED, MAPPED, ANNOTATED]	1569	20	RecName: Full=Disease resistance protein At4g27190	XP_022745652.1|CNL	46.49	4	P:GO:0006952; P:GO:0009617; F:GO:0000166; C:GO:0110165	P:defense response; P:response to bacterium; F:nucleotide binding; C:cellular anatomical entity			Coil (COILS); PR00364 (PRINTS); IPR003593 (SMART); IPR032675 (G3DSA:3.80.10.GENE3D); IPR032675 (G3DSA:3.80.10.GENE3D); IPR027417 (G3DSA:3.40.50.GENE3D); IPR002182 (PFAM); IPR042197 (G3DSA:1.10.8.GENE3D); IPR032675 (G3DSA:3.80.10.GENE3D); IPR032675 (G3DSA:3.80.10.GENE3D); PTHR33463:SF57 (PANTHER); PTHR33463 (PANTHER); PTHR33463:SF57 (PANTHER); NON_CYTOPLASMIC_DOMAIN (PHOBIUS); SIGNAL_PEPTIDE_C_REG…	F:GO:0043531	F:ADP binding
0.0	true	[INTERPRO, BLASTED, MAPPED, ANNOTATED]	819	20	RecName: Full=Probable disease resistance protein At5g66900	XP_022775225.1|CNL	49.45	14	P:GO:0002239; P:GO:0002758; P:GO:0009628; P:GO:0034052; P:GO:0042742; P:GO:0050832; F:GO:0003824; F:GO:0005515; F:GO:0140376; C:GO:0000139; C:GO:0005789; C:GO:0005829; C:GO:0005886; C:GO:0048046	P:response to oomycetes; P:innate immune response-activating signal transduction; P:response to abiotic stimulus; P:positive regulation of plant-type hypersensitive response; P:defense response to bacterium; P:defense response to fungus; F:catalytic activity; F:protein binding; F:innate immune receptor activity; C:Golgi membrane; C:endoplasmic reticulum membrane; C:cytosol; C:plasma membrane; C:a…			Coil (COILS); Coil (COILS); PR00364 (PRINTS); IPR002182 (PFAM); IPR027417 (G3DSA:3.40.50.GENE3D); IPR008808 (PFAM); IPR036388 (G3DSA:1.10.10.GENE3D); IPR032675 (G3DSA:3.80.10.GENE3D); IPR042197 (G3DSA:1.10.8.GENE3D); IPR039203 (PANTHER); PTHR36766:SF16 (PANTHER); SIGNAL_PEPTIDE_N_REGION (PHOBIUS); SIGNAL_PEPTIDE_C_REGION (PHOBIUS); NON_CYTOPLASMIC_DOMAIN (PHOBIUS); SIGNAL_PEPTIDE (PHOBIUS); SIGNA…	P:GO:0050832; F:GO:0043531	P:defense response to fungus; F:ADP binding
7.84708E-77	true	[INTERPRO, BLASTED, MAPPED, ANNOTATED]	1833	20	RecName: Full=Probable disease resistance protein At4g27220	XP_022733501.1|CNL	46.33	4	P:GO:0006952; P:GO:0009617; F:GO:0000166; C:GO:0005737	P:defense response; P:response to bacterium; F:nucleotide binding; C:cytoplasm			Coil (COILS); Coil (COILS); PR00364 (PRINTS); IPR032675 (G3DSA:3.80.10.GENE3D); IPR027417 (G3DSA:3.40.50.GENE3D); IPR032675 (G3DSA:3.80.10.GENE3D); IPR032675 (G3DSA:3.80.10.GENE3D); IPR036388 (G3DSA:1.10.10.GENE3D); IPR032675 (G3DSA:3.80.10.GENE3D); IPR042197 (G3DSA:1.10.8.GENE3D); IPR002182 (PFAM); PTHR33463 (PANTHER); PTHR33463:SF100 (PANTHER); PTHR33463:SF100 (PANTHER); PTHR33463 (PANTHER); PT…	F:GO:0043531	F:ADP binding
1.27064E-70	true	[INTERPRO, BLASTED, MAPPED, ANNOTATED]	1848	20	RecName: Full=Disease resistance protein At4g27190	XP_022718912.1|CNL	46.15	4	P:GO:0006952; P:GO:0009617; F:GO:0000166; C:GO:0005622	P:defense response; P:response to bacterium; F:nucleotide binding; C:intracellular anatomical structure			Coil (COILS); Coil (COILS); Coil (COILS); PR00364 (PRINTS); IPR003593 (SMART); IPR032675 (G3DSA:3.80.10.GENE3D); IPR001611 (PFAM); IPR002182 (PFAM); IPR032675 (G3DSA:3.80.10.GENE3D); IPR032675 (G3DSA:3.80.10.GENE3D); IPR042197 (G3DSA:1.10.8.GENE3D); IPR027417 (G3DSA:3.40.50.GENE3D); mobidb-lite (MOBIDB_LITE); mobidb-lite (MOBIDB_LITE); PTHR33463 (PANTHER); PTHR33463 (PANTHER); PTHR33463:SF57 (PAN…	F:GO:0005515; F:GO:0043531	F:protein binding; F:ADP binding
0.0	true	[INTERPRO, BLASTED, MAPPED, ANNOTATED]	1228	20	RecName: Full=Putative disease resistance RPP13-like protein 1	XP_022746484.1|CNL	47.65	6	P:GO:0009416; P:GO:0009620; P:GO:0010033; P:GO:0042742; F:GO:0005515; C:GO:0016020	P:response to light stimulus; P:response to fungus; P:response to organic substance; P:defense response to bacterium; F:protein binding; C:membrane			Coil (COILS); PR00364 (PRINTS); IPR042197 (G3DSA:1.10.8.GENE3D); G3DSA:1.20.5.4130 (GENE3D); IPR032675 (G3DSA:3.80.10.GENE3D); IPR002182 (PFAM); IPR032675 (G3DSA:3.80.10.GENE3D); IPR041118 (PFAM); IPR027417 (G3DSA:3.40.50.GENE3D); IPR036388 (G3DSA:1.10.10.GENE3D); PTHR23155:SF1138 (PANTHER); IPR044974 (PANTHER); cd00009 (CDD); IPR038005 (CDD); IPR027417 (SUPERFAMILY); SSF52058 (SUPERFAMILY); SSF5…	P:GO:0006952; F:GO:0043531	P:defense response; F:ADP binding
8.92443E-123	true	[INTERPRO, BLASTED, MAPPED, ANNOTATED]	852	20	RecName: Full=Putative disease resistance protein RGA1; AltName: Full=RGA3-blb	XP_022724988.1|CNL	48.23	8	P:GO:0009416; P:GO:0009620; P:GO:0010033; P:GO:0042742; P:GO:0050776; F:GO:0005515; C:GO:0016020; C:GO:0043231	P:response to light stimulus; P:response to fungus; P:response to organic substance; P:defense response to bacterium; P:regulation of immune response; F:protein binding; C:membrane; C:intracellular membrane-bounded organelle			Coil (COILS); PR00364 (PRINTS); IPR042197 (G3DSA:1.10.8.GENE3D); IPR041118 (PFAM); IPR032675 (G3DSA:3.80.10.GENE3D); IPR027417 (G3DSA:3.40.50.GENE3D); IPR002182 (PFAM); IPR036388 (G3DSA:1.10.10.GENE3D); G3DSA:1.20.5.4130 (GENE3D); IPR044974 (PANTHER); PTHR23155:SF1132 (PANTHER); IPR038005 (CDD); SSF52058 (SUPERFAMILY); IPR027417 (SUPERFAMILY)	P:GO:0006952; F:GO:0043531	P:defense response; F:ADP binding
0.0	true	[INTERPRO, BLASTED, MAPPED, ANNOTATED]	1399	20	RecName: Full=Putative disease resistance RPP13-like protein 1	XP_022717402.1|CNL	48.47	7	P:GO:0009416; P:GO:0042742; P:GO:0050832; F:GO:0004016; F:GO:0005515; C:GO:0005622; C:GO:0016020	P:response to light stimulus; P:defense response to bacterium; P:defense response to fungus; F:adenylate cyclase activity; F:protein binding; C:intracellular anatomical structure; C:membrane	EC:4.6.1.1	Adenylate cyclase	Coil (COILS); PR00364 (PRINTS); IPR041118 (PFAM); IPR036388 (G3DSA:1.10.10.GENE3D); G3DSA:1.20.5.4130 (GENE3D); IPR027417 (G3DSA:3.40.50.GENE3D); IPR032675 (G3DSA:3.80.10.GENE3D); IPR002182 (PFAM); IPR042197 (G3DSA:1.10.8.GENE3D); IPR032675 (G3DSA:3.80.10.GENE3D); IPR044974 (PANTHER); PTHR23155:SF1138 (PANTHER); IPR038005 (CDD); SSF52058 (SUPERFAMILY); IPR027417 (SUPERFAMILY); SSF52058 (SUPERFAMI…	P:GO:0006952; F:GO:0043531	P:defense response; F:ADP binding
7.21316E-106	true	[INTERPRO, BLASTED, MAPPED, ANNOTATED]	965	20	RecName: Full=Probable disease resistance protein At4g27220	XP_022717006.1|CNL	50.06	6	P:GO:0006952; P:GO:0009617; F:GO:0000166; F:GO:0005515; C:GO:0005737; C:GO:0016020	P:defense response; P:response to bacterium; F:nucleotide binding; F:protein binding; C:cytoplasm; C:membrane			Coil (COILS); PR00364 (PRINTS); IPR003591 (SMART); IPR032675 (G3DSA:3.80.10.GENE3D); IPR042197 (G3DSA:1.10.8.GENE3D); IPR001611 (PFAM); IPR027417 (G3DSA:3.40.50.GENE3D); IPR002182 (PFAM); PTHR23155:SF1032 (PANTHER); IPR044974 (PANTHER); SSF52058 (SUPERFAMILY); IPR027417 (SUPERFAMILY)	P:GO:0006952; F:GO:0005515; F:GO:0043531	P:defense response; F:protein binding; F:ADP binding
0.0	true	[INTERPRO, BLASTED, MAPPED, ANNOTATED]	938	20	RecName: Full=Disease resistance protein RPS5; AltName: Full=Resistance to Pseudomonas syringae protein 5; AltName: Full=pNd3/pNd10	XP_022777127.1|CNL	58.83	10	P:GO:0009626; P:GO:0010942; P:GO:0042742; F:GO:0032555; F:GO:0038023; F:GO:0042802; F:GO:0043168; C:GO:0005829; C:GO:0005886; C:GO:0043231	P:plant-type hypersensitive response; P:positive regulation of cell death; P:defense response to bacterium; F:purine ribonucleotide binding; F:signaling receptor activity; F:identical protein binding; F:anion binding; C:cytosol; C:plasma membrane; C:intracellular membrane-bounded organelle			Coil (COILS); PR00364 (PRINTS); IPR003591 (SMART); IPR002182 (PFAM); IPR027417 (G3DSA:3.40.50.GENE3D); IPR001611 (PFAM); IPR032675 (G3DSA:3.80.10.GENE3D); IPR042197 (G3DSA:1.10.8.GENE3D); IPR036388 (G3DSA:1.10.10.GENE3D); PTHR23155:SF1044 (PANTHER); IPR044974 (PANTHER); SSF52058 (SUPERFAMILY); IPR027417 (SUPERFAMILY)	P:GO:0006952; F:GO:0005515; F:GO:0043531	P:defense response; F:protein binding; F:ADP binding
0.0	true	[INTERPRO, BLASTED, MAPPED, ANNOTATED]	1436	20	RecName: Full=Putative disease resistance RPP13-like protein 1	XP_022717247.1|CNL	47.11	4	P:GO:0009620; P:GO:0098542; F:GO:0005515; C:GO:0016020	P:response to fungus; P:defense response to other organism; F:protein binding; C:membrane			Coil (COILS); PR00364 (PRINTS); IPR002182 (PFAM); G3DSA:1.20.5.4130 (GENE3D); IPR036388 (G3DSA:1.10.10.GENE3D); IPR027417 (G3DSA:3.40.50.GENE3D); IPR041118 (PFAM); IPR032675 (G3DSA:3.80.10.GENE3D); IPR042197 (G3DSA:1.10.8.GENE3D); PTHR23155:SF1138 (PANTHER); IPR044974 (PANTHER); cd00009 (CDD); IPR038005 (CDD); SSF52058 (SUPERFAMILY); SSF52058 (SUPERFAMILY); IPR027417 (SUPERFAMILY)	P:GO:0006952; F:GO:0043531	P:defense response; F:ADP binding
8.59008E-114	true	[INTERPRO, BLASTED, MAPPED, ANNOTATED]	1600	20	RecName: Full=Internalin I; Flags: Precursor	XP_022738423.1|CNL	47.16	17	P:GO:0007165; P:GO:0009615; P:GO:0009617; P:GO:0009628; P:GO:0010033; P:GO:0033554; P:GO:0048518; P:GO:0070887; P:GO:0098542; F:GO:0005515; F:GO:0016799; F:GO:0097159; F:GO:1901363; C:GO:0005829; C:GO:0005886; C:GO:0012505; C:GO:0043231	P:signal transduction; P:response to virus; P:response to bacterium; P:response to abiotic stimulus; P:response to organic substance; P:cellular response to stress; P:positive regulation of biological process; P:cellular response to chemical stimulus; P:defense response to other organism; F:protein binding; F:hydrolase activity, hydrolyzing N-glycosyl compounds; F:organic cyclic compound binding;…	EC:3.2.2	Glycosylases	Coil (COILS); PR00364 (PRINTS); IPR003591 (SMART); IPR002182 (PFAM); IPR032675 (G3DSA:3.80.10.GENE3D); IPR032675 (G3DSA:3.80.10.GENE3D); IPR027417 (G3DSA:3.40.50.GENE3D); IPR032675 (G3DSA:3.80.10.GENE3D); IPR032675 (G3DSA:3.80.10.GENE3D); mobidb-lite (MOBIDB_LITE); mobidb-lite (MOBIDB_LITE); mobidb-lite (MOBIDB_LITE); mobidb-lite (MOBIDB_LITE); mobidb-lite (MOBIDB_LITE); PTHR45752 (PANTHER); PTHR…	F:GO:0005515; F:GO:0043531	F:protein binding; F:ADP binding
0.0	true	[INTERPRO, BLASTED, MAPPED, ANNOTATED]	1398	20	RecName: Full=Putative disease resistance RPP13-like protein 1	XP_022747359.1|CNL	47.8	7	P:GO:0009416; P:GO:0009620; P:GO:0010033; P:GO:0042742; F:GO:0005515; C:GO:0005622; C:GO:0016020	P:response to light stimulus; P:response to fungus; P:response to organic substance; P:defense response to bacterium; F:protein binding; C:intracellular anatomical structure; C:membrane			Coil (COILS); PR00364 (PRINTS); IPR042197 (G3DSA:1.10.8.GENE3D); G3DSA:1.20.5.4130 (GENE3D); IPR032675 (G3DSA:3.80.10.GENE3D); IPR041118 (PFAM); IPR036388 (G3DSA:1.10.10.GENE3D); IPR002182 (PFAM); IPR027417 (G3DSA:3.40.50.GENE3D); IPR032675 (G3DSA:3.80.10.GENE3D); IPR001611 (PFAM); IPR032675 (G3DSA:3.80.10.GENE3D); PTHR23155:SF1138 (PANTHER); IPR044974 (PANTHER); IPR038005 (CDD); SSF52058 (SUPERF…	P:GO:0006952; F:GO:0005515; F:GO:0043531	P:defense response; F:protein binding; F:ADP binding
1.47745E-91	true	[INTERPRO, BLASTED, MAPPED, ANNOTATED]	851	20	RecName: Full=Disease resistance protein At4g27190	XP_022735579.1|CNL	52.73	7	P:GO:0008219; P:GO:0009617; P:GO:0098542; F:GO:0000166; F:GO:0005515; C:GO:0005737; C:GO:0016020	P:cell death; P:response to bacterium; P:defense response to other organism; F:nucleotide binding; F:protein binding; C:cytoplasm; C:membrane			Coil (COILS); Coil (COILS); PR00364 (PRINTS); IPR003591 (SMART); IPR002182 (PFAM); IPR027417 (G3DSA:3.40.50.GENE3D); IPR001611 (PFAM); IPR036388 (G3DSA:1.10.10.GENE3D); IPR042197 (G3DSA:1.10.8.GENE3D); IPR032675 (G3DSA:3.80.10.GENE3D); IPR044974 (PANTHER); PTHR23155:SF1032 (PANTHER); IPR001611 (PROSITE_PROFILES); IPR027417 (SUPERFAMILY); SSF52058 (SUPERFAMILY)	P:GO:0006952; F:GO:0005515; F:GO:0043531	P:defense response; F:protein binding; F:ADP binding
7.71652E-131	true	[INTERPRO, BLASTED, MAPPED, ANNOTATED]	852	20	RecName: Full=Putative disease resistance protein RGA1; AltName: Full=RGA3-blb	XP_022743838.1|CNL	48.36	6	P:GO:0009416; P:GO:0051716; P:GO:0098542; F:GO:0005515; C:GO:0005622; C:GO:0005886	P:response to light stimulus; P:cellular response to stimulus; P:defense response to other organism; F:protein binding; C:intracellular anatomical structure; C:plasma membrane			Coil (COILS); Coil (COILS); PR00364 (PRINTS); IPR036388 (G3DSA:1.10.10.GENE3D); IPR041118 (PFAM); IPR032675 (G3DSA:3.80.10.GENE3D); IPR042197 (G3DSA:1.10.8.GENE3D); G3DSA:1.20.5.4130 (GENE3D); IPR027417 (G3DSA:3.40.50.GENE3D); IPR002182 (PFAM); PTHR23155:SF860 (PANTHER); IPR044974 (PANTHER); IPR001611 (PROSITE_PROFILES); IPR038005 (CDD); SSF52058 (SUPERFAMILY); IPR027417 (SUPERFAMILY)	P:GO:0006952; F:GO:0005515; F:GO:0043531	P:defense response; F:protein binding; F:ADP binding
9.59352E-77	true	[INTERPRO, BLASTED, MAPPED, ANNOTATED]	1486	20	RecName: Full=Disease resistance protein At4g27190	XP_022745671.1|CNL	46.29	4	P:GO:0006952; P:GO:0009617; F:GO:0000166; C:GO:0005737	P:defense response; P:response to bacterium; F:nucleotide binding; C:cytoplasm			Coil (COILS); PR00364 (PRINTS); IPR003593 (SMART); IPR042197 (G3DSA:1.10.8.GENE3D); IPR002182 (PFAM); IPR032675 (G3DSA:3.80.10.GENE3D); IPR032675 (G3DSA:3.80.10.GENE3D); IPR027417 (G3DSA:3.40.50.GENE3D); IPR001611 (PFAM); IPR032675 (G3DSA:3.80.10.GENE3D); IPR032675 (G3DSA:3.80.10.GENE3D); PTHR33463:SF57 (PANTHER); PTHR33463:SF57 (PANTHER); PTHR33463 (PANTHER); SIGNAL_PEPTIDE_H_REGION (PHOBIUS); S…	F:GO:0005515; F:GO:0043531	F:protein binding; F:ADP binding
4.07871E-148	true	[INTERPRO, BLASTED, MAPPED, ANNOTATED]	1001	20	RecName: Full=Putative disease resistance protein RGA3; AltName: Full=Blight resistance protein B149; AltName: Full=RGA1-blb	XP_022721419.1|CNL	47.18	5	P:GO:0009620; P:GO:0010033; P:GO:0098542; F:GO:0005515; C:GO:0016020	P:response to fungus; P:response to organic substance; P:defense response to other organism; F:protein binding; C:membrane			Coil (COILS); PR00364 (PRINTS); IPR042197 (G3DSA:1.10.8.GENE3D); IPR036388 (G3DSA:1.10.10.GENE3D); IPR041118 (PFAM); IPR002182 (PFAM); IPR032675 (G3DSA:3.80.10.GENE3D); IPR027417 (G3DSA:3.40.50.GENE3D); G3DSA:1.20.5.4130 (GENE3D); PTHR23155:SF1003 (PANTHER); IPR044974 (PANTHER); IPR038005 (CDD); SSF52058 (SUPERFAMILY); IPR027417 (SUPERFAMILY)	P:GO:0006952; F:GO:0043531	P:defense response; F:ADP binding
1.0326E-64	true	[INTERPRO, BLASTED, MAPPED, ANNOTATED]	1413	20	RecName: Full=Probable disease resistance protein At4g27220	XP_022719669.1|CNL	46.62	4	P:GO:0006952; P:GO:0009617; F:GO:0000166; C:GO:0005622	P:defense response; P:response to bacterium; F:nucleotide binding; C:intracellular anatomical structure			Coil (COILS); Coil (COILS); PR00364 (PRINTS); IPR003593 (SMART); IPR042197 (G3DSA:1.10.8.GENE3D); IPR002182 (PFAM); IPR032675 (G3DSA:3.80.10.GENE3D); IPR027417 (G3DSA:3.40.50.GENE3D); IPR032675 (G3DSA:3.80.10.GENE3D); PTHR33463:SF57 (PANTHER); PTHR33463 (PANTHER); PTHR33463 (PANTHER); IPR027417 (SUPERFAMILY); SSF52058 (SUPERFAMILY)	F:GO:0043531	F:ADP binding
9.44301E-170	true	[INTERPRO, BLASTED, MAPPED, ANNOTATED]	677	20	RecName: Full=Putative disease resistance RPP13-like protein 1	XP_022743423.1|CNL	50.37	7	P:GO:0009416; P:GO:0010033; P:GO:0042742; P:GO:0050832; F:GO:0004016; F:GO:0005515; C:GO:0016020	P:response to light stimulus; P:response to organic substance; P:defense response to bacterium; P:defense response to fungus; F:adenylate cyclase activity; F:protein binding; C:membrane	EC:4.6.1.1	Adenylate cyclase	Coil (COILS); PR00364 (PRINTS); IPR041118 (PFAM); G3DSA:1.20.5.4130 (GENE3D); IPR042197 (G3DSA:1.10.8.GENE3D); IPR027417 (G3DSA:3.40.50.GENE3D); IPR032675 (G3DSA:3.80.10.GENE3D); IPR002182 (PFAM); IPR036388 (G3DSA:1.10.10.GENE3D); PTHR23155:SF1138 (PANTHER); IPR044974 (PANTHER); IPR038005 (CDD); SSF52058 (SUPERFAMILY); IPR027417 (SUPERFAMILY)	P:GO:0006952; F:GO:0043531	P:defense response; F:ADP binding
0.0	true	[INTERPRO, BLASTED, MAPPED, ANNOTATED]	1332	20	RecName: Full=Putative disease resistance RPP13-like protein 1	XP_022746867.1|CNL	45.69	4	P:GO:0009620; P:GO:0042742; F:GO:0005515; C:GO:0110165	P:response to fungus; P:defense response to bacterium; F:protein binding; C:cellular anatomical entity			Coil (COILS); PR00364 (PRINTS); IPR036388 (G3DSA:1.10.10.GENE3D); IPR032675 (G3DSA:3.80.10.GENE3D); IPR042197 (G3DSA:1.10.8.GENE3D); G3DSA:1.20.5.4130 (GENE3D); IPR027417 (G3DSA:3.40.50.GENE3D); IPR032675 (G3DSA:3.80.10.GENE3D); IPR002182 (PFAM); IPR041118 (PFAM); PTHR23155:SF1138 (PANTHER); IPR044974 (PANTHER); PTHR23155:SF1138 (PANTHER); IPR044974 (PANTHER); SSF52058 (SUPERFAMILY); SSF52058 (SU…	P:GO:0006952; F:GO:0043531	P:defense response; F:ADP binding
0.0	true	[INTERPRO, BLASTED, MAPPED, ANNOTATED]	844	20	RecName: Full=Disease resistance protein RPS4; AltName: Full=Resistance to Pseudomonas syringae 4	XP_022775220.1|CNL	48.36	7	P:GO:0009628; P:GO:0042742; P:GO:0050789; F:GO:0003824; F:GO:0005515; C:GO:0005829; C:GO:0012505	P:response to abiotic stimulus; P:defense response to bacterium; P:regulation of biological process; F:catalytic activity; F:protein binding; C:cytosol; C:endomembrane system			Coil (COILS); PR00364 (PRINTS); IPR036388 (G3DSA:1.10.10.GENE3D); IPR027417 (G3DSA:3.40.50.GENE3D); IPR008808 (PFAM); IPR032675 (G3DSA:3.80.10.GENE3D); IPR042197 (G3DSA:1.10.8.GENE3D); IPR002182 (PFAM); IPR039203 (PANTHER); PTHR36766:SF16 (PANTHER); IPR008808 (PROSITE_PROFILES); SSF52058 (SUPERFAMILY); IPR027417 (SUPERFAMILY)	P:GO:0050832; F:GO:0043531	P:defense response to fungus; F:ADP binding
0.0	true	[INTERPRO, BLASTED, MAPPED, ANNOTATED]	1228	20	RecName: Full=Putative disease resistance RPP13-like protein 1	XP_022746487.1|CNL	47.65	6	P:GO:0009416; P:GO:0009620; P:GO:0010033; P:GO:0042742; F:GO:0005515; C:GO:0016020	P:response to light stimulus; P:response to fungus; P:response to organic substance; P:defense response to bacterium; F:protein binding; C:membrane			Coil (COILS); PR00364 (PRINTS); IPR042197 (G3DSA:1.10.8.GENE3D); G3DSA:1.20.5.4130 (GENE3D); IPR032675 (G3DSA:3.80.10.GENE3D); IPR002182 (PFAM); IPR032675 (G3DSA:3.80.10.GENE3D); IPR041118 (PFAM); IPR027417 (G3DSA:3.40.50.GENE3D); IPR036388 (G3DSA:1.10.10.GENE3D); PTHR23155:SF1138 (PANTHER); IPR044974 (PANTHER); IPR038005 (CDD); cd00009 (CDD); IPR027417 (SUPERFAMILY); SSF52058 (SUPERFAMILY); SSF5…	P:GO:0006952; F:GO:0043531	P:defense response; F:ADP binding
0.0	true	[INTERPRO, BLASTED, MAPPED, ANNOTATED]	1257	20	RecName: Full=Putative disease resistance RPP13-like protein 1	XP_022745528.1|CNL	48.69	7	P:GO:0009416; P:GO:0042742; P:GO:0050832; F:GO:0004016; F:GO:0005515; C:GO:0005622; C:GO:0016020	P:response to light stimulus; P:defense response to bacterium; P:defense response to fungus; F:adenylate cyclase activity; F:protein binding; C:intracellular anatomical structure; C:membrane	EC:4.6.1.1	Adenylate cyclase	Coil (COILS); PR00364 (PRINTS); IPR032675 (G3DSA:3.80.10.GENE3D); IPR027417 (G3DSA:3.40.50.GENE3D); IPR041118 (PFAM); IPR002182 (PFAM); IPR042197 (G3DSA:1.10.8.GENE3D); G3DSA:1.20.5.4130 (GENE3D); IPR032675 (G3DSA:3.80.10.GENE3D); IPR032675 (G3DSA:3.80.10.GENE3D); IPR036388 (G3DSA:1.10.10.GENE3D); IPR044974 (PANTHER); PTHR23155:SF1138 (PANTHER); CYTOPLASMIC_DOMAIN (PHOBIUS); TRANSMEMBRANE (PHOBIU…	P:GO:0006952; F:GO:0043531	P:defense response; F:ADP binding
0.0	true	[INTERPRO, BLASTED, MAPPED, ANNOTATED]	1387	20	RecName: Full=Putative disease resistance RPP13-like protein 1	XP_022764734.1|CNL	47.83	3	P:GO:0042742; F:GO:0005515; C:GO:0016020	P:defense response to bacterium; F:protein binding; C:membrane			Coil (COILS); Coil (COILS); PR00364 (PRINTS); G3DSA:1.20.5.4130 (GENE3D); IPR036388 (G3DSA:1.10.10.GENE3D); IPR002182 (PFAM); IPR041118 (PFAM); IPR032675 (G3DSA:3.80.10.GENE3D); IPR042197 (G3DSA:1.10.8.GENE3D); IPR001611 (PFAM); IPR032675 (G3DSA:3.80.10.GENE3D); IPR027417 (G3DSA:3.40.50.GENE3D); IPR044974 (PANTHER); PTHR23155:SF1138 (PANTHER); SIGNAL_PEPTIDE_N_REGION (PHOBIUS); SIGNAL_PEPTIDE_C_R…	P:GO:0006952; F:GO:0005515; F:GO:0043531	P:defense response; F:protein binding; F:ADP binding
9.22323E-77	true	[INTERPRO, BLASTED, MAPPED, ANNOTATED]	1517	20	RecName: Full=Disease resistance protein At4g27190	XP_022745656.1|CNL	46.27	4	P:GO:0006952; P:GO:0009617; F:GO:0000166; C:GO:0005737	P:defense response; P:response to bacterium; F:nucleotide binding; C:cytoplasm			Coil (COILS); PR00364 (PRINTS); IPR003593 (SMART); IPR002182 (PFAM); IPR001611 (PFAM); IPR027417 (G3DSA:3.40.50.GENE3D); IPR042197 (G3DSA:1.10.8.GENE3D); IPR032675 (G3DSA:3.80.10.GENE3D); IPR032675 (G3DSA:3.80.10.GENE3D); IPR032675 (G3DSA:3.80.10.GENE3D); PTHR33463:SF57 (PANTHER); PTHR33463:SF57 (PANTHER); PTHR33463 (PANTHER); NON_CYTOPLASMIC_DOMAIN (PHOBIUS); SIGNAL_PEPTIDE_H_REGION (PHOBIUS); S…	F:GO:0005515; F:GO:0043531	F:protein binding; F:ADP binding
7.84708E-77	true	[INTERPRO, BLASTED, MAPPED, ANNOTATED]	1833	20	RecName: Full=Probable disease resistance protein At4g27220	XP_022733512.1|CNL	46.33	4	P:GO:0006952; P:GO:0009617; F:GO:0000166; C:GO:0005737	P:defense response; P:response to bacterium; F:nucleotide binding; C:cytoplasm			Coil (COILS); Coil (COILS); PR00364 (PRINTS); IPR032675 (G3DSA:3.80.10.GENE3D); IPR027417 (G3DSA:3.40.50.GENE3D); IPR032675 (G3DSA:3.80.10.GENE3D); IPR032675 (G3DSA:3.80.10.GENE3D); IPR036388 (G3DSA:1.10.10.GENE3D); IPR032675 (G3DSA:3.80.10.GENE3D); IPR042197 (G3DSA:1.10.8.GENE3D); IPR002182 (PFAM); PTHR33463 (PANTHER); PTHR33463:SF100 (PANTHER); PTHR33463:SF100 (PANTHER); PTHR33463 (PANTHER); PT…	F:GO:0043531	F:ADP binding
3.27793E-57	true	[INTERPRO, BLASTED, MAPPED, ANNOTATED]	1539	20	RecName: Full=Probable disease resistance protein At4g27220	XP_022742591.1|CNL	46.82	4	P:GO:0006952; P:GO:0009617; F:GO:0000166; C:GO:0005622	P:defense response; P:response to bacterium; F:nucleotide binding; C:intracellular anatomical structure			Coil (COILS); Coil (COILS); PR00364 (PRINTS); IPR003593 (SMART); IPR002182 (PFAM); IPR032675 (G3DSA:3.80.10.GENE3D); IPR027417 (G3DSA:3.40.50.GENE3D); IPR032675 (G3DSA:3.80.10.GENE3D); IPR042197 (G3DSA:1.10.8.GENE3D); PTHR33463:SF57 (PANTHER); PTHR33463 (PANTHER); PTHR33463:SF57 (PANTHER); IPR027417 (SUPERFAMILY); SSF52047 (SUPERFAMILY); SSF52058 (SUPERFAMILY); SSF52047 (SUPERFAMILY)	F:GO:0043531	F:ADP binding
7.84708E-77	true	[INTERPRO, BLASTED, MAPPED, ANNOTATED]	1833	20	RecName: Full=Probable disease resistance protein At4g27220	XP_022733506.1|CNL	46.33	4	P:GO:0006952; P:GO:0009617; F:GO:0000166; C:GO:0005737	P:defense response; P:response to bacterium; F:nucleotide binding; C:cytoplasm			Coil (COILS); Coil (COILS); PR00364 (PRINTS); IPR032675 (G3DSA:3.80.10.GENE3D); IPR027417 (G3DSA:3.40.50.GENE3D); IPR032675 (G3DSA:3.80.10.GENE3D); IPR032675 (G3DSA:3.80.10.GENE3D); IPR036388 (G3DSA:1.10.10.GENE3D); IPR032675 (G3DSA:3.80.10.GENE3D); IPR042197 (G3DSA:1.10.8.GENE3D); IPR002182 (PFAM); PTHR33463 (PANTHER); PTHR33463:SF100 (PANTHER); PTHR33463:SF100 (PANTHER); PTHR33463 (PANTHER); PT…	F:GO:0043531	F:ADP binding
5.33826E-72	true	[INTERPRO, BLASTED, MAPPED, ANNOTATED]	1525	20	RecName: Full=Disease resistance protein At4g27190	XP_022753314.1|CNL	46.67	4	P:GO:0006952; P:GO:0051707; F:GO:0005488; C:GO:0005737	P:defense response; P:response to other organism; F:binding; C:cytoplasm			Coil (COILS); Coil (COILS); PR00364 (PRINTS); IPR036388 (G3DSA:1.10.10.GENE3D); IPR032675 (G3DSA:3.80.10.GENE3D); IPR032675 (G3DSA:3.80.10.GENE3D); IPR032675 (G3DSA:3.80.10.GENE3D); IPR002182 (PFAM); IPR027417 (G3DSA:3.40.50.GENE3D); IPR042197 (G3DSA:1.10.8.GENE3D); PTHR33463:SF50 (PANTHER); PTHR33463 (PANTHER); PTHR33463 (PANTHER); IPR001611 (PROSITE_PROFILES); cd00009 (CDD); cd00890 (CDD); SSF5…	F:GO:0005515; F:GO:0043531	F:protein binding; F:ADP binding
2.29633E-94	true	[INTERPRO, BLASTED, MAPPED, ANNOTATED]	1089	20	RecName: Full=Putative disease resistance protein At4g10780	XP_022717393.1|CNL	51.88	8	P:GO:0008219; P:GO:0009617; P:GO:0098542; F:GO:0000166; F:GO:0005515; C:GO:0005829; C:GO:0016020; C:GO:0043231	P:cell death; P:response to bacterium; P:defense response to other organism; F:nucleotide binding; F:protein binding; C:cytosol; C:membrane; C:intracellular membrane-bounded organelle			Coil (COILS); PR00364 (PRINTS); IPR002182 (PFAM); IPR032675 (G3DSA:3.80.10.GENE3D); IPR042197 (G3DSA:1.10.8.GENE3D); IPR001611 (PFAM); IPR032675 (G3DSA:3.80.10.GENE3D); IPR027417 (G3DSA:3.40.50.GENE3D); IPR044974 (PANTHER); PTHR23155:SF1032 (PANTHER); NON_CYTOPLASMIC_DOMAIN (PHOBIUS); CYTOPLASMIC_DOMAIN (PHOBIUS); TRANSMEMBRANE (PHOBIUS); SignalP-noTM (SIGNALP_EUK); SSF52058 (SUPERFAMILY); IPR027…	P:GO:0006952; F:GO:0005515; F:GO:0043531	P:defense response; F:protein binding; F:ADP binding
0.0	true	[INTERPRO, BLASTED, MAPPED, ANNOTATED]	1436	20	RecName: Full=Putative disease resistance RPP13-like protein 1	XP_022717245.1|CNL	47.11	4	P:GO:0009620; P:GO:0098542; F:GO:0005515; C:GO:0016020	P:response to fungus; P:defense response to other organism; F:protein binding; C:membrane			Coil (COILS); PR00364 (PRINTS); IPR002182 (PFAM); G3DSA:1.20.5.4130 (GENE3D); IPR036388 (G3DSA:1.10.10.GENE3D); IPR027417 (G3DSA:3.40.50.GENE3D); IPR041118 (PFAM); IPR032675 (G3DSA:3.80.10.GENE3D); IPR042197 (G3DSA:1.10.8.GENE3D); PTHR23155:SF1138 (PANTHER); IPR044974 (PANTHER); cd00009 (CDD); IPR038005 (CDD); SSF52058 (SUPERFAMILY); SSF52058 (SUPERFAMILY); IPR027417 (SUPERFAMILY)	P:GO:0006952; F:GO:0043531	P:defense response; F:ADP binding
6.27368E-57	true	[INTERPRO, BLASTED, MAPPED, ANNOTATED]	1916	20	RecName: Full=Disease resistance protein At4g27190	XP_022742589.1|CNL	46.74	4	P:GO:0006952; P:GO:0009617; F:GO:0000166; C:GO:0005622	P:defense response; P:response to bacterium; F:nucleotide binding; C:intracellular anatomical structure			Coil (COILS); Coil (COILS); PR00364 (PRINTS); IPR003593 (SMART); IPR032675 (G3DSA:3.80.10.GENE3D); IPR032675 (G3DSA:3.80.10.GENE3D); IPR042197 (G3DSA:1.10.8.GENE3D); IPR032675 (G3DSA:3.80.10.GENE3D); IPR002182 (PFAM); IPR027417 (G3DSA:3.40.50.GENE3D); PTHR33463:SF50 (PANTHER); PTHR33463 (PANTHER); PTHR33463 (PANTHER); SSF52058 (SUPERFAMILY); SSF52047 (SUPERFAMILY); SSF52047 (SUPERFAMILY); IPR0274…	F:GO:0043531	F:ADP binding
3.85461E-72	true	[INTERPRO, BLASTED, MAPPED, ANNOTATED]	2196	20	RecName: Full=Disease resistance protein At4g27190	XP_022719737.1|CNL	46.41	4	P:GO:0006952; P:GO:0009617; F:GO:0000166; C:GO:0005737	P:defense response; P:response to bacterium; F:nucleotide binding; C:cytoplasm			Coil (COILS); Coil (COILS); PR00364 (PRINTS); IPR003593 (SMART); IPR032675 (G3DSA:3.80.10.GENE3D); IPR002182 (PFAM); IPR027417 (G3DSA:3.40.50.GENE3D); IPR032675 (G3DSA:3.80.10.GENE3D); IPR042197 (G3DSA:1.10.8.GENE3D); IPR032675 (G3DSA:3.80.10.GENE3D); IPR032675 (G3DSA:3.80.10.GENE3D); PTHR33463:SF50 (PANTHER); PTHR33463:SF50 (PANTHER); PTHR33463 (PANTHER); PTHR33463:SF50 (PANTHER); PTHR33463 (PAN…	F:GO:0043531	F:ADP binding
0.0	true	[INTERPRO, BLASTED, MAPPED, ANNOTATED]	1306	20	RecName: Full=Putative disease resistance RPP13-like protein 1	XP_022745577.1|CNL	47.56	8	P:GO:0009416; P:GO:0010033; P:GO:0042742; P:GO:0050832; F:GO:0004016; F:GO:0005515; C:GO:0005622; C:GO:0016020	P:response to light stimulus; P:response to organic substance; P:defense response to bacterium; P:defense response to fungus; F:adenylate cyclase activity; F:protein binding; C:intracellular anatomical structure; C:membrane	EC:4.6.1.1	Adenylate cyclase	Coil (COILS); Coil (COILS); PR00364 (PRINTS); IPR041118 (PFAM); IPR042197 (G3DSA:1.10.8.GENE3D); IPR032675 (G3DSA:3.80.10.GENE3D); IPR032675 (G3DSA:3.80.10.GENE3D); IPR002182 (PFAM); IPR032675 (G3DSA:3.80.10.GENE3D); IPR036388 (G3DSA:1.10.10.GENE3D); IPR027417 (G3DSA:3.40.50.GENE3D); G3DSA:1.20.5.4130 (GENE3D); PTHR23155:SF1055 (PANTHER); IPR044974 (PANTHER); SIGNAL_PEPTIDE_C_REGION (PHOBIUS); NO…	P:GO:0006952; F:GO:0043531	P:defense response; F:ADP binding
1.42264E-135	true	[INTERPRO, BLASTED, MAPPED, ANNOTATED]	1226	20	RecName: Full=Disease resistance protein SUMM2; AltName: Full=Disease resistance protein At1g12280; AltName: Full=Protein SUPPRESSOR OF MKK1 MKK2 2	XP_022730154.1|CNL	54.36	22	P:GO:0000165; P:GO:0002237; P:GO:0008219; P:GO:0009414; P:GO:0009611; P:GO:0009631; P:GO:0009651; P:GO:0009875; P:GO:0010051; P:GO:0018108; P:GO:0042542; P:GO:0042742; P:GO:0045087; P:GO:0060918; F:GO:0004708; F:GO:0004714; F:GO:0005515; F:GO:0005524; F:GO:0106310; F:GO:0106311; C:GO:0005737; C:GO:0005886	P:MAPK cascade; P:response to molecule of bacterial origin; P:cell death; P:response to water deprivation; P:response to wounding; P:cold acclimation; P:response to salt stress; P:pollen-pistil interaction; P:xylem and phloem pattern formation; P:peptidyl-tyrosine phosphorylation; P:response to hydrogen peroxide; P:defense response to bacterium; P:innate immune response; P:auxin transport; F:MAP …	EC:2.7.10.1; EC:2.7.12.1; EC:2.7.11.1; EC:2.7.12.2	Receptor protein-tyrosine kinase; Dual-specificity kinase; Non-specific serine/threonine protein kinase; Mitogen-activated protein kinase kinase	Coil (COILS); PR00364 (PRINTS); G3DSA:1.10.510.10 (GENE3D); IPR027417 (G3DSA:3.40.50.GENE3D); IPR000719 (PFAM); G3DSA:3.30.200.20 (GENE3D); IPR032675 (G3DSA:3.80.10.GENE3D); IPR002182 (PFAM); IPR036388 (G3DSA:1.10.10.GENE3D); IPR042197 (G3DSA:1.10.8.GENE3D); PTHR24361 (PANTHER); PTHR24361:SF785 (PANTHER); TRANSMEMBRANE (PHOBIUS); NON_CYTOPLASMIC_DOMAIN (PHOBIUS); CYTOPLASMIC_DOMAIN (PHOBIUS); IPR…	P:GO:0006468; F:GO:0004672; F:GO:0005524; F:GO:0043531	P:protein phosphorylation; F:protein kinase activity; F:ATP binding; F:ADP binding
0.0	true	[INTERPRO, BLASTED, MAPPED, ANNOTATED]	1219	20	RecName: Full=Putative disease resistance RPP13-like protein 1	XP_022745607.1|CNL	47.17	3	P:GO:0042742; F:GO:0005515; C:GO:0016020	P:defense response to bacterium; F:protein binding; C:membrane			Coil (COILS); PR00364 (PRINTS); IPR041118 (PFAM); IPR032675 (G3DSA:3.80.10.GENE3D); G3DSA:1.20.5.4130 (GENE3D); IPR036388 (G3DSA:1.10.10.GENE3D); IPR027417 (G3DSA:3.40.50.GENE3D); IPR002182 (PFAM); IPR042197 (G3DSA:1.10.8.GENE3D); IPR032675 (G3DSA:3.80.10.GENE3D); IPR044974 (PANTHER); PTHR23155:SF1138 (PANTHER); SIGNAL_PEPTIDE (PHOBIUS); NON_CYTOPLASMIC_DOMAIN (PHOBIUS); SIGNAL_PEPTIDE_N_REGION (…	P:GO:0006952; F:GO:0043531	P:defense response; F:ADP binding
0.0	true	[INTERPRO, BLASTED, MAPPED, ANNOTATED]	1436	20	RecName: Full=Putative disease resistance RPP13-like protein 1	XP_022717246.1|CNL	47.11	4	P:GO:0009620; P:GO:0098542; F:GO:0005515; C:GO:0016020	P:response to fungus; P:defense response to other organism; F:protein binding; C:membrane			Coil (COILS); PR00364 (PRINTS); IPR002182 (PFAM); G3DSA:1.20.5.4130 (GENE3D); IPR036388 (G3DSA:1.10.10.GENE3D); IPR027417 (G3DSA:3.40.50.GENE3D); IPR041118 (PFAM); IPR032675 (G3DSA:3.80.10.GENE3D); IPR042197 (G3DSA:1.10.8.GENE3D); PTHR23155:SF1138 (PANTHER); IPR044974 (PANTHER); cd00009 (CDD); IPR038005 (CDD); SSF52058 (SUPERFAMILY); SSF52058 (SUPERFAMILY); IPR027417 (SUPERFAMILY)	P:GO:0006952; F:GO:0043531	P:defense response; F:ADP binding
1.50322E-74	true	[INTERPRO, BLASTED, MAPPED, ANNOTATED]	1879	20	RecName: Full=Probable disease resistance protein At4g27220	XP_022733498.1|CNL	46.24	4	P:GO:0006952; P:GO:0051707; F:GO:0000166; C:GO:0005737	P:defense response; P:response to other organism; F:nucleotide binding; C:cytoplasm			Coil (COILS); PR00364 (PRINTS); IPR003593 (SMART); IPR032675 (G3DSA:3.80.10.GENE3D); IPR032675 (G3DSA:3.80.10.GENE3D); IPR032675 (G3DSA:3.80.10.GENE3D); IPR002182 (PFAM); IPR027417 (G3DSA:3.40.50.GENE3D); IPR042197 (G3DSA:1.10.8.GENE3D); IPR036388 (G3DSA:1.10.10.GENE3D); PTHR33463 (PANTHER); PTHR33463:SF100 (PANTHER); PTHR33463:SF100 (PANTHER); PTHR33463 (PANTHER); PTHR33463 (PANTHER); PTHR33463 …	F:GO:0005515; F:GO:0043531	F:protein binding; F:ADP binding
0.0	true	[INTERPRO, BLASTED, MAPPED, ANNOTATED]	935	20	RecName: Full=Putative disease resistance protein At1g50180	XP_022759151.1|CNL	55.71	13	P:GO:0002230; P:GO:0002238; P:GO:0002239; P:GO:0009611; P:GO:0009626; P:GO:0009637; P:GO:0009646; P:GO:0050832; P:GO:0071446; F:GO:0000166; F:GO:0005515; C:GO:0005886; C:GO:0009506	P:positive regulation of defense response to virus by host; P:response to molecule of fungal origin; P:response to oomycetes; P:response to wounding; P:plant-type hypersensitive response; P:response to blue light; P:response to absence of light; P:defense response to fungus; P:cellular response to salicylic acid stimulus; F:nucleotide binding; F:protein binding; C:plasma membrane; C:plasmodesma			Coil (COILS); PR00364 (PRINTS); IPR027417 (G3DSA:3.40.50.GENE3D); IPR042197 (G3DSA:1.10.8.GENE3D); IPR032675 (G3DSA:3.80.10.GENE3D); IPR041118 (PFAM); G3DSA:1.20.5.4130 (GENE3D); IPR002182 (PFAM); IPR036388 (G3DSA:1.10.10.GENE3D); PTHR23155:SF1085 (PANTHER); IPR044974 (PANTHER); IPR038005 (CDD); IPR027417 (SUPERFAMILY); SSF52058 (SUPERFAMILY)	P:GO:0006952; F:GO:0043531	P:defense response; F:ADP binding
0.0	true	[INTERPRO, BLASTED, MAPPED, ANNOTATED]	935	20	RecName: Full=Putative disease resistance protein At1g50180	XP_022759150.1|CNL	55.71	13	P:GO:0002230; P:GO:0002238; P:GO:0002239; P:GO:0009611; P:GO:0009626; P:GO:0009637; P:GO:0009646; P:GO:0050832; P:GO:0071446; F:GO:0000166; F:GO:0005515; C:GO:0005886; C:GO:0009506	P:positive regulation of defense response to virus by host; P:response to molecule of fungal origin; P:response to oomycetes; P:response to wounding; P:plant-type hypersensitive response; P:response to blue light; P:response to absence of light; P:defense response to fungus; P:cellular response to salicylic acid stimulus; F:nucleotide binding; F:protein binding; C:plasma membrane; C:plasmodesma			Coil (COILS); PR00364 (PRINTS); IPR027417 (G3DSA:3.40.50.GENE3D); IPR042197 (G3DSA:1.10.8.GENE3D); IPR032675 (G3DSA:3.80.10.GENE3D); IPR041118 (PFAM); G3DSA:1.20.5.4130 (GENE3D); IPR002182 (PFAM); IPR036388 (G3DSA:1.10.10.GENE3D); PTHR23155:SF1085 (PANTHER); IPR044974 (PANTHER); IPR038005 (CDD); IPR027417 (SUPERFAMILY); SSF52058 (SUPERFAMILY)	P:GO:0006952; F:GO:0043531	P:defense response; F:ADP binding
1.95703E-74	true	[INTERPRO, BLASTED, MAPPED, ANNOTATED]	1529	20	RecName: Full=Disease resistance protein At4g27190	XP_022753322.1|CNL	47.79	4	P:GO:0006952; P:GO:0009617; F:GO:0000166; C:GO:0005737	P:defense response; P:response to bacterium; F:nucleotide binding; C:cytoplasm			Coil (COILS); PR00364 (PRINTS); IPR002182 (PFAM); IPR032675 (G3DSA:3.80.10.GENE3D); IPR036388 (G3DSA:1.10.10.GENE3D); IPR032675 (G3DSA:3.80.10.GENE3D); IPR032675 (G3DSA:3.80.10.GENE3D); IPR042197 (G3DSA:1.10.8.GENE3D); IPR027417 (G3DSA:3.40.50.GENE3D); PTHR33463 (PANTHER); PTHR33463:SF100 (PANTHER); PTHR33463 (PANTHER); PTHR33463:SF100 (PANTHER); PTHR33463 (PANTHER); PTHR33463:SF100 (PANTHER); PT…	F:GO:0005515; F:GO:0043531	F:protein binding; F:ADP binding
1.32261E-71	true	[INTERPRO, BLASTED, MAPPED, ANNOTATED]	1735	20	RecName: Full=Disease resistance protein At4g27190	XP_022745268.1|CNL	47.74	7	P:GO:0008219; P:GO:0009617; P:GO:0098542; F:GO:0000166; F:GO:0005515; C:GO:0005737; C:GO:0016020	P:cell death; P:response to bacterium; P:defense response to other organism; F:nucleotide binding; F:protein binding; C:cytoplasm; C:membrane			Coil (COILS); PR00364 (PRINTS); IPR036388 (G3DSA:1.10.10.GENE3D); IPR032675 (G3DSA:3.80.10.GENE3D); IPR002182 (PFAM); IPR042197 (G3DSA:1.10.8.GENE3D); IPR032675 (G3DSA:3.80.10.GENE3D); IPR027417 (G3DSA:3.40.50.GENE3D); PTHR33463 (PANTHER); PTHR33463 (PANTHER); PTHR33463:SF50 (PANTHER); PTHR33463:SF50 (PANTHER); PTHR33463:SF50 (PANTHER); PTHR33463 (PANTHER); PTHR33463:SF50 (PANTHER); IPR001611 (PR…	F:GO:0005515; F:GO:0043531	F:protein binding; F:ADP binding
1.27064E-70	true	[INTERPRO, BLASTED, MAPPED, ANNOTATED]	1848	20	RecName: Full=Disease resistance protein At4g27190	XP_022718908.1|CNL	46.15	4	P:GO:0006952; P:GO:0009617; F:GO:0000166; C:GO:0005622	P:defense response; P:response to bacterium; F:nucleotide binding; C:intracellular anatomical structure			Coil (COILS); Coil (COILS); Coil (COILS); PR00364 (PRINTS); IPR003593 (SMART); IPR032675 (G3DSA:3.80.10.GENE3D); IPR001611 (PFAM); IPR002182 (PFAM); IPR032675 (G3DSA:3.80.10.GENE3D); IPR032675 (G3DSA:3.80.10.GENE3D); IPR042197 (G3DSA:1.10.8.GENE3D); IPR027417 (G3DSA:3.40.50.GENE3D); mobidb-lite (MOBIDB_LITE); mobidb-lite (MOBIDB_LITE); PTHR33463 (PANTHER); PTHR33463 (PANTHER); PTHR33463:SF57 (PAN…	F:GO:0005515; F:GO:0043531	F:protein binding; F:ADP binding
2.68844E-107	true	[INTERPRO, BLASTED, MAPPED, ANNOTATED]	995	20	RecName: Full=Disease resistance protein At4g27190	XP_022749332.1|CNL	50.73	7	P:GO:0008219; P:GO:0009617; P:GO:0098542; F:GO:0000166; F:GO:0005515; C:GO:0005737; C:GO:0016020	P:cell death; P:response to bacterium; P:defense response to other organism; F:nucleotide binding; F:protein binding; C:cytoplasm; C:membrane			Coil (COILS); PR00364 (PRINTS); IPR001611 (PFAM); IPR042197 (G3DSA:1.10.8.GENE3D); IPR032675 (G3DSA:3.80.10.GENE3D); IPR002182 (PFAM); IPR032675 (G3DSA:3.80.10.GENE3D); IPR027417 (G3DSA:3.40.50.GENE3D); IPR044974 (PANTHER); PTHR23155:SF1032 (PANTHER); cd00009 (CDD); SSF52058 (SUPERFAMILY); IPR027417 (SUPERFAMILY)	P:GO:0006952; F:GO:0005515; F:GO:0043531	P:defense response; F:protein binding; F:ADP binding
0.0	true	[INTERPRO, BLASTED, MAPPED, ANNOTATED]	1225	20	RecName: Full=Putative disease resistance RPP13-like protein 1	XP_022717811.1|CNL	46.7	4	P:GO:0009620; P:GO:0042742; F:GO:0005515; C:GO:0016020	P:response to fungus; P:defense response to bacterium; F:protein binding; C:membrane			Coil (COILS); PR00364 (PRINTS); IPR027417 (G3DSA:3.40.50.GENE3D); IPR032675 (G3DSA:3.80.10.GENE3D); IPR041118 (PFAM); IPR002182 (PFAM); IPR036388 (G3DSA:1.10.10.GENE3D); G3DSA:1.20.5.4130 (GENE3D); PTHR23155:SF1138 (PANTHER); IPR044974 (PANTHER); SSF52058 (SUPERFAMILY); IPR027417 (SUPERFAMILY); SSF52058 (SUPERFAMILY)	P:GO:0006952; F:GO:0043531	P:defense response; F:ADP binding
1.27064E-70	true	[INTERPRO, BLASTED, MAPPED, ANNOTATED]	1848	20	RecName: Full=Disease resistance protein At4g27190	XP_022718899.1|CNL	46.15	4	P:GO:0006952; P:GO:0009617; F:GO:0000166; C:GO:0005622	P:defense response; P:response to bacterium; F:nucleotide binding; C:intracellular anatomical structure			Coil (COILS); Coil (COILS); Coil (COILS); PR00364 (PRINTS); IPR003593 (SMART); IPR032675 (G3DSA:3.80.10.GENE3D); IPR001611 (PFAM); IPR002182 (PFAM); IPR032675 (G3DSA:3.80.10.GENE3D); IPR032675 (G3DSA:3.80.10.GENE3D); IPR042197 (G3DSA:1.10.8.GENE3D); IPR027417 (G3DSA:3.40.50.GENE3D); mobidb-lite (MOBIDB_LITE); mobidb-lite (MOBIDB_LITE); PTHR33463 (PANTHER); PTHR33463 (PANTHER); PTHR33463:SF57 (PAN…	F:GO:0005515; F:GO:0043531	F:protein binding; F:ADP binding
1.51442E-172	true	[INTERPRO, BLASTED, MAPPED, ANNOTATED]	1184	20	RecName: Full=Putative disease resistance protein RGA4; AltName: Full=RGA4-blb	XP_022726442.1|CNL	49.36	7	P:GO:0009416; P:GO:0009620; P:GO:0010033; P:GO:0042742; F:GO:0005515; C:GO:0005622; C:GO:0016020	P:response to light stimulus; P:response to fungus; P:response to organic substance; P:defense response to bacterium; F:protein binding; C:intracellular anatomical structure; C:membrane			Coil (COILS); PR00364 (PRINTS); IPR027417 (G3DSA:3.40.50.GENE3D); IPR041118 (PFAM); IPR002182 (PFAM); IPR032675 (G3DSA:3.80.10.GENE3D); IPR036388 (G3DSA:1.10.10.GENE3D); G3DSA:1.20.5.4130 (GENE3D); IPR042197 (G3DSA:1.10.8.GENE3D); IPR032675 (G3DSA:3.80.10.GENE3D); IPR032675 (G3DSA:3.80.10.GENE3D); IPR044974 (PANTHER); PTHR23155:SF860 (PANTHER); IPR038005 (CDD); SSF52058 (SUPERFAMILY); IPR027417 (…	P:GO:0006952; F:GO:0043531	P:defense response; F:ADP binding
3.18184E-102	true	[INTERPRO, BLASTED, MAPPED, ANNOTATED]	706	20	RecName: Full=Putative disease resistance protein RGA1; AltName: Full=RGA3-blb	XP_022743790.1|CNL	47.92	7	P:GO:0009416; P:GO:0009620; P:GO:0010033; P:GO:0042742; F:GO:0005515; C:GO:0005622; C:GO:0016020	P:response to light stimulus; P:response to fungus; P:response to organic substance; P:defense response to bacterium; F:protein binding; C:intracellular anatomical structure; C:membrane			Coil (COILS); PR00364 (PRINTS); IPR036388 (G3DSA:1.10.10.GENE3D); IPR027417 (G3DSA:3.40.50.GENE3D); IPR042197 (G3DSA:1.10.8.GENE3D); IPR002182 (PFAM); IPR032675 (G3DSA:3.80.10.GENE3D); PTHR23155:SF1003 (PANTHER); IPR044974 (PANTHER); IPR027417 (SUPERFAMILY); SSF52058 (SUPERFAMILY)	P:GO:0006952; F:GO:0043531	P:defense response; F:ADP binding
4.47928E-128	true	[INTERPRO, BLASTED, MAPPED, ANNOTATED]	788	20	RecName: Full=Putative disease resistance protein RGA1; AltName: Full=RGA3-blb	XP_022774292.1|CNL	47.46	5	P:GO:0009620; P:GO:0098542; F:GO:0005515; C:GO:0005622; C:GO:0016020	P:response to fungus; P:defense response to other organism; F:protein binding; C:intracellular anatomical structure; C:membrane			Coil (COILS); PR00364 (PRINTS); IPR027417 (G3DSA:3.40.50.GENE3D); G3DSA:1.20.5.4130 (GENE3D); IPR041118 (PFAM); IPR042197 (G3DSA:1.10.8.GENE3D); IPR032675 (G3DSA:3.80.10.GENE3D); IPR036388 (G3DSA:1.10.10.GENE3D); IPR002182 (PFAM); PTHR23155:SF1003 (PANTHER); IPR044974 (PANTHER); IPR038005 (CDD); SSF52058 (SUPERFAMILY); IPR027417 (SUPERFAMILY)	P:GO:0006952; F:GO:0043531	P:defense response; F:ADP binding
0.0	true	[INTERPRO, BLASTED, MAPPED, ANNOTATED]	1261	20	RecName: Full=Putative disease resistance RPP13-like protein 1	XP_022745578.1|CNL	47.44	5	P:GO:0009416; P:GO:0042742; F:GO:0005515; C:GO:0005622; C:GO:0016020	P:response to light stimulus; P:defense response to bacterium; F:protein binding; C:intracellular anatomical structure; C:membrane			Coil (COILS); Coil (COILS); PR00364 (PRINTS); IPR032675 (G3DSA:3.80.10.GENE3D); IPR042197 (G3DSA:1.10.8.GENE3D); IPR032675 (G3DSA:3.80.10.GENE3D); IPR036388 (G3DSA:1.10.10.GENE3D); IPR041118 (PFAM); G3DSA:1.20.5.4130 (GENE3D); IPR027417 (G3DSA:3.40.50.GENE3D); IPR032675 (G3DSA:3.80.10.GENE3D); IPR002182 (PFAM); PTHR23155:SF1055 (PANTHER); IPR044974 (PANTHER); SIGNAL_PEPTIDE_C_REGION (PHOBIUS); NO…	P:GO:0006952; F:GO:0043531	P:defense response; F:ADP binding
1.20447E-67	true	[INTERPRO, BLASTED, MAPPED, ANNOTATED]	1543	20	RecName: Full=Disease resistance protein At4g27190	XP_022744215.1|CNL	47.06	4	P:GO:0006952; P:GO:0009617; F:GO:0000166; C:GO:0005737	P:defense response; P:response to bacterium; F:nucleotide binding; C:cytoplasm			Coil (COILS); Coil (COILS); PR00364 (PRINTS); IPR003593 (SMART); IPR032675 (G3DSA:3.80.10.GENE3D); IPR032675 (G3DSA:3.80.10.GENE3D); IPR042197 (G3DSA:1.10.8.GENE3D); IPR032675 (G3DSA:3.80.10.GENE3D); IPR002182 (PFAM); IPR027417 (G3DSA:3.40.50.GENE3D); PTHR33463 (PANTHER); PTHR33463:SF57 (PANTHER); SIGNAL_PEPTIDE_C_REGION (PHOBIUS); NON_CYTOPLASMIC_DOMAIN (PHOBIUS); SIGNAL_PEPTIDE_N_REGION (PHOBIU…	F:GO:0043531	F:ADP binding
1.72927E-46	true	[INTERPRO, BLASTED, MAPPED, ANNOTATED]	603	20	RecName: Full=Disease resistance protein At4g27190	XP_022753654.1|CNL	48.7	4	P:GO:0006952; P:GO:0009617; F:GO:0000166; C:GO:0005737	P:defense response; P:response to bacterium; F:nucleotide binding; C:cytoplasm			Coil (COILS); Coil (COILS); PR00364 (PRINTS); IPR027417 (G3DSA:3.40.50.GENE3D); IPR036388 (G3DSA:1.10.10.GENE3D); IPR042197 (G3DSA:1.10.8.GENE3D); IPR002182 (PFAM); IPR032675 (G3DSA:3.80.10.GENE3D); PTHR33463:SF91 (PANTHER); PTHR33463 (PANTHER); SSF52058 (SUPERFAMILY); IPR027417 (SUPERFAMILY)	F:GO:0043531	F:ADP binding
2.51662E-176	true	[INTERPRO, BLASTED, MAPPED, ANNOTATED]	686	20	RecName: Full=Probable disease resistance protein At5g63020; AltName: Full=pNd11	XP_022724171.1|CNL	63.06	10	P:GO:0009626; P:GO:0010942; P:GO:0042742; F:GO:0032555; F:GO:0038023; F:GO:0042802; F:GO:0043168; C:GO:0005739; C:GO:0005829; C:GO:0005886	P:plant-type hypersensitive response; P:positive regulation of cell death; P:defense response to bacterium; F:purine ribonucleotide binding; F:signaling receptor activity; F:identical protein binding; F:anion binding; C:mitochondrion; C:cytosol; C:plasma membrane			Coil (COILS); PR00364 (PRINTS); IPR003593 (SMART); IPR027417 (G3DSA:3.40.50.GENE3D); IPR042197 (G3DSA:1.10.8.GENE3D); IPR032675 (G3DSA:3.80.10.GENE3D); IPR001611 (PFAM); IPR002182 (PFAM); IPR036388 (G3DSA:1.10.10.GENE3D); IPR044974 (PANTHER); PTHR23155:SF1044 (PANTHER); IPR027417 (SUPERFAMILY); SSF52058 (SUPERFAMILY)	P:GO:0006952; F:GO:0005515; F:GO:0043531	P:defense response; F:protein binding; F:ADP binding
2.41113E-108	true	[INTERPRO, BLASTED, MAPPED, ANNOTATED]	967	20	RecName: Full=Disease resistance protein At4g27190	XP_022735595.1|CNL	50.56	7	P:GO:0008219; P:GO:0009617; P:GO:0098542; F:GO:0000166; F:GO:0005515; C:GO:0005737; C:GO:0016020	P:cell death; P:response to bacterium; P:defense response to other organism; F:nucleotide binding; F:protein binding; C:cytoplasm; C:membrane			Coil (COILS); PR00364 (PRINTS); IPR003591 (SMART); IPR032675 (G3DSA:3.80.10.GENE3D); IPR027417 (G3DSA:3.40.50.GENE3D); IPR002182 (PFAM); IPR001611 (PFAM); IPR036388 (G3DSA:1.10.10.GENE3D); IPR042197 (G3DSA:1.10.8.GENE3D); IPR032675 (G3DSA:3.80.10.GENE3D); PTHR23155:SF1032 (PANTHER); IPR044974 (PANTHER); IPR001611 (PROSITE_PROFILES); IPR027417 (SUPERFAMILY); SSF52058 (SUPERFAMILY)	P:GO:0006952; F:GO:0005515; F:GO:0043531	P:defense response; F:protein binding; F:ADP binding
0.0	true	[INTERPRO, BLASTED, MAPPED, ANNOTATED]	1398	20	RecName: Full=Putative disease resistance RPP13-like protein 1	XP_022747725.1|CNL	46.84	3	P:GO:0042742; F:GO:0005515; C:GO:0005622	P:defense response to bacterium; F:protein binding; C:intracellular anatomical structure			Coil (COILS); PR00364 (PRINTS); IPR041118 (PFAM); IPR002182 (PFAM); G3DSA:1.20.5.4130 (GENE3D); IPR032675 (G3DSA:3.80.10.GENE3D); IPR036388 (G3DSA:1.10.10.GENE3D); IPR027417 (G3DSA:3.40.50.GENE3D); IPR042197 (G3DSA:1.10.8.GENE3D); IPR032675 (G3DSA:3.80.10.GENE3D); IPR044974 (PANTHER); PTHR23155:SF1138 (PANTHER); IPR038005 (CDD); cd00009 (CDD); IPR027417 (SUPERFAMILY); SSF52058 (SUPERFAMILY); SSF5…	P:GO:0006952; F:GO:0043531	P:defense response; F:ADP binding
2.71595E-156	true	[INTERPRO, BLASTED, MAPPED, ANNOTATED]	1162	20	RecName: Full=Putative disease resistance protein RGA3; AltName: Full=Blight resistance protein B149; AltName: Full=RGA1-blb	XP_022718718.1|CNL	47.65	5	P:GO:0009416; P:GO:0042742; F:GO:0005488; C:GO:0005622; C:GO:0016020	P:response to light stimulus; P:defense response to bacterium; F:binding; C:intracellular anatomical structure; C:membrane			Coil (COILS); Coil (COILS); PR00364 (PRINTS); G3DSA:1.20.5.4130 (GENE3D); IPR041118 (PFAM); IPR036388 (G3DSA:1.10.10.GENE3D); IPR032675 (G3DSA:3.80.10.GENE3D); IPR032675 (G3DSA:3.80.10.GENE3D); IPR002182 (PFAM); IPR027417 (G3DSA:3.40.50.GENE3D); PTHR23155:SF1055 (PANTHER); IPR044974 (PANTHER); NON_CYTOPLASMIC_DOMAIN (PHOBIUS); CYTOPLASMIC_DOMAIN (PHOBIUS); TRANSMEMBRANE (PHOBIUS); IPR038005 (CDD)…	P:GO:0006952; F:GO:0043531	P:defense response; F:ADP binding
8.04988E-68	true	[INTERPRO, BLASTED, MAPPED, ANNOTATED]	1726	20	RecName: Full=Disease resistance protein At4g27190	XP_022719666.1|CNL	45.97	5	P:GO:0009617; P:GO:0098542; F:GO:0000166; F:GO:0005515; C:GO:0005622	P:response to bacterium; P:defense response to other organism; F:nucleotide binding; F:protein binding; C:intracellular anatomical structure			Coil (COILS); Coil (COILS); PR00364 (PRINTS); IPR003593 (SMART); IPR032675 (G3DSA:3.80.10.GENE3D); IPR032675 (G3DSA:3.80.10.GENE3D); IPR042197 (G3DSA:1.10.8.GENE3D); IPR002182 (PFAM); IPR032675 (G3DSA:3.80.10.GENE3D); IPR027417 (G3DSA:3.40.50.GENE3D); PTHR33463 (PANTHER); PTHR33463:SF100 (PANTHER); PTHR33463:SF100 (PANTHER); PTHR33463:SF100 (PANTHER); PTHR33463 (PANTHER); PTHR33463 (PANTHER); PTH…	F:GO:0043531	F:ADP binding
1.16522E-77	true	[INTERPRO, BLASTED, MAPPED, ANNOTATED]	1006	20	RecName: Full=Disease resistance protein At4g27190	XP_022719738.1|CNL	46.35	4	P:GO:0006952; P:GO:0009617; F:GO:0000166; C:GO:0005737	P:defense response; P:response to bacterium; F:nucleotide binding; C:cytoplasm			Coil (COILS); PR00364 (PRINTS); IPR003593 (SMART); IPR032675 (G3DSA:3.80.10.GENE3D); IPR032675 (G3DSA:3.80.10.GENE3D); IPR002182 (PFAM); IPR027417 (G3DSA:3.40.50.GENE3D); IPR042197 (G3DSA:1.10.8.GENE3D); PTHR33463 (PANTHER); PTHR33463:SF50 (PANTHER); cd00009 (CDD); SSF52058 (SUPERFAMILY); IPR027417 (SUPERFAMILY)	F:GO:0043531	F:ADP binding
0.0	true	[INTERPRO, BLASTED, MAPPED, ANNOTATED]	882	20	RecName: Full=Disease resistance protein RPS4; AltName: Full=Resistance to Pseudomonas syringae 4	XP_022775219.1|CNL	48.48	7	P:GO:0009628; P:GO:0042742; P:GO:0050789; F:GO:0003824; F:GO:0005515; C:GO:0005829; C:GO:0012505	P:response to abiotic stimulus; P:defense response to bacterium; P:regulation of biological process; F:catalytic activity; F:protein binding; C:cytosol; C:endomembrane system			Coil (COILS); PR00364 (PRINTS); IPR027417 (G3DSA:3.40.50.GENE3D); IPR032675 (G3DSA:3.80.10.GENE3D); IPR036388 (G3DSA:1.10.10.GENE3D); IPR002182 (PFAM); IPR008808 (PFAM); IPR042197 (G3DSA:1.10.8.GENE3D); PTHR36766:SF16 (PANTHER); IPR039203 (PANTHER); IPR008808 (PROSITE_PROFILES); SSF52058 (SUPERFAMILY); IPR027417 (SUPERFAMILY)	P:GO:0050832; F:GO:0043531	P:defense response to fungus; F:ADP binding
0.0	true	[INTERPRO, BLASTED, MAPPED, ANNOTATED]	1180	20	RecName: Full=Putative disease resistance RPP13-like protein 1	XP_022746492.1|CNL	47.17	5	P:GO:0009620; P:GO:0010033; P:GO:0042742; F:GO:0005515; C:GO:0016020	P:response to fungus; P:response to organic substance; P:defense response to bacterium; F:protein binding; C:membrane			Coil (COILS); PR00364 (PRINTS); IPR032675 (G3DSA:3.80.10.GENE3D); IPR036388 (G3DSA:1.10.10.GENE3D); IPR032675 (G3DSA:3.80.10.GENE3D); G3DSA:1.20.5.4130 (GENE3D); IPR027417 (G3DSA:3.40.50.GENE3D); IPR042197 (G3DSA:1.10.8.GENE3D); IPR041118 (PFAM); IPR002182 (PFAM); IPR044974 (PANTHER); PTHR23155:SF1138 (PANTHER); cd00009 (CDD); IPR038005 (CDD); IPR027417 (SUPERFAMILY); SSF52058 (SUPERFAMILY); SSF5…	P:GO:0006952; F:GO:0043531	P:defense response; F:ADP binding
3.58912E-94	true	[INTERPRO, BLASTED, MAPPED, ANNOTATED]	985	20	RecName: Full=Disease resistance protein At4g27190	XP_022753192.1|CNL	51.12	7	P:GO:0008219; P:GO:0009617; P:GO:0098542; F:GO:0000166; F:GO:0005515; C:GO:0005737; C:GO:0016020	P:cell death; P:response to bacterium; P:defense response to other organism; F:nucleotide binding; F:protein binding; C:cytoplasm; C:membrane			Coil (COILS); Coil (COILS); PR00364 (PRINTS); IPR002182 (PFAM); IPR032675 (G3DSA:3.80.10.GENE3D); IPR027417 (G3DSA:3.40.50.GENE3D); IPR001611 (PFAM); IPR042197 (G3DSA:1.10.8.GENE3D); IPR032675 (G3DSA:3.80.10.GENE3D); PTHR23155:SF1032 (PANTHER); IPR044974 (PANTHER); IPR027417 (SUPERFAMILY); SSF52058 (SUPERFAMILY)	P:GO:0006952; F:GO:0005515; F:GO:0043531	P:defense response; F:protein binding; F:ADP binding
1.20447E-67	true	[INTERPRO, BLASTED, MAPPED, ANNOTATED]	1543	20	RecName: Full=Disease resistance protein At4g27190	XP_022744214.1|CNL	47.06	4	P:GO:0006952; P:GO:0009617; F:GO:0000166; C:GO:0005737	P:defense response; P:response to bacterium; F:nucleotide binding; C:cytoplasm			Coil (COILS); Coil (COILS); PR00364 (PRINTS); IPR003593 (SMART); IPR032675 (G3DSA:3.80.10.GENE3D); IPR032675 (G3DSA:3.80.10.GENE3D); IPR042197 (G3DSA:1.10.8.GENE3D); IPR032675 (G3DSA:3.80.10.GENE3D); IPR002182 (PFAM); IPR027417 (G3DSA:3.40.50.GENE3D); PTHR33463 (PANTHER); PTHR33463:SF57 (PANTHER); SIGNAL_PEPTIDE_C_REGION (PHOBIUS); NON_CYTOPLASMIC_DOMAIN (PHOBIUS); SIGNAL_PEPTIDE_N_REGION (PHOBIU…	F:GO:0043531	F:ADP binding
0.0	true	[INTERPRO, BLASTED, MAPPED, ANNOTATED]	1227	20	RecName: Full=Putative disease resistance RPP13-like protein 1	XP_022745543.1|CNL	46.54	6	P:GO:0042742; P:GO:0050832; F:GO:0004016; F:GO:0005515; C:GO:0005622; C:GO:0016020	P:defense response to bacterium; P:defense response to fungus; F:adenylate cyclase activity; F:protein binding; C:intracellular anatomical structure; C:membrane	EC:4.6.1.1	Adenylate cyclase	Coil (COILS); PR00364 (PRINTS); IPR042197 (G3DSA:1.10.8.GENE3D); IPR002182 (PFAM); IPR032675 (G3DSA:3.80.10.GENE3D); G3DSA:1.20.5.4130 (GENE3D); IPR032675 (G3DSA:3.80.10.GENE3D); IPR032675 (G3DSA:3.80.10.GENE3D); IPR027417 (G3DSA:3.40.50.GENE3D); IPR041118 (PFAM); PTHR23155:SF1055 (PANTHER); IPR044974 (PANTHER); NON_CYTOPLASMIC_DOMAIN (PHOBIUS); SIGNAL_PEPTIDE_N_REGION (PHOBIUS); CYTOPLASMIC_DOMA…	P:GO:0006952; F:GO:0043531	P:defense response; F:ADP binding
1.27064E-70	true	[INTERPRO, BLASTED, MAPPED, ANNOTATED]	1848	20	RecName: Full=Disease resistance protein At4g27190	XP_022718902.1|CNL	46.15	4	P:GO:0006952; P:GO:0009617; F:GO:0000166; C:GO:0005622	P:defense response; P:response to bacterium; F:nucleotide binding; C:intracellular anatomical structure			Coil (COILS); Coil (COILS); Coil (COILS); PR00364 (PRINTS); IPR003593 (SMART); IPR032675 (G3DSA:3.80.10.GENE3D); IPR001611 (PFAM); IPR002182 (PFAM); IPR032675 (G3DSA:3.80.10.GENE3D); IPR032675 (G3DSA:3.80.10.GENE3D); IPR042197 (G3DSA:1.10.8.GENE3D); IPR027417 (G3DSA:3.40.50.GENE3D); mobidb-lite (MOBIDB_LITE); mobidb-lite (MOBIDB_LITE); PTHR33463 (PANTHER); PTHR33463 (PANTHER); PTHR33463:SF57 (PAN…	F:GO:0005515; F:GO:0043531	F:protein binding; F:ADP binding
0.0	true	[INTERPRO, BLASTED, MAPPED, ANNOTATED]	1036	20	RecName: Full=Putative disease resistance RPP13-like protein 1	XP_022745582.1|CNL	47.9	8	P:GO:0009416; P:GO:0010033; P:GO:0042742; P:GO:0050832; F:GO:0004016; F:GO:0005515; C:GO:0005622; C:GO:0016020	P:response to light stimulus; P:response to organic substance; P:defense response to bacterium; P:defense response to fungus; F:adenylate cyclase activity; F:protein binding; C:intracellular anatomical structure; C:membrane	EC:4.6.1.1	Adenylate cyclase	Coil (COILS); Coil (COILS); PR00364 (PRINTS); IPR002182 (PFAM); IPR032675 (G3DSA:3.80.10.GENE3D); IPR036388 (G3DSA:1.10.10.GENE3D); IPR041118 (PFAM); IPR027417 (G3DSA:3.40.50.GENE3D); G3DSA:1.20.5.4130 (GENE3D); IPR042197 (G3DSA:1.10.8.GENE3D); PTHR23155:SF1055 (PANTHER); IPR044974 (PANTHER); SIGNAL_PEPTIDE_C_REGION (PHOBIUS); SIGNAL_PEPTIDE (PHOBIUS); SIGNAL_PEPTIDE_N_REGION (PHOBIUS); NON_CYTOP…	P:GO:0006952; F:GO:0043531	P:defense response; F:ADP binding
1.4485E-128	true	[INTERPRO, BLASTED, MAPPED, ANNOTATED]	852	20	RecName: Full=Putative disease resistance protein RGA1; AltName: Full=RGA3-blb	XP_022744685.1|CNL	47.63	5	P:GO:0009416; P:GO:0042742; F:GO:0005515; C:GO:0005622; C:GO:0016020	P:response to light stimulus; P:defense response to bacterium; F:protein binding; C:intracellular anatomical structure; C:membrane			Coil (COILS); PR00364 (PRINTS); IPR042197 (G3DSA:1.10.8.GENE3D); G3DSA:1.20.5.4130 (GENE3D); IPR027417 (G3DSA:3.40.50.GENE3D); IPR041118 (PFAM); IPR036388 (G3DSA:1.10.10.GENE3D); IPR032675 (G3DSA:3.80.10.GENE3D); IPR002182 (PFAM); PTHR23155:SF1132 (PANTHER); IPR044974 (PANTHER); IPR038005 (CDD); SSF52058 (SUPERFAMILY); IPR027417 (SUPERFAMILY)	P:GO:0006952; F:GO:0043531	P:defense response; F:ADP binding
0.0	true	[INTERPRO, BLASTED, MAPPED, ANNOTATED]	1433	20	RecName: Full=Putative disease resistance RPP13-like protein 1	XP_022770121.1|CNL	46.93	6	P:GO:0010033; P:GO:0042742; P:GO:0050832; F:GO:0004016; F:GO:0005515; C:GO:0110165	P:response to organic substance; P:defense response to bacterium; P:defense response to fungus; F:adenylate cyclase activity; F:protein binding; C:cellular anatomical entity	EC:4.6.1.1	Adenylate cyclase	Coil (COILS); PR00364 (PRINTS); IPR036388 (G3DSA:1.10.10.GENE3D); IPR032675 (G3DSA:3.80.10.GENE3D); IPR002182 (PFAM); IPR041118 (PFAM); IPR042197 (G3DSA:1.10.8.GENE3D); G3DSA:1.20.5.4130 (GENE3D); IPR032675 (G3DSA:3.80.10.GENE3D); IPR027417 (G3DSA:3.40.50.GENE3D); PTHR23155:SF1138 (PANTHER); IPR044974 (PANTHER); SIGNAL_PEPTIDE_C_REGION (PHOBIUS); SIGNAL_PEPTIDE_H_REGION (PHOBIUS); SIGNAL_PEPTIDE …	P:GO:0006952; F:GO:0043531	P:defense response; F:ADP binding
3.22163E-111	true	[INTERPRO, BLASTED, MAPPED, ANNOTATED]	967	20	RecName: Full=Disease resistance protein At4g27190	XP_022735413.1|CNL	50.66	8	P:GO:0008219; P:GO:0009617; P:GO:0098542; F:GO:0000166; F:GO:0005515; C:GO:0005737; C:GO:0016020; C:GO:0043231	P:cell death; P:response to bacterium; P:defense response to other organism; F:nucleotide binding; F:protein binding; C:cytoplasm; C:membrane; C:intracellular membrane-bounded organelle			Coil (COILS); PR00364 (PRINTS); IPR003591 (SMART); IPR036388 (G3DSA:1.10.10.GENE3D); IPR001611 (PFAM); IPR042197 (G3DSA:1.10.8.GENE3D); IPR032675 (G3DSA:3.80.10.GENE3D); IPR027417 (G3DSA:3.40.50.GENE3D); IPR002182 (PFAM); IPR032675 (G3DSA:3.80.10.GENE3D); IPR044974 (PANTHER); PTHR23155:SF1032 (PANTHER); IPR001611 (PROSITE_PROFILES); cd00009 (CDD); SSF52058 (SUPERFAMILY); IPR027417 (SUPERFAMILY)	P:GO:0006952; F:GO:0005515; F:GO:0043531	P:defense response; F:protein binding; F:ADP binding
1.27064E-70	true	[INTERPRO, BLASTED, MAPPED, ANNOTATED]	1848	20	RecName: Full=Disease resistance protein At4g27190	XP_022718893.1|CNL	46.15	4	P:GO:0006952; P:GO:0009617; F:GO:0000166; C:GO:0005622	P:defense response; P:response to bacterium; F:nucleotide binding; C:intracellular anatomical structure			Coil (COILS); Coil (COILS); Coil (COILS); PR00364 (PRINTS); IPR003593 (SMART); IPR032675 (G3DSA:3.80.10.GENE3D); IPR001611 (PFAM); IPR002182 (PFAM); IPR032675 (G3DSA:3.80.10.GENE3D); IPR032675 (G3DSA:3.80.10.GENE3D); IPR042197 (G3DSA:1.10.8.GENE3D); IPR027417 (G3DSA:3.40.50.GENE3D); mobidb-lite (MOBIDB_LITE); mobidb-lite (MOBIDB_LITE); PTHR33463 (PANTHER); PTHR33463 (PANTHER); PTHR33463:SF57 (PAN…	F:GO:0005515; F:GO:0043531	F:protein binding; F:ADP binding
4.29968E-70	true	[INTERPRO, BLASTED, MAPPED, ANNOTATED]	1989	20	RecName: Full=Probable disease resistance protein At4g27220	XP_022735451.1|CNL	46.39	5	P:GO:0006952; P:GO:0009617; F:GO:0000166; C:GO:0005737; C:GO:0016020	P:defense response; P:response to bacterium; F:nucleotide binding; C:cytoplasm; C:membrane			Coil (COILS); Coil (COILS); PR00364 (PRINTS); IPR003593 (SMART); IPR042197 (G3DSA:1.10.8.GENE3D); IPR036388 (G3DSA:1.10.10.GENE3D); IPR002182 (PFAM); IPR032675 (G3DSA:3.80.10.GENE3D); IPR027417 (G3DSA:3.40.50.GENE3D); IPR032675 (G3DSA:3.80.10.GENE3D); PTHR33463:SF100 (PANTHER); PTHR33463:SF100 (PANTHER); PTHR33463 (PANTHER); PTHR33463:SF100 (PANTHER); PTHR33463:SF100 (PANTHER); PTHR33463:SF100 (P…	F:GO:0043531	F:ADP binding
7.03777E-106	true	[INTERPRO, BLASTED, MAPPED, ANNOTATED]	702	20	RecName: Full=Putative disease resistance protein RGA1; AltName: Full=RGA3-blb	XP_022775512.1|CNL	47.35	6	P:GO:0009416; P:GO:0009620; P:GO:0010033; P:GO:0098542; F:GO:0005515; C:GO:0016020	P:response to light stimulus; P:response to fungus; P:response to organic substance; P:defense response to other organism; F:protein binding; C:membrane			Coil (COILS); PR00364 (PRINTS); IPR042197 (G3DSA:1.10.8.GENE3D); IPR032675 (G3DSA:3.80.10.GENE3D); IPR002182 (PFAM); IPR041118 (PFAM); IPR036388 (G3DSA:1.10.10.GENE3D); G3DSA:1.20.5.4130 (GENE3D); IPR027417 (G3DSA:3.40.50.GENE3D); IPR044974 (PANTHER); PTHR23155:SF1003 (PANTHER); IPR038005 (CDD); SSF52058 (SUPERFAMILY); IPR027417 (SUPERFAMILY)	P:GO:0006952; F:GO:0043531	P:defense response; F:ADP binding
7.84708E-77	true	[INTERPRO, BLASTED, MAPPED, ANNOTATED]	1833	20	RecName: Full=Probable disease resistance protein At4g27220	XP_022733502.1|CNL	46.33	4	P:GO:0006952; P:GO:0009617; F:GO:0000166; C:GO:0005737	P:defense response; P:response to bacterium; F:nucleotide binding; C:cytoplasm			Coil (COILS); Coil (COILS); PR00364 (PRINTS); IPR032675 (G3DSA:3.80.10.GENE3D); IPR027417 (G3DSA:3.40.50.GENE3D); IPR032675 (G3DSA:3.80.10.GENE3D); IPR032675 (G3DSA:3.80.10.GENE3D); IPR036388 (G3DSA:1.10.10.GENE3D); IPR032675 (G3DSA:3.80.10.GENE3D); IPR042197 (G3DSA:1.10.8.GENE3D); IPR002182 (PFAM); PTHR33463 (PANTHER); PTHR33463:SF100 (PANTHER); PTHR33463:SF100 (PANTHER); PTHR33463 (PANTHER); PT…	F:GO:0043531	F:ADP binding
0.0	true	[INTERPRO, BLASTED, MAPPED, ANNOTATED]	1123	20	RecName: Full=Putative disease resistance RPP13-like protein 1	XP_022756848.1|CNL	48.45	8	P:GO:0009416; P:GO:0010033; P:GO:0042742; P:GO:0050832; F:GO:0004016; F:GO:0005515; C:GO:0005622; C:GO:0016020	P:response to light stimulus; P:response to organic substance; P:defense response to bacterium; P:defense response to fungus; F:adenylate cyclase activity; F:protein binding; C:intracellular anatomical structure; C:membrane	EC:4.6.1.1	Adenylate cyclase	Coil (COILS); PR00364 (PRINTS); IPR032675 (G3DSA:3.80.10.GENE3D); IPR042197 (G3DSA:1.10.8.GENE3D); IPR032675 (G3DSA:3.80.10.GENE3D); G3DSA:1.20.5.4130 (GENE3D); IPR036388 (G3DSA:1.10.10.GENE3D); IPR032675 (G3DSA:3.80.10.GENE3D); IPR002182 (PFAM); IPR041118 (PFAM); IPR027417 (G3DSA:3.40.50.GENE3D); PTHR23155:SF1138 (PANTHER); IPR044974 (PANTHER); IPR038005 (CDD); SSF52047 (SUPERFAMILY); IPR027417 …	P:GO:0006952; F:GO:0043531	P:defense response; F:ADP binding
4.28881E-154	true	[INTERPRO, BLASTED, MAPPED, ANNOTATED]	960	20	RecName: Full=Putative disease resistance protein RGA3; AltName: Full=Blight resistance protein B149; AltName: Full=RGA1-blb	XP_022730463.1|CNL	48.11	6	P:GO:0009620; P:GO:0010033; P:GO:0042742; F:GO:0005515; C:GO:0005622; C:GO:0016020	P:response to fungus; P:response to organic substance; P:defense response to bacterium; F:protein binding; C:intracellular anatomical structure; C:membrane			Coil (COILS); Coil (COILS); PR00364 (PRINTS); IPR041118 (PFAM); IPR027417 (G3DSA:3.40.50.GENE3D); G3DSA:1.20.5.4130 (GENE3D); IPR032675 (G3DSA:3.80.10.GENE3D); IPR042197 (G3DSA:1.10.8.GENE3D); IPR036388 (G3DSA:1.10.10.GENE3D); IPR002182 (PFAM); IPR044974 (PANTHER); PTHR23155:SF1055 (PANTHER); IPR038005 (CDD); SSF52058 (SUPERFAMILY); IPR027417 (SUPERFAMILY)	P:GO:0006952; F:GO:0043531	P:defense response; F:ADP binding
0.0	true	[INTERPRO, BLASTED, MAPPED, ANNOTATED]	1096	20	RecName: Full=Putative disease resistance RPP13-like protein 1	XP_022764216.1|CNL	47.99	3	P:GO:0042742; F:GO:0005515; C:GO:0005622	P:defense response to bacterium; F:protein binding; C:intracellular anatomical structure			Coil (COILS); Coil (COILS); PR00364 (PRINTS); IPR002182 (PFAM); IPR032675 (G3DSA:3.80.10.GENE3D); IPR032675 (G3DSA:3.80.10.GENE3D); IPR036388 (G3DSA:1.10.10.GENE3D); IPR027417 (G3DSA:3.40.50.GENE3D); IPR042197 (G3DSA:1.10.8.GENE3D); G3DSA:1.20.5.4130 (GENE3D); IPR041118 (PFAM); IPR044974 (PANTHER); PTHR23155:SF1138 (PANTHER); IPR038005 (CDD); SSF52047 (SUPERFAMILY); IPR027417 (SUPERFAMILY); SSF52…	P:GO:0006952; F:GO:0043531	P:defense response; F:ADP binding
1.95333E-56	true	[INTERPRO, BLASTED, MAPPED, ANNOTATED]	1605	20	RecName: Full=Disease resistance protein At4g27190	XP_022719745.1|CNL	46.83	4	P:GO:0006952; P:GO:0009617; F:GO:0000166; C:GO:0005737	P:defense response; P:response to bacterium; F:nucleotide binding; C:cytoplasm			Coil (COILS); PR00364 (PRINTS); IPR003593 (SMART); IPR032675 (G3DSA:3.80.10.GENE3D); IPR032675 (G3DSA:3.80.10.GENE3D); IPR002182 (PFAM); IPR032675 (G3DSA:3.80.10.GENE3D); IPR042197 (G3DSA:1.10.8.GENE3D); IPR027417 (G3DSA:3.40.50.GENE3D); PTHR33463 (PANTHER); PTHR33463 (PANTHER); PTHR33463:SF50 (PANTHER); NON_CYTOPLASMIC_DOMAIN (PHOBIUS); CYTOPLASMIC_DOMAIN (PHOBIUS); TRANSMEMBRANE (PHOBIUS); NON_…	F:GO:0043531	F:ADP binding
6.27287E-60	true	[INTERPRO, BLASTED, MAPPED, ANNOTATED]	1990	20	RecName: Full=Disease resistance protein At4g27190	XP_022719667.1|CNL	45.65	4	P:GO:0006952; P:GO:0051707; F:GO:0000166; C:GO:0005622	P:defense response; P:response to other organism; F:nucleotide binding; C:intracellular anatomical structure			Coil (COILS); PR00364 (PRINTS); IPR003593 (SMART); IPR032675 (G3DSA:3.80.10.GENE3D); IPR032675 (G3DSA:3.80.10.GENE3D); IPR027417 (G3DSA:3.40.50.GENE3D); IPR032675 (G3DSA:3.80.10.GENE3D); IPR002182 (PFAM); IPR042197 (G3DSA:1.10.8.GENE3D); PTHR33463:SF100 (PANTHER); PTHR33463:SF100 (PANTHER); PTHR33463 (PANTHER); PTHR33463 (PANTHER); PTHR33463:SF100 (PANTHER); PTHR33463 (PANTHER); PTHR33463 (PANTHE…	F:GO:0043531	F:ADP binding
0.0	true	[INTERPRO, BLASTED, MAPPED, ANNOTATED]	1301	20	RecName: Full=Putative disease resistance RPP13-like protein 1	XP_022747848.1|CNL	47.31	7	P:GO:0009416; P:GO:0010033; P:GO:0042742; P:GO:0050832; F:GO:0004016; F:GO:0005515; C:GO:0016020	P:response to light stimulus; P:response to organic substance; P:defense response to bacterium; P:defense response to fungus; F:adenylate cyclase activity; F:protein binding; C:membrane	EC:4.6.1.1	Adenylate cyclase	Coil (COILS); PR00364 (PRINTS); IPR036388 (G3DSA:1.10.10.GENE3D); G3DSA:1.20.5.4130 (GENE3D); IPR032675 (G3DSA:3.80.10.GENE3D); IPR027417 (G3DSA:3.40.50.GENE3D); IPR002182 (PFAM); IPR042197 (G3DSA:1.10.8.GENE3D); IPR041118 (PFAM); IPR032675 (G3DSA:3.80.10.GENE3D); IPR032675 (G3DSA:3.80.10.GENE3D); IPR044974 (PANTHER); PTHR23155:SF1055 (PANTHER); SSF52058 (SUPERFAMILY); IPR027417 (SUPERFAMILY); SS…	P:GO:0006952; F:GO:0043531	P:defense response; F:ADP binding
4.29968E-70	true	[INTERPRO, BLASTED, MAPPED, ANNOTATED]	1989	20	RecName: Full=Probable disease resistance protein At4g27220	XP_022735453.1|CNL	46.39	5	P:GO:0006952; P:GO:0009617; F:GO:0000166; C:GO:0005737; C:GO:0016020	P:defense response; P:response to bacterium; F:nucleotide binding; C:cytoplasm; C:membrane			Coil (COILS); Coil (COILS); PR00364 (PRINTS); IPR003593 (SMART); IPR042197 (G3DSA:1.10.8.GENE3D); IPR036388 (G3DSA:1.10.10.GENE3D); IPR002182 (PFAM); IPR032675 (G3DSA:3.80.10.GENE3D); IPR027417 (G3DSA:3.40.50.GENE3D); IPR032675 (G3DSA:3.80.10.GENE3D); PTHR33463:SF100 (PANTHER); PTHR33463:SF100 (PANTHER); PTHR33463 (PANTHER); PTHR33463:SF100 (PANTHER); PTHR33463:SF100 (PANTHER); PTHR33463:SF100 (P…	F:GO:0043531	F:ADP binding
2.0866E-72	true	[INTERPRO, BLASTED, MAPPED, ANNOTATED]	1782	20	RecName: Full=Disease resistance protein At4g27190	XP_022719621.1|CNL	45.37	4	P:GO:0006952; P:GO:0051707; F:GO:0005488; C:GO:0005622	P:defense response; P:response to other organism; F:binding; C:intracellular anatomical structure			Coil (COILS); Coil (COILS); Coil (COILS); PR00364 (PRINTS); IPR003593 (SMART); IPR002182 (PFAM); IPR042197 (G3DSA:1.10.8.GENE3D); IPR032675 (G3DSA:3.80.10.GENE3D); IPR032675 (G3DSA:3.80.10.GENE3D); IPR027417 (G3DSA:3.40.50.GENE3D); IPR032675 (G3DSA:3.80.10.GENE3D); PTHR33463 (PANTHER); PTHR33463:SF50 (PANTHER); PTHR33463:SF50 (PANTHER); PTHR33463 (PANTHER); NON_CYTOPLASMIC_DOMAIN (PHOBIUS); SIGNA…	F:GO:0043531	F:ADP binding
5.64093E-76	true	[INTERPRO, BLASTED, MAPPED, ANNOTATED]	2227	20	RecName: Full=Disease resistance protein At4g27190	XP_022723733.1|CNL	45.74	4	P:GO:0006952; P:GO:0009617; F:GO:0000166; C:GO:0005737	P:defense response; P:response to bacterium; F:nucleotide binding; C:cytoplasm			Coil (COILS); PR00364 (PRINTS); IPR003593 (SMART); IPR002182 (PFAM); IPR032675 (G3DSA:3.80.10.GENE3D); IPR027417 (G3DSA:3.40.50.GENE3D); IPR042197 (G3DSA:1.10.8.GENE3D); IPR032675 (G3DSA:3.80.10.GENE3D); PTHR33463 (PANTHER); PTHR33463:SF50 (PANTHER); PTHR33463 (PANTHER); PTHR33463:SF50 (PANTHER); PTHR33463 (PANTHER); PTHR33463:SF50 (PANTHER); cd00009 (CDD); IPR027417 (SUPERFAMILY); SSF52047 (SUPE…	F:GO:0043531	F:ADP binding
0.0	true	[INTERPRO, BLASTED, MAPPED, ANNOTATED]	784	20	RecName: Full=Putative disease resistance RPP13-like protein 1	XP_022748099.1|CNL	49.65	6	P:GO:0042742; P:GO:0050832; F:GO:0004016; F:GO:0005515; C:GO:0005737; C:GO:0005886	P:defense response to bacterium; P:defense response to fungus; F:adenylate cyclase activity; F:protein binding; C:cytoplasm; C:plasma membrane	EC:4.6.1.1	Adenylate cyclase	Coil (COILS); PR00364 (PRINTS); IPR027417 (G3DSA:3.40.50.GENE3D); IPR002182 (PFAM); IPR042197 (G3DSA:1.10.8.GENE3D); IPR001611 (PFAM); IPR036388 (G3DSA:1.10.10.GENE3D); IPR032675 (G3DSA:3.80.10.GENE3D); IPR044974 (PANTHER); PTHR23155:SF1055 (PANTHER); IPR027417 (SUPERFAMILY); SSF52058 (SUPERFAMILY)	P:GO:0006952; F:GO:0005515; F:GO:0043531	P:defense response; F:protein binding; F:ADP binding
9.22323E-77	true	[INTERPRO, BLASTED, MAPPED, ANNOTATED]	1517	20	RecName: Full=Disease resistance protein At4g27190	XP_022745667.1|CNL	46.27	4	P:GO:0006952; P:GO:0009617; F:GO:0000166; C:GO:0005737	P:defense response; P:response to bacterium; F:nucleotide binding; C:cytoplasm			Coil (COILS); PR00364 (PRINTS); IPR003593 (SMART); IPR002182 (PFAM); IPR001611 (PFAM); IPR027417 (G3DSA:3.40.50.GENE3D); IPR042197 (G3DSA:1.10.8.GENE3D); IPR032675 (G3DSA:3.80.10.GENE3D); IPR032675 (G3DSA:3.80.10.GENE3D); IPR032675 (G3DSA:3.80.10.GENE3D); PTHR33463:SF57 (PANTHER); PTHR33463:SF57 (PANTHER); PTHR33463 (PANTHER); NON_CYTOPLASMIC_DOMAIN (PHOBIUS); SIGNAL_PEPTIDE_H_REGION (PHOBIUS); S…	F:GO:0005515; F:GO:0043531	F:protein binding; F:ADP binding
0.0	true	[INTERPRO, BLASTED, MAPPED, ANNOTATED]	1264	20	RecName: Full=Putative disease resistance RPP13-like protein 1	XP_022745586.1|CNL	46.93	5	P:GO:0042742; P:GO:0050832; F:GO:0004016; F:GO:0005515; C:GO:0016020	P:defense response to bacterium; P:defense response to fungus; F:adenylate cyclase activity; F:protein binding; C:membrane	EC:4.6.1.1	Adenylate cyclase	Coil (COILS); PR00364 (PRINTS); IPR027417 (G3DSA:3.40.50.GENE3D); IPR032675 (G3DSA:3.80.10.GENE3D); IPR002182 (PFAM); IPR032675 (G3DSA:3.80.10.GENE3D); IPR036388 (G3DSA:1.10.10.GENE3D); G3DSA:1.20.5.4130 (GENE3D); IPR042197 (G3DSA:1.10.8.GENE3D); IPR041118 (PFAM); PTHR23155:SF1055 (PANTHER); IPR044974 (PANTHER); IPR044974 (PANTHER); SIGNAL_PEPTIDE (PHOBIUS); SIGNAL_PEPTIDE_N_REGION (PHOBIUS); NON…	P:GO:0006952; F:GO:0043531	P:defense response; F:ADP binding
0.0	true	[INTERPRO, BLASTED, MAPPED, ANNOTATED]	1434	20	RecName: Full=Putative disease resistance RPP13-like protein 1	XP_022746080.1|CNL	48.97	4	P:GO:0009620; P:GO:0042742; F:GO:0005515; C:GO:0016020	P:response to fungus; P:defense response to bacterium; F:protein binding; C:membrane			Coil (COILS); PR00364 (PRINTS); IPR036388 (G3DSA:1.10.10.GENE3D); IPR042197 (G3DSA:1.10.8.GENE3D); IPR027417 (G3DSA:3.40.50.GENE3D); IPR032675 (G3DSA:3.80.10.GENE3D); G3DSA:1.20.5.4130 (GENE3D); IPR041118 (PFAM); IPR002182 (PFAM); IPR032675 (G3DSA:3.80.10.GENE3D); IPR044974 (PANTHER); PTHR23155:SF1138 (PANTHER); IPR038005 (CDD); SSF52058 (SUPERFAMILY); SSF52058 (SUPERFAMILY); IPR027417 (SUPERFAMI…	P:GO:0006952; F:GO:0043531	P:defense response; F:ADP binding
2.1621E-98	true	[INTERPRO, BLASTED, MAPPED, ANNOTATED]	970	20	RecName: Full=Probable disease resistance protein At4g27220	XP_022717005.1|CNL	51.39	7	P:GO:0008219; P:GO:0009617; P:GO:0098542; F:GO:0000166; F:GO:0005515; C:GO:0005829; C:GO:0016020	P:cell death; P:response to bacterium; P:defense response to other organism; F:nucleotide binding; F:protein binding; C:cytosol; C:membrane			Coil (COILS); PR00364 (PRINTS); IPR032675 (G3DSA:3.80.10.GENE3D); IPR001611 (PFAM); IPR032675 (G3DSA:3.80.10.GENE3D); IPR027417 (G3DSA:3.40.50.GENE3D); IPR036388 (G3DSA:1.10.10.GENE3D); IPR042197 (G3DSA:1.10.8.GENE3D); IPR002182 (PFAM); PTHR23155:SF1032 (PANTHER); IPR044974 (PANTHER); SSF52058 (SUPERFAMILY); IPR027417 (SUPERFAMILY)	P:GO:0006952; F:GO:0005515; F:GO:0043531	P:defense response; F:protein binding; F:ADP binding
0.0	true	[INTERPRO, BLASTED, MAPPED, ANNOTATED]	819	20	RecName: Full=Probable disease resistance protein At5g66900	XP_022775224.1|CNL	49.45	14	P:GO:0002239; P:GO:0002758; P:GO:0009628; P:GO:0034052; P:GO:0042742; P:GO:0050832; F:GO:0003824; F:GO:0005515; F:GO:0140376; C:GO:0000139; C:GO:0005789; C:GO:0005829; C:GO:0005886; C:GO:0048046	P:response to oomycetes; P:innate immune response-activating signal transduction; P:response to abiotic stimulus; P:positive regulation of plant-type hypersensitive response; P:defense response to bacterium; P:defense response to fungus; F:catalytic activity; F:protein binding; F:innate immune receptor activity; C:Golgi membrane; C:endoplasmic reticulum membrane; C:cytosol; C:plasma membrane; C:a…			Coil (COILS); Coil (COILS); PR00364 (PRINTS); IPR002182 (PFAM); IPR027417 (G3DSA:3.40.50.GENE3D); IPR008808 (PFAM); IPR036388 (G3DSA:1.10.10.GENE3D); IPR032675 (G3DSA:3.80.10.GENE3D); IPR042197 (G3DSA:1.10.8.GENE3D); IPR039203 (PANTHER); PTHR36766:SF16 (PANTHER); SIGNAL_PEPTIDE_N_REGION (PHOBIUS); SIGNAL_PEPTIDE_C_REGION (PHOBIUS); NON_CYTOPLASMIC_DOMAIN (PHOBIUS); SIGNAL_PEPTIDE (PHOBIUS); SIGNA…	P:GO:0050832; F:GO:0043531	P:defense response to fungus; F:ADP binding
3.22163E-111	true	[INTERPRO, BLASTED, MAPPED, ANNOTATED]	967	20	RecName: Full=Disease resistance protein At4g27190	XP_022735414.1|CNL	50.66	8	P:GO:0008219; P:GO:0009617; P:GO:0098542; F:GO:0000166; F:GO:0005515; C:GO:0005737; C:GO:0016020; C:GO:0043231	P:cell death; P:response to bacterium; P:defense response to other organism; F:nucleotide binding; F:protein binding; C:cytoplasm; C:membrane; C:intracellular membrane-bounded organelle			Coil (COILS); PR00364 (PRINTS); IPR003591 (SMART); IPR036388 (G3DSA:1.10.10.GENE3D); IPR001611 (PFAM); IPR042197 (G3DSA:1.10.8.GENE3D); IPR032675 (G3DSA:3.80.10.GENE3D); IPR027417 (G3DSA:3.40.50.GENE3D); IPR002182 (PFAM); IPR032675 (G3DSA:3.80.10.GENE3D); IPR044974 (PANTHER); PTHR23155:SF1032 (PANTHER); IPR001611 (PROSITE_PROFILES); cd00009 (CDD); SSF52058 (SUPERFAMILY); IPR027417 (SUPERFAMILY)	P:GO:0006952; F:GO:0005515; F:GO:0043531	P:defense response; F:protein binding; F:ADP binding
4.61035E-74	true	[INTERPRO, BLASTED, MAPPED, ANNOTATED]	1561	20	RecName: Full=Disease resistance protein At4g27190	XP_022718853.1|CNL	46.59	4	P:GO:0006952; P:GO:0009617; F:GO:0000166; C:GO:0005737	P:defense response; P:response to bacterium; F:nucleotide binding; C:cytoplasm			Coil (COILS); PR00364 (PRINTS); IPR003593 (SMART); IPR032675 (G3DSA:3.80.10.GENE3D); IPR032675 (G3DSA:3.80.10.GENE3D); IPR032675 (G3DSA:3.80.10.GENE3D); IPR042197 (G3DSA:1.10.8.GENE3D); IPR002182 (PFAM); IPR027417 (G3DSA:3.40.50.GENE3D); PTHR33463 (PANTHER); PTHR33463:SF57 (PANTHER); PTHR33463 (PANTHER); PTHR33463:SF57 (PANTHER); PTHR33463 (PANTHER); PTHR33463:SF57 (PANTHER); SSF52058 (SUPERFAMIL…	F:GO:0043531	F:ADP binding
0.0	true	[INTERPRO, BLASTED, MAPPED, ANNOTATED]	1428	20	RecName: Full=Putative disease resistance RPP13-like protein 1	XP_022756852.1|CNL	48.39	5	P:GO:0042742; P:GO:0050832; F:GO:0004016; F:GO:0005515; C:GO:0016020	P:defense response to bacterium; P:defense response to fungus; F:adenylate cyclase activity; F:protein binding; C:membrane	EC:4.6.1.1	Adenylate cyclase	Coil (COILS); PR00364 (PRINTS); IPR027417 (G3DSA:3.40.50.GENE3D); IPR036388 (G3DSA:1.10.10.GENE3D); IPR042197 (G3DSA:1.10.8.GENE3D); IPR032675 (G3DSA:3.80.10.GENE3D); IPR032675 (G3DSA:3.80.10.GENE3D); G3DSA:1.20.5.4130 (GENE3D); IPR041118 (PFAM); IPR002182 (PFAM); PTHR23155:SF1138 (PANTHER); IPR044974 (PANTHER); IPR038005 (CDD); SSF52058 (SUPERFAMILY); IPR027417 (SUPERFAMILY); SSF52047 (SUPERFAMI…	P:GO:0006952; F:GO:0043531	P:defense response; F:ADP binding
8.13749E-69	true	[INTERPRO, BLASTED, MAPPED, ANNOTATED]	995	20	RecName: Full=Disease resistance protein At4g27190	XP_022717677.1|CNL	49.9	7	P:GO:0008219; P:GO:0009617; P:GO:0098542; F:GO:0000166; F:GO:0005515; C:GO:0005737; C:GO:0005886	P:cell death; P:response to bacterium; P:defense response to other organism; F:nucleotide binding; F:protein binding; C:cytoplasm; C:plasma membrane			Coil (COILS); PR00364 (PRINTS); IPR042197 (G3DSA:1.10.8.GENE3D); IPR036388 (G3DSA:1.10.10.GENE3D); IPR027417 (G3DSA:3.40.50.GENE3D); IPR002182 (PFAM); IPR001611 (PFAM); IPR032675 (G3DSA:3.80.10.GENE3D); IPR032675 (G3DSA:3.80.10.GENE3D); IPR032675 (G3DSA:3.80.10.GENE3D); PTHR33463:SF99 (PANTHER); PTHR33463 (PANTHER); PTHR33463:SF99 (PANTHER); PTHR33463 (PANTHER); IPR001611 (PROSITE_PROFILES); SSF5…	F:GO:0005515; F:GO:0043531	F:protein binding; F:ADP binding
3.3592E-93	true	[INTERPRO, BLASTED, MAPPED, ANNOTATED]	949	20	RecName: Full=Disease resistance protein At4g27190	XP_022717074.1|CNL	50.88	7	P:GO:0008219; P:GO:0009617; P:GO:0098542; F:GO:0000166; F:GO:0005515; C:GO:0005829; C:GO:0016020	P:cell death; P:response to bacterium; P:defense response to other organism; F:nucleotide binding; F:protein binding; C:cytosol; C:membrane			Coil (COILS); Coil (COILS); PR00364 (PRINTS); IPR003591 (SMART); IPR001611 (PFAM); IPR042197 (G3DSA:1.10.8.GENE3D); IPR032675 (G3DSA:3.80.10.GENE3D); IPR027417 (G3DSA:3.40.50.GENE3D); IPR002182 (PFAM); IPR001611 (PFAM); IPR032675 (G3DSA:3.80.10.GENE3D); IPR036388 (G3DSA:1.10.10.GENE3D); IPR044974 (PANTHER); PTHR23155:SF1032 (PANTHER); PTHR23155:SF1032 (PANTHER); IPR001611 (PROSITE_PROFILES); IPR0…	P:GO:0006952; F:GO:0005515; F:GO:0043531	P:defense response; F:protein binding; F:ADP binding
1.27064E-70	true	[INTERPRO, BLASTED, MAPPED, ANNOTATED]	1848	20	RecName: Full=Disease resistance protein At4g27190	XP_022718898.1|CNL	46.15	4	P:GO:0006952; P:GO:0009617; F:GO:0000166; C:GO:0005622	P:defense response; P:response to bacterium; F:nucleotide binding; C:intracellular anatomical structure			Coil (COILS); Coil (COILS); Coil (COILS); PR00364 (PRINTS); IPR003593 (SMART); IPR032675 (G3DSA:3.80.10.GENE3D); IPR001611 (PFAM); IPR002182 (PFAM); IPR032675 (G3DSA:3.80.10.GENE3D); IPR032675 (G3DSA:3.80.10.GENE3D); IPR042197 (G3DSA:1.10.8.GENE3D); IPR027417 (G3DSA:3.40.50.GENE3D); mobidb-lite (MOBIDB_LITE); mobidb-lite (MOBIDB_LITE); PTHR33463 (PANTHER); PTHR33463 (PANTHER); PTHR33463:SF57 (PAN…	F:GO:0005515; F:GO:0043531	F:protein binding; F:ADP binding
6.27368E-57	true	[INTERPRO, BLASTED, MAPPED, ANNOTATED]	1916	20	RecName: Full=Disease resistance protein At4g27190	XP_022742590.1|CNL	46.74	4	P:GO:0006952; P:GO:0009617; F:GO:0000166; C:GO:0005622	P:defense response; P:response to bacterium; F:nucleotide binding; C:intracellular anatomical structure			Coil (COILS); Coil (COILS); PR00364 (PRINTS); IPR003593 (SMART); IPR002182 (PFAM); IPR032675 (G3DSA:3.80.10.GENE3D); IPR032675 (G3DSA:3.80.10.GENE3D); IPR027417 (G3DSA:3.40.50.GENE3D); IPR032675 (G3DSA:3.80.10.GENE3D); IPR042197 (G3DSA:1.10.8.GENE3D); PTHR33463 (PANTHER); PTHR33463:SF50 (PANTHER); PTHR33463 (PANTHER); PTHR33463:SF50 (PANTHER); PTHR33463:SF50 (PANTHER); PTHR33463 (PANTHER); SSF520…	F:GO:0043531	F:ADP binding
0.0	true	[INTERPRO, BLASTED, MAPPED, ANNOTATED]	1434	20	RecName: Full=Putative disease resistance RPP13-like protein 1	XP_022746071.1|CNL	48.97	4	P:GO:0009620; P:GO:0042742; F:GO:0005515; C:GO:0016020	P:response to fungus; P:defense response to bacterium; F:protein binding; C:membrane			Coil (COILS); PR00364 (PRINTS); IPR036388 (G3DSA:1.10.10.GENE3D); IPR042197 (G3DSA:1.10.8.GENE3D); IPR027417 (G3DSA:3.40.50.GENE3D); IPR032675 (G3DSA:3.80.10.GENE3D); G3DSA:1.20.5.4130 (GENE3D); IPR041118 (PFAM); IPR002182 (PFAM); IPR032675 (G3DSA:3.80.10.GENE3D); IPR044974 (PANTHER); PTHR23155:SF1138 (PANTHER); IPR038005 (CDD); SSF52058 (SUPERFAMILY); SSF52058 (SUPERFAMILY); IPR027417 (SUPERFAMI…	P:GO:0006952; F:GO:0043531	P:defense response; F:ADP binding
4.50744E-110	true	[INTERPRO, BLASTED, MAPPED, ANNOTATED]	980	20	RecName: Full=Probable disease resistance protein At4g27220	XP_022764390.1|CNL	51.89	7	P:GO:0009617; P:GO:0010942; P:GO:0098542; F:GO:0000166; F:GO:0005515; C:GO:0005829; C:GO:0005886	P:response to bacterium; P:positive regulation of cell death; P:defense response to other organism; F:nucleotide binding; F:protein binding; C:cytosol; C:plasma membrane			Coil (COILS); Coil (COILS); PR00364 (PRINTS); IPR001611 (PFAM); IPR002182 (PFAM); IPR032675 (G3DSA:3.80.10.GENE3D); IPR027417 (G3DSA:3.40.50.GENE3D); IPR042197 (G3DSA:1.10.8.GENE3D); IPR044974 (PANTHER); PTHR23155:SF1032 (PANTHER); SSF52058 (SUPERFAMILY); IPR027417 (SUPERFAMILY)	P:GO:0006952; F:GO:0005515; F:GO:0043531	P:defense response; F:protein binding; F:ADP binding
0.0	true	[INTERPRO, BLASTED, MAPPED, ANNOTATED]	902	20	RecName: Full=Disease resistance protein RPS5; AltName: Full=Resistance to Pseudomonas syringae protein 5; AltName: Full=pNd3/pNd10	XP_022735336.1|CNL	58.47	9	P:GO:0009626; P:GO:0010942; P:GO:0042742; F:GO:0000166; F:GO:0038023; F:GO:0042802; C:GO:0005739; C:GO:0005829; C:GO:0005886	P:plant-type hypersensitive response; P:positive regulation of cell death; P:defense response to bacterium; F:nucleotide binding; F:signaling receptor activity; F:identical protein binding; C:mitochondrion; C:cytosol; C:plasma membrane			Coil (COILS); PR00364 (PRINTS); IPR036388 (G3DSA:1.10.10.GENE3D); IPR032675 (G3DSA:3.80.10.GENE3D); IPR027417 (G3DSA:3.40.50.GENE3D); IPR002182 (PFAM); IPR001611 (PFAM); IPR042197 (G3DSA:1.10.8.GENE3D); PTHR23155:SF1044 (PANTHER); IPR044974 (PANTHER); IPR027417 (SUPERFAMILY); SSF52058 (SUPERFAMILY)	P:GO:0006952; F:GO:0005515; F:GO:0043531	P:defense response; F:protein binding; F:ADP binding
2.37849E-74	true	[INTERPRO, BLASTED, MAPPED, ANNOTATED]	1569	20	RecName: Full=Disease resistance protein At4g27190	XP_022745655.1|CNL	46.49	4	P:GO:0006952; P:GO:0009617; F:GO:0000166; C:GO:0110165	P:defense response; P:response to bacterium; F:nucleotide binding; C:cellular anatomical entity			Coil (COILS); PR00364 (PRINTS); IPR003593 (SMART); IPR032675 (G3DSA:3.80.10.GENE3D); IPR032675 (G3DSA:3.80.10.GENE3D); IPR027417 (G3DSA:3.40.50.GENE3D); IPR002182 (PFAM); IPR042197 (G3DSA:1.10.8.GENE3D); IPR032675 (G3DSA:3.80.10.GENE3D); IPR032675 (G3DSA:3.80.10.GENE3D); PTHR33463:SF57 (PANTHER); PTHR33463 (PANTHER); PTHR33463:SF57 (PANTHER); NON_CYTOPLASMIC_DOMAIN (PHOBIUS); SIGNAL_PEPTIDE_C_REG…	F:GO:0043531	F:ADP binding
0.0	true	[INTERPRO, BLASTED, MAPPED, ANNOTATED]	1264	20	RecName: Full=Putative disease resistance RPP13-like protein 1	XP_022745597.1|CNL	46.93	5	P:GO:0042742; P:GO:0050832; F:GO:0004016; F:GO:0005515; C:GO:0016020	P:defense response to bacterium; P:defense response to fungus; F:adenylate cyclase activity; F:protein binding; C:membrane	EC:4.6.1.1	Adenylate cyclase	Coil (COILS); PR00364 (PRINTS); IPR027417 (G3DSA:3.40.50.GENE3D); IPR032675 (G3DSA:3.80.10.GENE3D); IPR002182 (PFAM); IPR032675 (G3DSA:3.80.10.GENE3D); IPR036388 (G3DSA:1.10.10.GENE3D); G3DSA:1.20.5.4130 (GENE3D); IPR042197 (G3DSA:1.10.8.GENE3D); IPR041118 (PFAM); PTHR23155:SF1055 (PANTHER); IPR044974 (PANTHER); IPR044974 (PANTHER); SIGNAL_PEPTIDE (PHOBIUS); SIGNAL_PEPTIDE_N_REGION (PHOBIUS); NON…	P:GO:0006952; F:GO:0043531	P:defense response; F:ADP binding
0.0	true	[INTERPRO, BLASTED, MAPPED, ANNOTATED]	1208	20	RecName: Full=Putative disease resistance RPP13-like protein 1	XP_022745581.1|CNL	47.57	8	P:GO:0009416; P:GO:0010033; P:GO:0042742; P:GO:0050832; F:GO:0004016; F:GO:0005515; C:GO:0005622; C:GO:0016020	P:response to light stimulus; P:response to organic substance; P:defense response to bacterium; P:defense response to fungus; F:adenylate cyclase activity; F:protein binding; C:intracellular anatomical structure; C:membrane	EC:4.6.1.1	Adenylate cyclase	Coil (COILS); Coil (COILS); PR00364 (PRINTS); IPR041118 (PFAM); IPR036388 (G3DSA:1.10.10.GENE3D); IPR002182 (PFAM); G3DSA:1.20.5.4130 (GENE3D); IPR032675 (G3DSA:3.80.10.GENE3D); IPR042197 (G3DSA:1.10.8.GENE3D); IPR032675 (G3DSA:3.80.10.GENE3D); IPR027417 (G3DSA:3.40.50.GENE3D); PTHR23155:SF1055 (PANTHER); IPR044974 (PANTHER); SIGNAL_PEPTIDE_C_REGION (PHOBIUS); SIGNAL_PEPTIDE (PHOBIUS); SIGNAL_PEP…	P:GO:0006952; F:GO:0043531	P:defense response; F:ADP binding
7.77168E-75	true	[INTERPRO, BLASTED, MAPPED, ANNOTATED]	1599	20	RecName: Full=Disease resistance protein At4g27190	XP_022747137.1|CNL	46.54	4	P:GO:0006952; P:GO:0009617; F:GO:0005488; C:GO:0005622	P:defense response; P:response to bacterium; F:binding; C:intracellular anatomical structure			Coil (COILS); PR00364 (PRINTS); IPR003593 (SMART); IPR002182 (PFAM); IPR027417 (G3DSA:3.40.50.GENE3D); IPR032675 (G3DSA:3.80.10.GENE3D); IPR032675 (G3DSA:3.80.10.GENE3D); IPR042197 (G3DSA:1.10.8.GENE3D); PTHR33463 (PANTHER); PTHR33463:SF57 (PANTHER); PTHR33463 (PANTHER); SIGNAL_PEPTIDE_C_REGION (PHOBIUS); NON_CYTOPLASMIC_DOMAIN (PHOBIUS); SIGNAL_PEPTIDE (PHOBIUS); SIGNAL_PEPTIDE_N_REGION (PHOBIUS…	F:GO:0043531	F:ADP binding
9.22323E-77	true	[INTERPRO, BLASTED, MAPPED, ANNOTATED]	1517	20	RecName: Full=Disease resistance protein At4g27190	XP_022745658.1|CNL	46.27	4	P:GO:0006952; P:GO:0009617; F:GO:0000166; C:GO:0005737	P:defense response; P:response to bacterium; F:nucleotide binding; C:cytoplasm			Coil (COILS); PR00364 (PRINTS); IPR003593 (SMART); IPR002182 (PFAM); IPR001611 (PFAM); IPR027417 (G3DSA:3.40.50.GENE3D); IPR042197 (G3DSA:1.10.8.GENE3D); IPR032675 (G3DSA:3.80.10.GENE3D); IPR032675 (G3DSA:3.80.10.GENE3D); IPR032675 (G3DSA:3.80.10.GENE3D); PTHR33463:SF57 (PANTHER); PTHR33463:SF57 (PANTHER); PTHR33463 (PANTHER); NON_CYTOPLASMIC_DOMAIN (PHOBIUS); SIGNAL_PEPTIDE_H_REGION (PHOBIUS); S…	F:GO:0005515; F:GO:0043531	F:protein binding; F:ADP binding
1.36604E-97	true	[INTERPRO, BLASTED, MAPPED, ANNOTATED]	967	20	RecName: Full=Disease resistance protein At4g27190	XP_022776641.1|CNL	49.94	7	P:GO:0008219; P:GO:0009617; P:GO:0098542; F:GO:0000166; F:GO:0005515; C:GO:0005737; C:GO:0016020	P:cell death; P:response to bacterium; P:defense response to other organism; F:nucleotide binding; F:protein binding; C:cytoplasm; C:membrane			Coil (COILS); PR00364 (PRINTS); IPR042197 (G3DSA:1.10.8.GENE3D); IPR027417 (G3DSA:3.40.50.GENE3D); IPR032675 (G3DSA:3.80.10.GENE3D); IPR002182 (PFAM); IPR036388 (G3DSA:1.10.10.GENE3D); IPR032675 (G3DSA:3.80.10.GENE3D); PTHR33463 (PANTHER); PTHR33463 (PANTHER); PTHR33463:SF94 (PANTHER); PTHR33463:SF94 (PANTHER); cd00009 (CDD); IPR027417 (SUPERFAMILY); SSF52058 (SUPERFAMILY)	F:GO:0043531	F:ADP binding
0.0	true	[INTERPRO, BLASTED, MAPPED, ANNOTATED]	1264	20	RecName: Full=Putative disease resistance RPP13-like protein 1	XP_022745595.1|CNL	46.93	5	P:GO:0042742; P:GO:0050832; F:GO:0004016; F:GO:0005515; C:GO:0016020	P:defense response to bacterium; P:defense response to fungus; F:adenylate cyclase activity; F:protein binding; C:membrane	EC:4.6.1.1	Adenylate cyclase	Coil (COILS); PR00364 (PRINTS); IPR027417 (G3DSA:3.40.50.GENE3D); IPR032675 (G3DSA:3.80.10.GENE3D); IPR002182 (PFAM); IPR032675 (G3DSA:3.80.10.GENE3D); IPR036388 (G3DSA:1.10.10.GENE3D); G3DSA:1.20.5.4130 (GENE3D); IPR042197 (G3DSA:1.10.8.GENE3D); IPR041118 (PFAM); PTHR23155:SF1055 (PANTHER); IPR044974 (PANTHER); IPR044974 (PANTHER); SIGNAL_PEPTIDE (PHOBIUS); SIGNAL_PEPTIDE_N_REGION (PHOBIUS); NON…	P:GO:0006952; F:GO:0043531	P:defense response; F:ADP binding
1.02041E-84	true	[INTERPRO, BLASTED, MAPPED, ANNOTATED]	615	20	RecName: Full=Putative disease resistance RPP13-like protein 1	XP_022764212.1|CNL	49.4	8	P:GO:0042742; P:GO:0050776; P:GO:0050832; P:GO:0051716; F:GO:0004016; F:GO:0005515; C:GO:0005622; C:GO:0016020	P:defense response to bacterium; P:regulation of immune response; P:defense response to fungus; P:cellular response to stimulus; F:adenylate cyclase activity; F:protein binding; C:intracellular anatomical structure; C:membrane	EC:4.6.1.1	Adenylate cyclase	Coil (COILS); Coil (COILS); PR00364 (PRINTS); IPR032675 (G3DSA:3.80.10.GENE3D); G3DSA:1.20.5.4130 (GENE3D); IPR041118 (PFAM); IPR027417 (G3DSA:3.40.50.GENE3D); IPR002182 (PFAM); IPR036388 (G3DSA:1.10.10.GENE3D); PTHR23155:SF1138 (PANTHER); PTHR23155:SF1138 (PANTHER); IPR044974 (PANTHER); IPR044974 (PANTHER); IPR038005 (CDD); IPR027417 (SUPERFAMILY); SSF52058 (SUPERFAMILY)	P:GO:0006952; F:GO:0043531	P:defense response; F:ADP binding
0.0	true	[INTERPRO, BLASTED, MAPPED, ANNOTATED]	1228	20	RecName: Full=Putative disease resistance RPP13-like protein 1	XP_022746488.1|CNL	47.65	6	P:GO:0009416; P:GO:0009620; P:GO:0010033; P:GO:0042742; F:GO:0005515; C:GO:0016020	P:response to light stimulus; P:response to fungus; P:response to organic substance; P:defense response to bacterium; F:protein binding; C:membrane			Coil (COILS); PR00364 (PRINTS); IPR042197 (G3DSA:1.10.8.GENE3D); G3DSA:1.20.5.4130 (GENE3D); IPR032675 (G3DSA:3.80.10.GENE3D); IPR002182 (PFAM); IPR032675 (G3DSA:3.80.10.GENE3D); IPR041118 (PFAM); IPR027417 (G3DSA:3.40.50.GENE3D); IPR036388 (G3DSA:1.10.10.GENE3D); PTHR23155:SF1138 (PANTHER); IPR044974 (PANTHER); IPR038005 (CDD); cd00009 (CDD); IPR027417 (SUPERFAMILY); SSF52058 (SUPERFAMILY); SSF5…	P:GO:0006952; F:GO:0043531	P:defense response; F:ADP binding
9.91703E-97	true	[INTERPRO, BLASTED, MAPPED, ANNOTATED]	979	20	RecName: Full=Probable disease resistance protein At4g27220	XP_022735265.1|CNL	51.72	7	P:GO:0008219; P:GO:0009617; P:GO:0098542; F:GO:0000166; F:GO:0005515; C:GO:0005737; C:GO:0016020	P:cell death; P:response to bacterium; P:defense response to other organism; F:nucleotide binding; F:protein binding; C:cytoplasm; C:membrane			Coil (COILS); Coil (COILS); PR00364 (PRINTS); IPR003591 (SMART); IPR042197 (G3DSA:1.10.8.GENE3D); IPR002182 (PFAM); IPR001611 (PFAM); IPR032675 (G3DSA:3.80.10.GENE3D); IPR027417 (G3DSA:3.40.50.GENE3D); IPR036388 (G3DSA:1.10.10.GENE3D); IPR044974 (PANTHER); PTHR23155:SF1032 (PANTHER); SSF52058 (SUPERFAMILY); IPR027417 (SUPERFAMILY)	P:GO:0006952; F:GO:0005515; F:GO:0043531	P:defense response; F:protein binding; F:ADP binding
2.07567E-137	true	[INTERPRO, BLASTED, MAPPED, ANNOTATED]	664	20	RecName: Full=Putative disease resistance protein RGA1; AltName: Full=RGA3-blb	XP_022719619.1|CNL	50.87	9	P:GO:0009416; P:GO:0009620; P:GO:0010033; P:GO:0042742; P:GO:0050776; P:GO:0051716; F:GO:0005515; C:GO:0005886; C:GO:0043231	P:response to light stimulus; P:response to fungus; P:response to organic substance; P:defense response to bacterium; P:regulation of immune response; P:cellular response to stimulus; F:protein binding; C:plasma membrane; C:intracellular membrane-bounded organelle			Coil (COILS); Coil (COILS); PR00364 (PRINTS); G3DSA:1.20.5.4130 (GENE3D); IPR042197 (G3DSA:1.10.8.GENE3D); IPR002182 (PFAM); IPR032675 (G3DSA:3.80.10.GENE3D); IPR001611 (PFAM); IPR036388 (G3DSA:1.10.10.GENE3D); IPR041118 (PFAM); IPR027417 (G3DSA:3.40.50.GENE3D); IPR044974 (PANTHER); PTHR23155:SF860 (PANTHER); IPR038005 (CDD); SSF52058 (SUPERFAMILY); IPR027417 (SUPERFAMILY)	P:GO:0006952; F:GO:0005515; F:GO:0043531	P:defense response; F:protein binding; F:ADP binding
3.62176E-72	true	[INTERPRO, BLASTED, MAPPED, ANNOTATED]	1297	20	RecName: Full=Disease resistance protein At4g27190	XP_022753319.1|CNL	46.67	4	P:GO:0006952; P:GO:0051707; F:GO:0005488; C:GO:0005737	P:defense response; P:response to other organism; F:binding; C:cytoplasm			Coil (COILS); Coil (COILS); PR00364 (PRINTS); IPR036388 (G3DSA:1.10.10.GENE3D); IPR032675 (G3DSA:3.80.10.GENE3D); IPR042197 (G3DSA:1.10.8.GENE3D); IPR002182 (PFAM); IPR032675 (G3DSA:3.80.10.GENE3D); IPR027417 (G3DSA:3.40.50.GENE3D); PTHR33463 (PANTHER); PTHR33463:SF50 (PANTHER); PTHR33463 (PANTHER); PTHR33463 (PANTHER); PTHR33463:SF50 (PANTHER); IPR001611 (PROSITE_PROFILES); cd00009 (CDD); cd0089…	F:GO:0005515; F:GO:0043531	F:protein binding; F:ADP binding
0.0	true	[INTERPRO, BLASTED, MAPPED, ANNOTATED]	1264	20	RecName: Full=Putative disease resistance RPP13-like protein 1	XP_022745599.1|CNL	46.93	5	P:GO:0042742; P:GO:0050832; F:GO:0004016; F:GO:0005515; C:GO:0016020	P:defense response to bacterium; P:defense response to fungus; F:adenylate cyclase activity; F:protein binding; C:membrane	EC:4.6.1.1	Adenylate cyclase	Coil (COILS); PR00364 (PRINTS); IPR027417 (G3DSA:3.40.50.GENE3D); IPR032675 (G3DSA:3.80.10.GENE3D); IPR002182 (PFAM); IPR032675 (G3DSA:3.80.10.GENE3D); IPR036388 (G3DSA:1.10.10.GENE3D); G3DSA:1.20.5.4130 (GENE3D); IPR042197 (G3DSA:1.10.8.GENE3D); IPR041118 (PFAM); PTHR23155:SF1055 (PANTHER); IPR044974 (PANTHER); IPR044974 (PANTHER); SIGNAL_PEPTIDE (PHOBIUS); SIGNAL_PEPTIDE_N_REGION (PHOBIUS); NON…	P:GO:0006952; F:GO:0043531	P:defense response; F:ADP binding
0.0	true	[INTERPRO, BLASTED, MAPPED, ANNOTATED]	1390	20	RecName: Full=Putative disease resistance RPP13-like protein 1	XP_022756846.1|CNL	48.41	8	P:GO:0009416; P:GO:0010033; P:GO:0042742; P:GO:0050832; F:GO:0004016; F:GO:0005515; C:GO:0005622; C:GO:0016020	P:response to light stimulus; P:response to organic substance; P:defense response to bacterium; P:defense response to fungus; F:adenylate cyclase activity; F:protein binding; C:intracellular anatomical structure; C:membrane	EC:4.6.1.1	Adenylate cyclase	Coil (COILS); PR00364 (PRINTS); IPR042197 (G3DSA:1.10.8.GENE3D); IPR041118 (PFAM); IPR027417 (G3DSA:3.40.50.GENE3D); IPR032675 (G3DSA:3.80.10.GENE3D); IPR032675 (G3DSA:3.80.10.GENE3D); G3DSA:1.20.5.4130 (GENE3D); IPR002182 (PFAM); IPR036388 (G3DSA:1.10.10.GENE3D); PTHR23155:SF1138 (PANTHER); IPR044974 (PANTHER); IPR038005 (CDD); SSF52058 (SUPERFAMILY); SSF52058 (SUPERFAMILY); IPR027417 (SUPERFAMI…	P:GO:0006952; F:GO:0043531	P:defense response; F:ADP binding
1.88368E-136	true	[INTERPRO, BLASTED, MAPPED, ANNOTATED]	1149	20	RecName: Full=Disease resistance protein SUMM2; AltName: Full=Disease resistance protein At1g12280; AltName: Full=Protein SUPPRESSOR OF MKK1 MKK2 2	XP_022730156.1|CNL	51.7	7	P:GO:0008219; P:GO:0009617; P:GO:0098542; F:GO:0000166; F:GO:0005515; C:GO:0005737; C:GO:0016020	P:cell death; P:response to bacterium; P:defense response to other organism; F:nucleotide binding; F:protein binding; C:cytoplasm; C:membrane			Coil (COILS); PR00364 (PRINTS); IPR042197 (G3DSA:1.10.8.GENE3D); IPR000719 (PFAM); IPR002182 (PFAM); G3DSA:3.30.200.20 (GENE3D); G3DSA:1.10.510.10 (GENE3D); IPR032675 (G3DSA:3.80.10.GENE3D); IPR036388 (G3DSA:1.10.10.GENE3D); IPR032675 (G3DSA:3.80.10.GENE3D); IPR027417 (G3DSA:3.40.50.GENE3D); PTHR23155:SF1044 (PANTHER); IPR044974 (PANTHER); IPR000719 (PROSITE_PROFILES); IPR027417 (SUPERFAMILY); IP…	P:GO:0006468; P:GO:0006952; F:GO:0004672; F:GO:0005524; F:GO:0043531	P:protein phosphorylation; P:defense response; F:protein kinase activity; F:ATP binding; F:ADP binding
0.0	true	[INTERPRO, BLASTED, MAPPED, ANNOTATED]	1264	20	RecName: Full=Putative disease resistance RPP13-like protein 1	XP_022745592.1|CNL	46.93	5	P:GO:0042742; P:GO:0050832; F:GO:0004016; F:GO:0005515; C:GO:0016020	P:defense response to bacterium; P:defense response to fungus; F:adenylate cyclase activity; F:protein binding; C:membrane	EC:4.6.1.1	Adenylate cyclase	Coil (COILS); PR00364 (PRINTS); IPR027417 (G3DSA:3.40.50.GENE3D); IPR032675 (G3DSA:3.80.10.GENE3D); IPR002182 (PFAM); IPR032675 (G3DSA:3.80.10.GENE3D); IPR036388 (G3DSA:1.10.10.GENE3D); G3DSA:1.20.5.4130 (GENE3D); IPR042197 (G3DSA:1.10.8.GENE3D); IPR041118 (PFAM); PTHR23155:SF1055 (PANTHER); IPR044974 (PANTHER); IPR044974 (PANTHER); SIGNAL_PEPTIDE (PHOBIUS); SIGNAL_PEPTIDE_N_REGION (PHOBIUS); NON…	P:GO:0006952; F:GO:0043531	P:defense response; F:ADP binding
0.0	true	[INTERPRO, BLASTED, MAPPED, ANNOTATED]	1257	20	RecName: Full=Putative disease resistance RPP13-like protein 1	XP_022745536.1|CNL	48.69	7	P:GO:0009416; P:GO:0042742; P:GO:0050832; F:GO:0004016; F:GO:0005515; C:GO:0005622; C:GO:0016020	P:response to light stimulus; P:defense response to bacterium; P:defense response to fungus; F:adenylate cyclase activity; F:protein binding; C:intracellular anatomical structure; C:membrane	EC:4.6.1.1	Adenylate cyclase	Coil (COILS); PR00364 (PRINTS); IPR032675 (G3DSA:3.80.10.GENE3D); IPR027417 (G3DSA:3.40.50.GENE3D); IPR041118 (PFAM); IPR002182 (PFAM); IPR042197 (G3DSA:1.10.8.GENE3D); G3DSA:1.20.5.4130 (GENE3D); IPR032675 (G3DSA:3.80.10.GENE3D); IPR032675 (G3DSA:3.80.10.GENE3D); IPR036388 (G3DSA:1.10.10.GENE3D); IPR044974 (PANTHER); PTHR23155:SF1138 (PANTHER); CYTOPLASMIC_DOMAIN (PHOBIUS); TRANSMEMBRANE (PHOBIU…	P:GO:0006952; F:GO:0043531	P:defense response; F:ADP binding
0.0	true	[INTERPRO, BLASTED, MAPPED, ANNOTATED]	1257	20	RecName: Full=Putative disease resistance RPP13-like protein 1	XP_022745527.1|CNL	48.69	7	P:GO:0009416; P:GO:0042742; P:GO:0050832; F:GO:0004016; F:GO:0005515; C:GO:0005622; C:GO:0016020	P:response to light stimulus; P:defense response to bacterium; P:defense response to fungus; F:adenylate cyclase activity; F:protein binding; C:intracellular anatomical structure; C:membrane	EC:4.6.1.1	Adenylate cyclase	Coil (COILS); PR00364 (PRINTS); IPR032675 (G3DSA:3.80.10.GENE3D); IPR027417 (G3DSA:3.40.50.GENE3D); IPR041118 (PFAM); IPR002182 (PFAM); IPR042197 (G3DSA:1.10.8.GENE3D); G3DSA:1.20.5.4130 (GENE3D); IPR032675 (G3DSA:3.80.10.GENE3D); IPR032675 (G3DSA:3.80.10.GENE3D); IPR036388 (G3DSA:1.10.10.GENE3D); IPR044974 (PANTHER); PTHR23155:SF1138 (PANTHER); CYTOPLASMIC_DOMAIN (PHOBIUS); TRANSMEMBRANE (PHOBIU…	P:GO:0006952; F:GO:0043531	P:defense response; F:ADP binding
7.84708E-77	true	[INTERPRO, BLASTED, MAPPED, ANNOTATED]	1833	20	RecName: Full=Probable disease resistance protein At4g27220	XP_022733500.1|CNL	46.33	4	P:GO:0006952; P:GO:0009617; F:GO:0000166; C:GO:0005737	P:defense response; P:response to bacterium; F:nucleotide binding; C:cytoplasm			Coil (COILS); Coil (COILS); PR00364 (PRINTS); IPR032675 (G3DSA:3.80.10.GENE3D); IPR027417 (G3DSA:3.40.50.GENE3D); IPR032675 (G3DSA:3.80.10.GENE3D); IPR032675 (G3DSA:3.80.10.GENE3D); IPR036388 (G3DSA:1.10.10.GENE3D); IPR032675 (G3DSA:3.80.10.GENE3D); IPR042197 (G3DSA:1.10.8.GENE3D); IPR002182 (PFAM); PTHR33463 (PANTHER); PTHR33463:SF100 (PANTHER); PTHR33463:SF100 (PANTHER); PTHR33463 (PANTHER); PT…	F:GO:0043531	F:ADP binding
3.3592E-93	true	[INTERPRO, BLASTED, MAPPED, ANNOTATED]	949	20	RecName: Full=Disease resistance protein At4g27190	XP_022717071.1|CNL	50.88	7	P:GO:0008219; P:GO:0009617; P:GO:0098542; F:GO:0000166; F:GO:0005515; C:GO:0005829; C:GO:0016020	P:cell death; P:response to bacterium; P:defense response to other organism; F:nucleotide binding; F:protein binding; C:cytosol; C:membrane			Coil (COILS); Coil (COILS); PR00364 (PRINTS); IPR003591 (SMART); IPR001611 (PFAM); IPR042197 (G3DSA:1.10.8.GENE3D); IPR032675 (G3DSA:3.80.10.GENE3D); IPR027417 (G3DSA:3.40.50.GENE3D); IPR002182 (PFAM); IPR001611 (PFAM); IPR032675 (G3DSA:3.80.10.GENE3D); IPR036388 (G3DSA:1.10.10.GENE3D); IPR044974 (PANTHER); PTHR23155:SF1032 (PANTHER); PTHR23155:SF1032 (PANTHER); IPR001611 (PROSITE_PROFILES); IPR0…	P:GO:0006952; F:GO:0005515; F:GO:0043531	P:defense response; F:protein binding; F:ADP binding
8.00758E-132	true	[INTERPRO, BLASTED, MAPPED, ANNOTATED]	962	20	RecName: Full=Putative disease resistance protein RGA3; AltName: Full=Blight resistance protein B149; AltName: Full=RGA1-blb	XP_022717493.1|CNL	46.02	4	P:GO:0098542; F:GO:0005515; C:GO:0005622; C:GO:0016020	P:defense response to other organism; F:protein binding; C:intracellular anatomical structure; C:membrane			Coil (COILS); PR00364 (PRINTS); G3DSA:1.20.5.4130 (GENE3D); IPR032675 (G3DSA:3.80.10.GENE3D); IPR002182 (PFAM); IPR027417 (G3DSA:3.40.50.GENE3D); IPR041118 (PFAM); IPR042197 (G3DSA:1.10.8.GENE3D); IPR036388 (G3DSA:1.10.10.GENE3D); IPR044974 (PANTHER); PTHR23155:SF1003 (PANTHER); IPR038005 (CDD); IPR027417 (SUPERFAMILY); SSF52058 (SUPERFAMILY)	P:GO:0006952; F:GO:0043531	P:defense response; F:ADP binding
0.0	true	[INTERPRO, BLASTED, MAPPED, ANNOTATED]	1436	20	RecName: Full=Putative disease resistance RPP13-like protein 1	XP_022717244.1|CNL	47.11	4	P:GO:0009620; P:GO:0098542; F:GO:0005515; C:GO:0016020	P:response to fungus; P:defense response to other organism; F:protein binding; C:membrane			Coil (COILS); PR00364 (PRINTS); IPR002182 (PFAM); G3DSA:1.20.5.4130 (GENE3D); IPR036388 (G3DSA:1.10.10.GENE3D); IPR027417 (G3DSA:3.40.50.GENE3D); IPR041118 (PFAM); IPR032675 (G3DSA:3.80.10.GENE3D); IPR042197 (G3DSA:1.10.8.GENE3D); PTHR23155:SF1138 (PANTHER); IPR044974 (PANTHER); cd00009 (CDD); IPR038005 (CDD); SSF52058 (SUPERFAMILY); SSF52058 (SUPERFAMILY); IPR027417 (SUPERFAMILY)	P:GO:0006952; F:GO:0043531	P:defense response; F:ADP binding
4.50744E-110	true	[INTERPRO, BLASTED, MAPPED, ANNOTATED]	980	20	RecName: Full=Probable disease resistance protein At4g27220	XP_022764392.1|CNL	51.89	7	P:GO:0009617; P:GO:0010942; P:GO:0098542; F:GO:0000166; F:GO:0005515; C:GO:0005829; C:GO:0005886	P:response to bacterium; P:positive regulation of cell death; P:defense response to other organism; F:nucleotide binding; F:protein binding; C:cytosol; C:plasma membrane			Coil (COILS); Coil (COILS); PR00364 (PRINTS); IPR001611 (PFAM); IPR002182 (PFAM); IPR032675 (G3DSA:3.80.10.GENE3D); IPR027417 (G3DSA:3.40.50.GENE3D); IPR042197 (G3DSA:1.10.8.GENE3D); IPR044974 (PANTHER); PTHR23155:SF1032 (PANTHER); SSF52058 (SUPERFAMILY); IPR027417 (SUPERFAMILY)	P:GO:0006952; F:GO:0005515; F:GO:0043531	P:defense response; F:protein binding; F:ADP binding
1.29915E-70	true	[INTERPRO, BLASTED, MAPPED, ANNOTATED]	1843	20	RecName: Full=Disease resistance protein At4g27190	XP_022718918.1|CNL	46.0	4	P:GO:0006952; P:GO:0009617; F:GO:0000166; C:GO:0005737	P:defense response; P:response to bacterium; F:nucleotide binding; C:cytoplasm			Coil (COILS); Coil (COILS); Coil (COILS); PR00364 (PRINTS); IPR003593 (SMART); IPR032675 (G3DSA:3.80.10.GENE3D); IPR032675 (G3DSA:3.80.10.GENE3D); IPR001611 (PFAM); IPR002182 (PFAM); IPR027417 (G3DSA:3.40.50.GENE3D); IPR042197 (G3DSA:1.10.8.GENE3D); mobidb-lite (MOBIDB_LITE); mobidb-lite (MOBIDB_LITE); PTHR33463:SF57 (PANTHER); PTHR33463 (PANTHER); PTHR33463 (PANTHER); PTHR33463 (PANTHER); PTHR33…	F:GO:0005515; F:GO:0043531	F:protein binding; F:ADP binding
7.84708E-77	true	[INTERPRO, BLASTED, MAPPED, ANNOTATED]	1833	20	RecName: Full=Probable disease resistance protein At4g27220	XP_022733514.1|CNL	46.33	4	P:GO:0006952; P:GO:0009617; F:GO:0000166; C:GO:0005737	P:defense response; P:response to bacterium; F:nucleotide binding; C:cytoplasm			Coil (COILS); Coil (COILS); PR00364 (PRINTS); IPR032675 (G3DSA:3.80.10.GENE3D); IPR027417 (G3DSA:3.40.50.GENE3D); IPR032675 (G3DSA:3.80.10.GENE3D); IPR032675 (G3DSA:3.80.10.GENE3D); IPR036388 (G3DSA:1.10.10.GENE3D); IPR032675 (G3DSA:3.80.10.GENE3D); IPR042197 (G3DSA:1.10.8.GENE3D); IPR002182 (PFAM); PTHR33463 (PANTHER); PTHR33463:SF100 (PANTHER); PTHR33463:SF100 (PANTHER); PTHR33463 (PANTHER); PT…	F:GO:0043531	F:ADP binding
0.0	true	[INTERPRO, BLASTED, MAPPED, ANNOTATED]	1359	20	RecName: Full=Putative disease resistance RPP13-like protein 1	XP_022770119.1|CNL	49.2	7	P:GO:0009416; P:GO:0042742; P:GO:0050832; F:GO:0004016; F:GO:0005515; C:GO:0005622; C:GO:0016020	P:response to light stimulus; P:defense response to bacterium; P:defense response to fungus; F:adenylate cyclase activity; F:protein binding; C:intracellular anatomical structure; C:membrane	EC:4.6.1.1	Adenylate cyclase	Coil (COILS); PR00364 (PRINTS); IPR036388 (G3DSA:1.10.10.GENE3D); IPR002182 (PFAM); IPR027417 (G3DSA:3.40.50.GENE3D); G3DSA:1.20.5.4130 (GENE3D); IPR032675 (G3DSA:3.80.10.GENE3D); IPR041118 (PFAM); IPR032675 (G3DSA:3.80.10.GENE3D); IPR042197 (G3DSA:1.10.8.GENE3D); IPR032675 (G3DSA:3.80.10.GENE3D); PTHR23155:SF1138 (PANTHER); IPR044974 (PANTHER); IPR038005 (CDD); IPR027417 (SUPERFAMILY); SSF52058 …	P:GO:0006952; F:GO:0043531	P:defense response; F:ADP binding
8.75133E-116	true	[INTERPRO, BLASTED, MAPPED, ANNOTATED]	853	20	RecName: Full=Putative disease resistance protein RGA1; AltName: Full=RGA3-blb	XP_022744683.1|CNL	47.6	5	P:GO:0009416; P:GO:0098542; F:GO:0005515; C:GO:0005622; C:GO:0016020	P:response to light stimulus; P:defense response to other organism; F:protein binding; C:intracellular anatomical structure; C:membrane			Coil (COILS); PR00364 (PRINTS); IPR027417 (G3DSA:3.40.50.GENE3D); IPR002182 (PFAM); IPR041118 (PFAM); IPR032675 (G3DSA:3.80.10.GENE3D); IPR042197 (G3DSA:1.10.8.GENE3D); G3DSA:1.20.5.4130 (GENE3D); IPR036388 (G3DSA:1.10.10.GENE3D); IPR044974 (PANTHER); PTHR23155:SF1132 (PANTHER); IPR038005 (CDD); IPR027417 (SUPERFAMILY); SSF52058 (SUPERFAMILY)	P:GO:0006952; F:GO:0043531	P:defense response; F:ADP binding
0.0	true	[INTERPRO, BLASTED, MAPPED, ANNOTATED]	1301	20	RecName: Full=Putative disease resistance RPP13-like protein 1	XP_022747850.1|CNL	47.31	7	P:GO:0009416; P:GO:0010033; P:GO:0042742; P:GO:0050832; F:GO:0004016; F:GO:0005515; C:GO:0016020	P:response to light stimulus; P:response to organic substance; P:defense response to bacterium; P:defense response to fungus; F:adenylate cyclase activity; F:protein binding; C:membrane	EC:4.6.1.1	Adenylate cyclase	Coil (COILS); PR00364 (PRINTS); IPR036388 (G3DSA:1.10.10.GENE3D); G3DSA:1.20.5.4130 (GENE3D); IPR032675 (G3DSA:3.80.10.GENE3D); IPR027417 (G3DSA:3.40.50.GENE3D); IPR002182 (PFAM); IPR042197 (G3DSA:1.10.8.GENE3D); IPR041118 (PFAM); IPR032675 (G3DSA:3.80.10.GENE3D); IPR032675 (G3DSA:3.80.10.GENE3D); IPR044974 (PANTHER); PTHR23155:SF1055 (PANTHER); SSF52058 (SUPERFAMILY); IPR027417 (SUPERFAMILY); SS…	P:GO:0006952; F:GO:0043531	P:defense response; F:ADP binding
1.27064E-70	true	[INTERPRO, BLASTED, MAPPED, ANNOTATED]	1848	20	RecName: Full=Disease resistance protein At4g27190	XP_022718913.1|CNL	46.15	4	P:GO:0006952; P:GO:0009617; F:GO:0000166; C:GO:0005622	P:defense response; P:response to bacterium; F:nucleotide binding; C:intracellular anatomical structure			Coil (COILS); Coil (COILS); Coil (COILS); PR00364 (PRINTS); IPR003593 (SMART); IPR032675 (G3DSA:3.80.10.GENE3D); IPR001611 (PFAM); IPR002182 (PFAM); IPR032675 (G3DSA:3.80.10.GENE3D); IPR032675 (G3DSA:3.80.10.GENE3D); IPR042197 (G3DSA:1.10.8.GENE3D); IPR027417 (G3DSA:3.40.50.GENE3D); mobidb-lite (MOBIDB_LITE); mobidb-lite (MOBIDB_LITE); PTHR33463 (PANTHER); PTHR33463 (PANTHER); PTHR33463:SF57 (PAN…	F:GO:0005515; F:GO:0043531	F:protein binding; F:ADP binding
8.16364E-94	true	[INTERPRO, BLASTED, MAPPED, ANNOTATED]	1071	20	RecName: Full=Putative disease resistance protein At4g10780	XP_022745274.1|CNL	51.58	8	P:GO:0009626; P:GO:0042742; F:GO:0000166; F:GO:0038023; F:GO:0042802; C:GO:0005829; C:GO:0005886; C:GO:0043231	P:plant-type hypersensitive response; P:defense response to bacterium; F:nucleotide binding; F:signaling receptor activity; F:identical protein binding; C:cytosol; C:plasma membrane; C:intracellular membrane-bounded organelle			Coil (COILS); PR00364 (PRINTS); G3DSA:3.30.70.100 (GENE3D); IPR032675 (G3DSA:3.80.10.GENE3D); IPR027417 (G3DSA:3.40.50.GENE3D); IPR001611 (PFAM); IPR002182 (PFAM); IPR032675 (G3DSA:3.80.10.GENE3D); IPR036388 (G3DSA:1.10.10.GENE3D); IPR042197 (G3DSA:1.10.8.GENE3D); PTHR23155:SF1032 (PANTHER); IPR044974 (PANTHER); SSF52058 (SUPERFAMILY); IPR027417 (SUPERFAMILY)	P:GO:0006952; F:GO:0005515; F:GO:0043531	P:defense response; F:protein binding; F:ADP binding
0.0	true	[INTERPRO, BLASTED, MAPPED, ANNOTATED]	1385	20	RecName: Full=Putative disease resistance RPP13-like protein 1	XP_022770116.1|CNL	49.19	7	P:GO:0009416; P:GO:0042742; P:GO:0050832; F:GO:0004016; F:GO:0005515; C:GO:0005622; C:GO:0016020	P:response to light stimulus; P:defense response to bacterium; P:defense response to fungus; F:adenylate cyclase activity; F:protein binding; C:intracellular anatomical structure; C:membrane	EC:4.6.1.1	Adenylate cyclase	Coil (COILS); PR00364 (PRINTS); IPR032675 (G3DSA:3.80.10.GENE3D); IPR002182 (PFAM); IPR032675 (G3DSA:3.80.10.GENE3D); IPR032675 (G3DSA:3.80.10.GENE3D); G3DSA:1.20.5.4130 (GENE3D); IPR036388 (G3DSA:1.10.10.GENE3D); IPR042197 (G3DSA:1.10.8.GENE3D); IPR041118 (PFAM); IPR027417 (G3DSA:3.40.50.GENE3D); PTHR23155:SF1138 (PANTHER); IPR044974 (PANTHER); IPR038005 (CDD); SSF52058 (SUPERFAMILY); SSF52058 (…	P:GO:0006952; F:GO:0043531	P:defense response; F:ADP binding
1.74308E-135	true	[INTERPRO, BLASTED, MAPPED, ANNOTATED]	1250	20	RecName: Full=Disease resistance protein SUMM2; AltName: Full=Disease resistance protein At1g12280; AltName: Full=Protein SUPPRESSOR OF MKK1 MKK2 2	XP_022730150.1|CNL	56.24	23	P:GO:0000165; P:GO:0002237; P:GO:0008219; P:GO:0009414; P:GO:0009611; P:GO:0009631; P:GO:0009651; P:GO:0009875; P:GO:0010051; P:GO:0010200; P:GO:0018108; P:GO:0042542; P:GO:0042742; P:GO:0045087; P:GO:0060918; F:GO:0004708; F:GO:0004714; F:GO:0005515; F:GO:0005524; F:GO:0106310; F:GO:0106311; C:GO:0005737; C:GO:0005886	P:MAPK cascade; P:response to molecule of bacterial origin; P:cell death; P:response to water deprivation; P:response to wounding; P:cold acclimation; P:response to salt stress; P:pollen-pistil interaction; P:xylem and phloem pattern formation; P:response to chitin; P:peptidyl-tyrosine phosphorylation; P:response to hydrogen peroxide; P:defense response to bacterium; P:innate immune response; P:a…	EC:2.7.10.1; EC:2.7.12.1; EC:2.7.11.1; EC:2.7.12.2	Receptor protein-tyrosine kinase; Dual-specificity kinase; Non-specific serine/threonine protein kinase; Mitogen-activated protein kinase kinase	Coil (COILS); PR00364 (PRINTS); IPR027417 (G3DSA:3.40.50.GENE3D); IPR032675 (G3DSA:3.80.10.GENE3D); G3DSA:1.10.510.10 (GENE3D); IPR032675 (G3DSA:3.80.10.GENE3D); IPR000719 (PFAM); IPR002182 (PFAM); IPR042197 (G3DSA:1.10.8.GENE3D); IPR036388 (G3DSA:1.10.10.GENE3D); G3DSA:3.30.200.20 (GENE3D); PTHR24361 (PANTHER); PTHR24361:SF785 (PANTHER); IPR000719 (PROSITE_PROFILES); cd06623 (CDD); IPR011009 (SU…	P:GO:0006468; F:GO:0004672; F:GO:0005524; F:GO:0043531	P:protein phosphorylation; F:protein kinase activity; F:ATP binding; F:ADP binding
5.81677E-147	true	[INTERPRO, BLASTED, MAPPED, ANNOTATED]	889	20	RecName: Full=Putative disease resistance protein At1g50180	XP_022738743.1|CNL	52.14	7	P:GO:0009416; P:GO:0009620; P:GO:0009751; P:GO:0051716; P:GO:0098542; F:GO:0005488; C:GO:0005886	P:response to light stimulus; P:response to fungus; P:response to salicylic acid; P:cellular response to stimulus; P:defense response to other organism; F:binding; C:plasma membrane			Coil (COILS); Coil (COILS); PR00364 (PRINTS); IPR002182 (PFAM); IPR032675 (G3DSA:3.80.10.GENE3D); IPR027417 (G3DSA:3.40.50.GENE3D); IPR032675 (G3DSA:3.80.10.GENE3D); G3DSA:1.20.5.4130 (GENE3D); IPR041118 (PFAM); IPR036388 (G3DSA:1.10.10.GENE3D); IPR042197 (G3DSA:1.10.8.GENE3D); PTHR23155:SF1070 (PANTHER); IPR044974 (PANTHER); IPR038005 (CDD); IPR027417 (SUPERFAMILY); SSF52058 (SUPERFAMILY)	P:GO:0006952; F:GO:0043531	P:defense response; F:ADP binding
0.0	true	[INTERPRO, BLASTED, MAPPED, ANNOTATED]	906	20	RecName: Full=Putative disease resistance RPP13-like protein 1	XP_022764205.1|CNL	48.2	3	P:GO:0042742; F:GO:0005515; C:GO:0005622	P:defense response to bacterium; F:protein binding; C:intracellular anatomical structure			Coil (COILS); PR00364 (PRINTS); IPR042197 (G3DSA:1.10.8.GENE3D); IPR002182 (PFAM); G3DSA:1.20.5.4130 (GENE3D); IPR027417 (G3DSA:3.40.50.GENE3D); IPR036388 (G3DSA:1.10.10.GENE3D); IPR032675 (G3DSA:3.80.10.GENE3D); IPR041118 (PFAM); IPR044974 (PANTHER); PTHR23155:SF1138 (PANTHER); IPR038005 (CDD); SSF52058 (SUPERFAMILY); IPR027417 (SUPERFAMILY)	P:GO:0006952; F:GO:0043531	P:defense response; F:ADP binding
1.27064E-70	true	[INTERPRO, BLASTED, MAPPED, ANNOTATED]	1848	20	RecName: Full=Disease resistance protein At4g27190	XP_022718909.1|CNL	46.15	4	P:GO:0006952; P:GO:0009617; F:GO:0000166; C:GO:0005622	P:defense response; P:response to bacterium; F:nucleotide binding; C:intracellular anatomical structure			Coil (COILS); Coil (COILS); Coil (COILS); PR00364 (PRINTS); IPR003593 (SMART); IPR032675 (G3DSA:3.80.10.GENE3D); IPR001611 (PFAM); IPR002182 (PFAM); IPR032675 (G3DSA:3.80.10.GENE3D); IPR032675 (G3DSA:3.80.10.GENE3D); IPR042197 (G3DSA:1.10.8.GENE3D); IPR027417 (G3DSA:3.40.50.GENE3D); mobidb-lite (MOBIDB_LITE); mobidb-lite (MOBIDB_LITE); PTHR33463 (PANTHER); PTHR33463 (PANTHER); PTHR33463:SF57 (PAN…	F:GO:0005515; F:GO:0043531	F:protein binding; F:ADP binding
1.27064E-70	true	[INTERPRO, BLASTED, MAPPED, ANNOTATED]	1848	20	RecName: Full=Disease resistance protein At4g27190	XP_022718916.1|CNL	46.15	4	P:GO:0006952; P:GO:0009617; F:GO:0000166; C:GO:0005622	P:defense response; P:response to bacterium; F:nucleotide binding; C:intracellular anatomical structure			Coil (COILS); Coil (COILS); Coil (COILS); PR00364 (PRINTS); IPR003593 (SMART); IPR032675 (G3DSA:3.80.10.GENE3D); IPR027417 (G3DSA:3.40.50.GENE3D); IPR002182 (PFAM); IPR032675 (G3DSA:3.80.10.GENE3D); IPR001611 (PFAM); IPR042197 (G3DSA:1.10.8.GENE3D); IPR032675 (G3DSA:3.80.10.GENE3D); mobidb-lite (MOBIDB_LITE); mobidb-lite (MOBIDB_LITE); PTHR33463:SF57 (PANTHER); PTHR33463 (PANTHER); PTHR33463:SF57…	F:GO:0005515; F:GO:0043531	F:protein binding; F:ADP binding
4.50744E-110	true	[INTERPRO, BLASTED, MAPPED, ANNOTATED]	980	20	RecName: Full=Probable disease resistance protein At4g27220	XP_022764393.1|CNL	51.89	7	P:GO:0009617; P:GO:0010942; P:GO:0098542; F:GO:0000166; F:GO:0005515; C:GO:0005829; C:GO:0005886	P:response to bacterium; P:positive regulation of cell death; P:defense response to other organism; F:nucleotide binding; F:protein binding; C:cytosol; C:plasma membrane			Coil (COILS); Coil (COILS); PR00364 (PRINTS); IPR001611 (PFAM); IPR002182 (PFAM); IPR032675 (G3DSA:3.80.10.GENE3D); IPR027417 (G3DSA:3.40.50.GENE3D); IPR042197 (G3DSA:1.10.8.GENE3D); IPR044974 (PANTHER); PTHR23155:SF1032 (PANTHER); SSF52058 (SUPERFAMILY); IPR027417 (SUPERFAMILY)	P:GO:0006952; F:GO:0005515; F:GO:0043531	P:defense response; F:protein binding; F:ADP binding
1.47134E-72	true	[INTERPRO, BLASTED, MAPPED, ANNOTATED]	1389	20	RecName: Full=Disease resistance protein At4g27190	XP_022744216.1|CNL	46.81	4	P:GO:0006952; P:GO:0009617; F:GO:0000166; C:GO:0005737	P:defense response; P:response to bacterium; F:nucleotide binding; C:cytoplasm			Coil (COILS); Coil (COILS); PR00364 (PRINTS); IPR003593 (SMART); IPR032675 (G3DSA:3.80.10.GENE3D); IPR042197 (G3DSA:1.10.8.GENE3D); IPR002182 (PFAM); IPR032675 (G3DSA:3.80.10.GENE3D); IPR027417 (G3DSA:3.40.50.GENE3D); PTHR33463 (PANTHER); PTHR33463:SF57 (PANTHER); SIGNAL_PEPTIDE_C_REGION (PHOBIUS); NON_CYTOPLASMIC_DOMAIN (PHOBIUS); SIGNAL_PEPTIDE_N_REGION (PHOBIUS); SIGNAL_PEPTIDE_H_REGION (PHOBI…	F:GO:0043531	F:ADP binding
0.0	true	[INTERPRO, BLASTED, MAPPED, ANNOTATED]	1434	20	RecName: Full=Putative disease resistance RPP13-like protein 1	XP_022746073.1|CNL	48.97	4	P:GO:0009620; P:GO:0042742; F:GO:0005515; C:GO:0016020	P:response to fungus; P:defense response to bacterium; F:protein binding; C:membrane			Coil (COILS); PR00364 (PRINTS); IPR036388 (G3DSA:1.10.10.GENE3D); IPR042197 (G3DSA:1.10.8.GENE3D); IPR027417 (G3DSA:3.40.50.GENE3D); IPR032675 (G3DSA:3.80.10.GENE3D); G3DSA:1.20.5.4130 (GENE3D); IPR041118 (PFAM); IPR002182 (PFAM); IPR032675 (G3DSA:3.80.10.GENE3D); IPR044974 (PANTHER); PTHR23155:SF1138 (PANTHER); IPR038005 (CDD); SSF52058 (SUPERFAMILY); SSF52058 (SUPERFAMILY); IPR027417 (SUPERFAMI…	P:GO:0006952; F:GO:0043531	P:defense response; F:ADP binding
1.51792E-60	true	[INTERPRO, BLASTED, MAPPED, ANNOTATED]	1086	20	RecName: Full=Disease resistance protein At4g27190	XP_022761547.1|CNL	46.69	4	P:GO:0006952; P:GO:0009617; F:GO:0000166; C:GO:0005737	P:defense response; P:response to bacterium; F:nucleotide binding; C:cytoplasm			Coil (COILS); PR00364 (PRINTS); IPR003593 (SMART); IPR002182 (PFAM); IPR042197 (G3DSA:1.10.8.GENE3D); IPR032675 (G3DSA:3.80.10.GENE3D); IPR032675 (G3DSA:3.80.10.GENE3D); IPR027417 (G3DSA:3.40.50.GENE3D); PTHR33463 (PANTHER); PTHR33463 (PANTHER); PTHR33463:SF50 (PANTHER); cd00009 (CDD); IPR027417 (SUPERFAMILY); SSF52058 (SUPERFAMILY)	F:GO:0043531	F:ADP binding
0.0	true	[INTERPRO, BLASTED, MAPPED, ANNOTATED]	900	20	RecName: Full=Probable disease resistance protein At5g63020; AltName: Full=pNd11	XP_022734718.1|CNL	58.51	9	P:GO:0009626; P:GO:0010942; P:GO:0042742; F:GO:0000166; F:GO:0038023; F:GO:0042802; C:GO:0005739; C:GO:0005829; C:GO:0005886	P:plant-type hypersensitive response; P:positive regulation of cell death; P:defense response to bacterium; F:nucleotide binding; F:signaling receptor activity; F:identical protein binding; C:mitochondrion; C:cytosol; C:plasma membrane			Coil (COILS); PR00364 (PRINTS); IPR027417 (G3DSA:3.40.50.GENE3D); IPR002182 (PFAM); IPR001611 (PFAM); IPR032675 (G3DSA:3.80.10.GENE3D); IPR036388 (G3DSA:1.10.10.GENE3D); IPR042197 (G3DSA:1.10.8.GENE3D); IPR032675 (G3DSA:3.80.10.GENE3D); PTHR23155:SF1044 (PANTHER); IPR044974 (PANTHER); SSF52058 (SUPERFAMILY); IPR027417 (SUPERFAMILY)	P:GO:0006952; F:GO:0005515; F:GO:0043531	P:defense response; F:protein binding; F:ADP binding
1.25126E-93	true	[INTERPRO, BLASTED, MAPPED, ANNOTATED]	993	20	RecName: Full=Probable disease resistance protein At4g27220	XP_022717002.1|CNL	49.9	7	P:GO:0008219; P:GO:0009617; P:GO:0098542; F:GO:0000166; F:GO:0005515; C:GO:0005737; C:GO:0016020	P:cell death; P:response to bacterium; P:defense response to other organism; F:nucleotide binding; F:protein binding; C:cytoplasm; C:membrane			Coil (COILS); Coil (COILS); PR00364 (PRINTS); IPR042197 (G3DSA:1.10.8.GENE3D); IPR001611 (PFAM); IPR027417 (G3DSA:3.40.50.GENE3D); IPR032675 (G3DSA:3.80.10.GENE3D); IPR002182 (PFAM); IPR036388 (G3DSA:1.10.10.GENE3D); PTHR23155:SF1032 (PANTHER); IPR044974 (PANTHER); IPR001611 (PROSITE_PROFILES); SSF52058 (SUPERFAMILY); IPR027417 (SUPERFAMILY)	P:GO:0006952; F:GO:0005515; F:GO:0043531	P:defense response; F:protein binding; F:ADP binding
0.0	true	[INTERPRO, BLASTED, MAPPED, ANNOTATED]	902	20	RecName: Full=Probable disease resistance protein At5g63020; AltName: Full=pNd11	XP_022724765.1|CNL	59.41	9	P:GO:0009626; P:GO:0010942; P:GO:0042742; F:GO:0000166; F:GO:0038023; F:GO:0042802; C:GO:0005739; C:GO:0005829; C:GO:0005886	P:plant-type hypersensitive response; P:positive regulation of cell death; P:defense response to bacterium; F:nucleotide binding; F:signaling receptor activity; F:identical protein binding; C:mitochondrion; C:cytosol; C:plasma membrane			Coil (COILS); PR00364 (PRINTS); IPR002182 (PFAM); IPR032675 (G3DSA:3.80.10.GENE3D); IPR001611 (PFAM); IPR036388 (G3DSA:1.10.10.GENE3D); IPR032675 (G3DSA:3.80.10.GENE3D); IPR027417 (G3DSA:3.40.50.GENE3D); IPR042197 (G3DSA:1.10.8.GENE3D); IPR044974 (PANTHER); PTHR23155:SF1044 (PANTHER); SSF52058 (SUPERFAMILY); IPR027417 (SUPERFAMILY)	P:GO:0006952; F:GO:0005515; F:GO:0043531	P:defense response; F:protein binding; F:ADP binding
0.0	true	[INTERPRO, BLASTED, MAPPED, ANNOTATED]	1257	20	RecName: Full=Putative disease resistance RPP13-like protein 1	XP_022745540.1|CNL	48.69	7	P:GO:0009416; P:GO:0042742; P:GO:0050832; F:GO:0004016; F:GO:0005515; C:GO:0005622; C:GO:0016020	P:response to light stimulus; P:defense response to bacterium; P:defense response to fungus; F:adenylate cyclase activity; F:protein binding; C:intracellular anatomical structure; C:membrane	EC:4.6.1.1	Adenylate cyclase	Coil (COILS); PR00364 (PRINTS); IPR032675 (G3DSA:3.80.10.GENE3D); IPR027417 (G3DSA:3.40.50.GENE3D); IPR041118 (PFAM); IPR002182 (PFAM); IPR042197 (G3DSA:1.10.8.GENE3D); G3DSA:1.20.5.4130 (GENE3D); IPR032675 (G3DSA:3.80.10.GENE3D); IPR032675 (G3DSA:3.80.10.GENE3D); IPR036388 (G3DSA:1.10.10.GENE3D); IPR044974 (PANTHER); PTHR23155:SF1138 (PANTHER); CYTOPLASMIC_DOMAIN (PHOBIUS); TRANSMEMBRANE (PHOBIU…	P:GO:0006952; F:GO:0043531	P:defense response; F:ADP binding
3.68885E-72	true	[INTERPRO, BLASTED, MAPPED, ANNOTATED]	1357	20	RecName: Full=Disease resistance protein At4g27190	XP_022753317.1|CNL	46.62	4	P:GO:0006952; P:GO:0051707; F:GO:0005488; C:GO:0005737	P:defense response; P:response to other organism; F:binding; C:cytoplasm			Coil (COILS); Coil (COILS); PR00364 (PRINTS); IPR027417 (G3DSA:3.40.50.GENE3D); IPR036388 (G3DSA:1.10.10.GENE3D); IPR032675 (G3DSA:3.80.10.GENE3D); IPR032675 (G3DSA:3.80.10.GENE3D); IPR032675 (G3DSA:3.80.10.GENE3D); IPR042197 (G3DSA:1.10.8.GENE3D); IPR002182 (PFAM); PTHR33463:SF50 (PANTHER); PTHR33463 (PANTHER); PTHR33463 (PANTHER); PTHR33463 (PANTHER); PTHR33463:SF50 (PANTHER); PTHR33463:SF50 (P…	F:GO:0005515; F:GO:0043531	F:protein binding; F:ADP binding
0.0	true	[INTERPRO, BLASTED, MAPPED, ANNOTATED]	1434	20	RecName: Full=Putative disease resistance RPP13-like protein 1	XP_022746072.1|CNL	48.97	4	P:GO:0009620; P:GO:0042742; F:GO:0005515; C:GO:0016020	P:response to fungus; P:defense response to bacterium; F:protein binding; C:membrane			Coil (COILS); PR00364 (PRINTS); IPR036388 (G3DSA:1.10.10.GENE3D); IPR042197 (G3DSA:1.10.8.GENE3D); IPR027417 (G3DSA:3.40.50.GENE3D); IPR032675 (G3DSA:3.80.10.GENE3D); G3DSA:1.20.5.4130 (GENE3D); IPR041118 (PFAM); IPR002182 (PFAM); IPR032675 (G3DSA:3.80.10.GENE3D); IPR044974 (PANTHER); PTHR23155:SF1138 (PANTHER); IPR038005 (CDD); SSF52058 (SUPERFAMILY); SSF52058 (SUPERFAMILY); IPR027417 (SUPERFAMI…	P:GO:0006952; F:GO:0043531	P:defense response; F:ADP binding
0.0	true	[INTERPRO, BLASTED, MAPPED, ANNOTATED]	1026	20	RecName: Full=Putative disease resistance protein RGA4; AltName: Full=RGA4-blb	XP_022723000.1|CNL	48.62	6	P:GO:0009416; P:GO:0042742; P:GO:0051716; F:GO:0005515; C:GO:0005622; C:GO:0005886	P:response to light stimulus; P:defense response to bacterium; P:cellular response to stimulus; F:protein binding; C:intracellular anatomical structure; C:plasma membrane			Coil (COILS); PR00364 (PRINTS); IPR042197 (G3DSA:1.10.8.GENE3D); IPR036388 (G3DSA:1.10.10.GENE3D); IPR032675 (G3DSA:3.80.10.GENE3D); IPR002182 (PFAM); IPR001611 (PFAM); IPR041118 (PFAM); IPR027417 (G3DSA:3.40.50.GENE3D); IPR032675 (G3DSA:3.80.10.GENE3D); G3DSA:1.20.5.4130 (GENE3D); mobidb-lite (MOBIDB_LITE); mobidb-lite (MOBIDB_LITE); IPR044974 (PANTHER); PTHR23155:SF1055 (PANTHER); SSF52047 (SUP…	P:GO:0006952; F:GO:0005515; F:GO:0043531	P:defense response; F:protein binding; F:ADP binding
0.0	true	[INTERPRO, BLASTED, MAPPED, ANNOTATED]	1428	20	RecName: Full=Putative disease resistance protein At3g14460	XP_022764227.1|CNL	47.02	3	P:GO:0098542; F:GO:0005515; C:GO:0016020	P:defense response to other organism; F:protein binding; C:membrane			Coil (COILS); PR00364 (PRINTS); IPR032675 (G3DSA:3.80.10.GENE3D); IPR042197 (G3DSA:1.10.8.GENE3D); IPR032675 (G3DSA:3.80.10.GENE3D); IPR002182 (PFAM); IPR041118 (PFAM); G3DSA:1.20.5.4130 (GENE3D); IPR036388 (G3DSA:1.10.10.GENE3D); IPR027417 (G3DSA:3.40.50.GENE3D); PTHR23155:SF1138 (PANTHER); IPR044974 (PANTHER); SSF52058 (SUPERFAMILY); IPR027417 (SUPERFAMILY); SSF52058 (SUPERFAMILY)	P:GO:0006952; F:GO:0043531	P:defense response; F:ADP binding
0.0	true	[INTERPRO, BLASTED, MAPPED, ANNOTATED]	903	20	RecName: Full=Disease resistance protein RPS5; AltName: Full=Resistance to Pseudomonas syringae protein 5; AltName: Full=pNd3/pNd10	XP_022724510.1|CNL	59.59	9	P:GO:0009626; P:GO:0010942; P:GO:0042742; F:GO:0000166; F:GO:0038023; F:GO:0042802; C:GO:0005739; C:GO:0005829; C:GO:0005886	P:plant-type hypersensitive response; P:positive regulation of cell death; P:defense response to bacterium; F:nucleotide binding; F:signaling receptor activity; F:identical protein binding; C:mitochondrion; C:cytosol; C:plasma membrane			Coil (COILS); PR00364 (PRINTS); IPR036388 (G3DSA:1.10.10.GENE3D); IPR001611 (PFAM); IPR042197 (G3DSA:1.10.8.GENE3D); IPR032675 (G3DSA:3.80.10.GENE3D); IPR002182 (PFAM); IPR027417 (G3DSA:3.40.50.GENE3D); IPR032675 (G3DSA:3.80.10.GENE3D); PTHR23155:SF1044 (PANTHER); IPR044974 (PANTHER); IPR027417 (SUPERFAMILY); SSF52058 (SUPERFAMILY)	P:GO:0006952; F:GO:0005515; F:GO:0043531	P:defense response; F:protein binding; F:ADP binding
1.27064E-70	true	[INTERPRO, BLASTED, MAPPED, ANNOTATED]	1848	20	RecName: Full=Disease resistance protein At4g27190	XP_022718900.1|CNL	46.15	4	P:GO:0006952; P:GO:0009617; F:GO:0000166; C:GO:0005622	P:defense response; P:response to bacterium; F:nucleotide binding; C:intracellular anatomical structure			Coil (COILS); Coil (COILS); Coil (COILS); PR00364 (PRINTS); IPR003593 (SMART); IPR032675 (G3DSA:3.80.10.GENE3D); IPR001611 (PFAM); IPR002182 (PFAM); IPR032675 (G3DSA:3.80.10.GENE3D); IPR032675 (G3DSA:3.80.10.GENE3D); IPR042197 (G3DSA:1.10.8.GENE3D); IPR027417 (G3DSA:3.40.50.GENE3D); mobidb-lite (MOBIDB_LITE); mobidb-lite (MOBIDB_LITE); PTHR33463 (PANTHER); PTHR33463 (PANTHER); PTHR33463:SF57 (PAN…	F:GO:0005515; F:GO:0043531	F:protein binding; F:ADP binding
7.84708E-77	true	[INTERPRO, BLASTED, MAPPED, ANNOTATED]	1833	20	RecName: Full=Probable disease resistance protein At4g27220	XP_022733511.1|CNL	46.33	4	P:GO:0006952; P:GO:0009617; F:GO:0000166; C:GO:0005737	P:defense response; P:response to bacterium; F:nucleotide binding; C:cytoplasm			Coil (COILS); Coil (COILS); PR00364 (PRINTS); IPR032675 (G3DSA:3.80.10.GENE3D); IPR027417 (G3DSA:3.40.50.GENE3D); IPR032675 (G3DSA:3.80.10.GENE3D); IPR032675 (G3DSA:3.80.10.GENE3D); IPR036388 (G3DSA:1.10.10.GENE3D); IPR032675 (G3DSA:3.80.10.GENE3D); IPR042197 (G3DSA:1.10.8.GENE3D); IPR002182 (PFAM); PTHR33463 (PANTHER); PTHR33463:SF100 (PANTHER); PTHR33463:SF100 (PANTHER); PTHR33463 (PANTHER); PT…	F:GO:0043531	F:ADP binding
0.0	true	[INTERPRO, BLASTED, MAPPED, ANNOTATED]	1417	20	RecName: Full=Putative disease resistance RPP13-like protein 1	XP_022756851.1|CNL	47.85	5	P:GO:0042742; P:GO:0050832; F:GO:0004016; F:GO:0005515; C:GO:0016020	P:defense response to bacterium; P:defense response to fungus; F:adenylate cyclase activity; F:protein binding; C:membrane	EC:4.6.1.1	Adenylate cyclase	Coil (COILS); Coil (COILS); PR00364 (PRINTS); IPR036388 (G3DSA:1.10.10.GENE3D); G3DSA:1.20.5.4130 (GENE3D); IPR032675 (G3DSA:3.80.10.GENE3D); IPR042197 (G3DSA:1.10.8.GENE3D); IPR002182 (PFAM); IPR032675 (G3DSA:3.80.10.GENE3D); IPR027417 (G3DSA:3.40.50.GENE3D); IPR032675 (G3DSA:3.80.10.GENE3D); IPR041118 (PFAM); IPR044974 (PANTHER); PTHR23155:SF1138 (PANTHER); IPR001611 (PROSITE_PROFILES); IPR0380…	P:GO:0006952; F:GO:0005515; F:GO:0043531	P:defense response; F:protein binding; F:ADP binding
9.91703E-97	true	[INTERPRO, BLASTED, MAPPED, ANNOTATED]	979	20	RecName: Full=Probable disease resistance protein At4g27220	XP_022735264.1|CNL	51.72	7	P:GO:0008219; P:GO:0009617; P:GO:0098542; F:GO:0000166; F:GO:0005515; C:GO:0005737; C:GO:0016020	P:cell death; P:response to bacterium; P:defense response to other organism; F:nucleotide binding; F:protein binding; C:cytoplasm; C:membrane			Coil (COILS); Coil (COILS); PR00364 (PRINTS); IPR003591 (SMART); IPR042197 (G3DSA:1.10.8.GENE3D); IPR002182 (PFAM); IPR001611 (PFAM); IPR032675 (G3DSA:3.80.10.GENE3D); IPR027417 (G3DSA:3.40.50.GENE3D); IPR036388 (G3DSA:1.10.10.GENE3D); IPR044974 (PANTHER); PTHR23155:SF1032 (PANTHER); SSF52058 (SUPERFAMILY); IPR027417 (SUPERFAMILY)	P:GO:0006952; F:GO:0005515; F:GO:0043531	P:defense response; F:protein binding; F:ADP binding
8.00758E-132	true	[INTERPRO, BLASTED, MAPPED, ANNOTATED]	962	20	RecName: Full=Putative disease resistance protein RGA3; AltName: Full=Blight resistance protein B149; AltName: Full=RGA1-blb	XP_022717492.1|CNL	46.02	4	P:GO:0098542; F:GO:0005515; C:GO:0005622; C:GO:0016020	P:defense response to other organism; F:protein binding; C:intracellular anatomical structure; C:membrane			Coil (COILS); PR00364 (PRINTS); G3DSA:1.20.5.4130 (GENE3D); IPR032675 (G3DSA:3.80.10.GENE3D); IPR002182 (PFAM); IPR027417 (G3DSA:3.40.50.GENE3D); IPR041118 (PFAM); IPR042197 (G3DSA:1.10.8.GENE3D); IPR036388 (G3DSA:1.10.10.GENE3D); IPR044974 (PANTHER); PTHR23155:SF1003 (PANTHER); IPR038005 (CDD); IPR027417 (SUPERFAMILY); SSF52058 (SUPERFAMILY)	P:GO:0006952; F:GO:0043531	P:defense response; F:ADP binding
0.0	true	[INTERPRO, BLASTED, MAPPED, ANNOTATED]	1120	20	RecName: Full=Putative disease resistance RPP13-like protein 1	XP_022756849.1|CNL	48.44	8	P:GO:0009416; P:GO:0010033; P:GO:0042742; P:GO:0050832; F:GO:0004016; F:GO:0005515; C:GO:0005622; C:GO:0016020	P:response to light stimulus; P:response to organic substance; P:defense response to bacterium; P:defense response to fungus; F:adenylate cyclase activity; F:protein binding; C:intracellular anatomical structure; C:membrane	EC:4.6.1.1	Adenylate cyclase	Coil (COILS); PR00364 (PRINTS); IPR002182 (PFAM); IPR042197 (G3DSA:1.10.8.GENE3D); IPR036388 (G3DSA:1.10.10.GENE3D); IPR041118 (PFAM); G3DSA:1.20.5.4130 (GENE3D); IPR027417 (G3DSA:3.40.50.GENE3D); IPR032675 (G3DSA:3.80.10.GENE3D); IPR032675 (G3DSA:3.80.10.GENE3D); PTHR23155:SF1138 (PANTHER); IPR044974 (PANTHER); IPR038005 (CDD); SSF52058 (SUPERFAMILY); SSF52047 (SUPERFAMILY); IPR027417 (SUPERFAMI…	P:GO:0006952; F:GO:0043531	P:defense response; F:ADP binding
4.96369E-48	true	[INTERPRO, BLASTED, MAPPED, ANNOTATED]	345	20	RecName: Full=Probable disease resistance protein At5g45440	XP_022737775.1|NBS	52.88	9	P:GO:0009416; P:GO:0009620; P:GO:0009751; P:GO:0050776; P:GO:0050829; P:GO:0051716; F:GO:0043621; C:GO:0005634; C:GO:0016020	P:response to light stimulus; P:response to fungus; P:response to salicylic acid; P:regulation of immune response; P:defense response to Gram-negative bacterium; P:cellular response to stimulus; F:protein self-association; C:nucleus; C:membrane			PR00364 (PRINTS); IPR002182 (PFAM); IPR027417 (G3DSA:3.40.50.GENE3D); mobidb-lite (MOBIDB_LITE); PTHR23155:SF1055 (PANTHER); IPR044974 (PANTHER); IPR027417 (SUPERFAMILY)	P:GO:0006952; F:GO:0043531	P:defense response; F:ADP binding
4.89928E-117	true	[INTERPRO, BLASTED, MAPPED, ANNOTATED]	510	20	RecName: Full=Putative disease resistance RPP13-like protein 1	XP_022745610.1|NBS	51.46	9	P:GO:0009416; P:GO:0009620; P:GO:0010033; P:GO:0042742; P:GO:0050776; P:GO:0051716; F:GO:0005515; C:GO:0005886; C:GO:0043231	P:response to light stimulus; P:response to fungus; P:response to organic substance; P:defense response to bacterium; P:regulation of immune response; P:cellular response to stimulus; F:protein binding; C:plasma membrane; C:intracellular membrane-bounded organelle			PR00364 (PRINTS); IPR041118 (PFAM); IPR036388 (G3DSA:1.10.10.GENE3D); IPR042197 (G3DSA:1.10.8.GENE3D); IPR027417 (G3DSA:3.40.50.GENE3D); IPR002182 (PFAM); G3DSA:1.20.5.4130 (GENE3D); PTHR23155:SF1138 (PANTHER); IPR044974 (PANTHER); cd00009 (CDD); IPR027417 (SUPERFAMILY)	P:GO:0006952; F:GO:0043531	P:defense response; F:ADP binding
4.05784E-147	true	[INTERPRO, BLASTED, MAPPED, ANNOTATED]	565	20	RecName: Full=Putative disease resistance RPP13-like protein 1	XP_022748032.1|NBS	52.09	8	P:GO:0009416; P:GO:0010033; P:GO:0042742; P:GO:0050832; F:GO:0004016; F:GO:0005515; C:GO:0005622; C:GO:0005886	P:response to light stimulus; P:response to organic substance; P:defense response to bacterium; P:defense response to fungus; F:adenylate cyclase activity; F:protein binding; C:intracellular anatomical structure; C:plasma membrane	EC:4.6.1.1	Adenylate cyclase	PR00364 (PRINTS); IPR002182 (PFAM); IPR041118 (PFAM); IPR036388 (G3DSA:1.10.10.GENE3D); IPR042197 (G3DSA:1.10.8.GENE3D); IPR027417 (G3DSA:3.40.50.GENE3D); G3DSA:1.20.5.4130 (GENE3D); IPR044974 (PANTHER); PTHR23155:SF1055 (PANTHER); NON_CYTOPLASMIC_DOMAIN (PHOBIUS); SIGNAL_PEPTIDE (PHOBIUS); SIGNAL_PEPTIDE_H_REGION (PHOBIUS); SIGNAL_PEPTIDE_N_REGION (PHOBIUS); SIGNAL_PEPTIDE_C_REGION (PHOBIUS); Si…	P:GO:0006952; F:GO:0043531	P:defense response; F:ADP binding
4.89928E-117	true	[INTERPRO, BLASTED, MAPPED, ANNOTATED]	510	20	RecName: Full=Putative disease resistance RPP13-like protein 1	XP_022745617.1|NBS	51.46	9	P:GO:0009416; P:GO:0009620; P:GO:0010033; P:GO:0042742; P:GO:0050776; P:GO:0051716; F:GO:0005515; C:GO:0005886; C:GO:0043231	P:response to light stimulus; P:response to fungus; P:response to organic substance; P:defense response to bacterium; P:regulation of immune response; P:cellular response to stimulus; F:protein binding; C:plasma membrane; C:intracellular membrane-bounded organelle			PR00364 (PRINTS); IPR041118 (PFAM); IPR036388 (G3DSA:1.10.10.GENE3D); IPR042197 (G3DSA:1.10.8.GENE3D); IPR027417 (G3DSA:3.40.50.GENE3D); IPR002182 (PFAM); G3DSA:1.20.5.4130 (GENE3D); PTHR23155:SF1138 (PANTHER); IPR044974 (PANTHER); cd00009 (CDD); IPR027417 (SUPERFAMILY)	P:GO:0006952; F:GO:0043531	P:defense response; F:ADP binding
4.89928E-117	true	[INTERPRO, BLASTED, MAPPED, ANNOTATED]	510	20	RecName: Full=Putative disease resistance RPP13-like protein 1	XP_022745611.1|NBS	51.46	9	P:GO:0009416; P:GO:0009620; P:GO:0010033; P:GO:0042742; P:GO:0050776; P:GO:0051716; F:GO:0005515; C:GO:0005886; C:GO:0043231	P:response to light stimulus; P:response to fungus; P:response to organic substance; P:defense response to bacterium; P:regulation of immune response; P:cellular response to stimulus; F:protein binding; C:plasma membrane; C:intracellular membrane-bounded organelle			PR00364 (PRINTS); IPR002182 (PFAM); IPR027417 (G3DSA:3.40.50.GENE3D); G3DSA:1.20.5.4130 (GENE3D); IPR041118 (PFAM); IPR036388 (G3DSA:1.10.10.GENE3D); IPR042197 (G3DSA:1.10.8.GENE3D); PTHR23155:SF1138 (PANTHER); IPR044974 (PANTHER); cd00009 (CDD); IPR027417 (SUPERFAMILY)	P:GO:0006952; F:GO:0043531	P:defense response; F:ADP binding
3.3466E-98	true	[INTERPRO, BLASTED, MAPPED, ANNOTATED]	492	20	RecName: Full=Putative disease resistance protein RGA1; AltName: Full=RGA3-blb	XP_022718937.1|NBS	52.66	9	P:GO:0009416; P:GO:0009620; P:GO:0009751; P:GO:0042742; P:GO:0050776; P:GO:0051716; F:GO:0005515; C:GO:0016020; C:GO:0043231	P:response to light stimulus; P:response to fungus; P:response to salicylic acid; P:defense response to bacterium; P:regulation of immune response; P:cellular response to stimulus; F:protein binding; C:membrane; C:intracellular membrane-bounded organelle			PR00364 (PRINTS); IPR041118 (PFAM); IPR027417 (G3DSA:3.40.50.GENE3D); G3DSA:1.20.5.4130 (GENE3D); IPR002182 (PFAM); IPR042197 (G3DSA:1.10.8.GENE3D); PTHR23155:SF1132 (PANTHER); IPR044974 (PANTHER); TRANSMEMBRANE (PHOBIUS); CYTOPLASMIC_DOMAIN (PHOBIUS); NON_CYTOPLASMIC_DOMAIN (PHOBIUS); IPR038005 (CDD); IPR027417 (SUPERFAMILY)	P:GO:0006952; F:GO:0043531	P:defense response; F:ADP binding
4.89928E-117	true	[INTERPRO, BLASTED, MAPPED, ANNOTATED]	510	20	RecName: Full=Putative disease resistance RPP13-like protein 1	XP_022745615.1|NBS	51.46	9	P:GO:0009416; P:GO:0009620; P:GO:0010033; P:GO:0042742; P:GO:0050776; P:GO:0051716; F:GO:0005515; C:GO:0005886; C:GO:0043231	P:response to light stimulus; P:response to fungus; P:response to organic substance; P:defense response to bacterium; P:regulation of immune response; P:cellular response to stimulus; F:protein binding; C:plasma membrane; C:intracellular membrane-bounded organelle			PR00364 (PRINTS); IPR041118 (PFAM); IPR036388 (G3DSA:1.10.10.GENE3D); IPR042197 (G3DSA:1.10.8.GENE3D); IPR027417 (G3DSA:3.40.50.GENE3D); IPR002182 (PFAM); G3DSA:1.20.5.4130 (GENE3D); PTHR23155:SF1138 (PANTHER); IPR044974 (PANTHER); cd00009 (CDD); IPR027417 (SUPERFAMILY)	P:GO:0006952; F:GO:0043531	P:defense response; F:ADP binding
1.1828E-65	true	[INTERPRO, BLASTED, MAPPED, ANNOTATED]	261	20	RecName: Full=Putative disease resistance protein RGA1; AltName: Full=RGA3-blb	XP_022719675.1|NBS	54.25	10	P:GO:0009416; P:GO:0009620; P:GO:0009751; P:GO:0042742; P:GO:0050776; P:GO:0051716; F:GO:0000166; F:GO:0005515; C:GO:0016020; C:GO:0043231	P:response to light stimulus; P:response to fungus; P:response to salicylic acid; P:defense response to bacterium; P:regulation of immune response; P:cellular response to stimulus; F:nucleotide binding; F:protein binding; C:membrane; C:intracellular membrane-bounded organelle			PR00364 (PRINTS); IPR002182 (PFAM); IPR027417 (G3DSA:3.40.50.GENE3D); IPR042197 (G3DSA:1.10.8.GENE3D); PTHR23155:SF1055 (PANTHER); IPR044974 (PANTHER); IPR027417 (SUPERFAMILY)	P:GO:0006952; F:GO:0043531	P:defense response; F:ADP binding
1.14031E-48	true	[INTERPRO, BLASTED, MAPPED, ANNOTATED]	210	20	RecName: Full=Putative disease resistance protein RGA3; AltName: Full=Blight resistance protein B149; AltName: Full=RGA1-blb	XP_022721417.1|NBS	55.42	12	P:GO:0009416; P:GO:0009751; P:GO:0050776; P:GO:0050829; P:GO:0050832; P:GO:0051716; F:GO:0000166; F:GO:0004016; F:GO:0043621; C:GO:0005634; C:GO:0005886; C:GO:0009506	P:response to light stimulus; P:response to salicylic acid; P:regulation of immune response; P:defense response to Gram-negative bacterium; P:defense response to fungus; P:cellular response to stimulus; F:nucleotide binding; F:adenylate cyclase activity; F:protein self-association; C:nucleus; C:plasma membrane; C:plasmodesma	EC:4.6.1.1	Adenylate cyclase	PR00364 (PRINTS); IPR027417 (G3DSA:3.40.50.GENE3D); IPR002182 (PFAM); IPR042197 (G3DSA:1.10.8.GENE3D); IPR044974 (PANTHER); PTHR23155:SF1055 (PANTHER); IPR027417 (SUPERFAMILY)	P:GO:0006952; F:GO:0043531	P:defense response; F:ADP binding
4.27243E-50	true	[INTERPRO, BLASTED, MAPPED, ANNOTATED]	252	20	RecName: Full=Putative disease resistance RPP13-like protein 1	XP_022764206.1|NBS	53.18	7	P:GO:0042742; P:GO:0050832; F:GO:0004016; F:GO:0005515; C:GO:0005737; C:GO:0005886; C:GO:0043231	P:defense response to bacterium; P:defense response to fungus; F:adenylate cyclase activity; F:protein binding; C:cytoplasm; C:plasma membrane; C:intracellular membrane-bounded organelle	EC:4.6.1.1	Adenylate cyclase	IPR042197 (G3DSA:1.10.8.GENE3D); IPR036388 (G3DSA:1.10.10.GENE3D); IPR002182 (PFAM); PTHR23155:SF1138 (PANTHER); IPR044974 (PANTHER); IPR027417 (SUPERFAMILY)	P:GO:0006952; F:GO:0043531	P:defense response; F:ADP binding
8.43963E-48	true	[INTERPRO, BLASTED, MAPPED, ANNOTATED]	323	20	RecName: Full=Putative disease resistance protein RGA4; AltName: Full=RGA4-blb	XP_022743929.1|NBS	52.1	5	P:GO:0042742; F:GO:0005515; C:GO:0005737; C:GO:0005886; C:GO:0043231	P:defense response to bacterium; F:protein binding; C:cytoplasm; C:plasma membrane; C:intracellular membrane-bounded organelle			IPR002182 (PFAM); IPR042197 (G3DSA:1.10.8.GENE3D); IPR027417 (G3DSA:3.40.50.GENE3D); IPR036388 (G3DSA:1.10.10.GENE3D); PTHR23155:SF1060 (PANTHER); IPR044974 (PANTHER); IPR027417 (SUPERFAMILY)	P:GO:0006952; F:GO:0043531	P:defense response; F:ADP binding
6.59539E-24	true	[INTERPRO, BLASTED, MAPPED, ANNOTATED]	295	20	RecName: Full=Disease resistance protein RPS2; AltName: Full=Resistance to Pseudomonas syringae protein 2	XP_022717713.1|NBS	58.83	9	P:GO:0009626; P:GO:0010942; P:GO:0016045; P:GO:0042742; F:GO:0000166; F:GO:0038023; F:GO:0042802; C:GO:0005829; C:GO:0005886	P:plant-type hypersensitive response; P:positive regulation of cell death; P:detection of bacterium; P:defense response to bacterium; F:nucleotide binding; F:signaling receptor activity; F:identical protein binding; C:cytosol; C:plasma membrane			PR00364 (PRINTS); IPR027417 (G3DSA:3.40.50.GENE3D); IPR002182 (PFAM); mobidb-lite (MOBIDB_LITE); mobidb-lite (MOBIDB_LITE); PTHR23155:SF1032 (PANTHER); IPR044974 (PANTHER); SIGNAL_PEPTIDE_N_REGION (PHOBIUS); SIGNAL_PEPTIDE_C_REGION (PHOBIUS); NON_CYTOPLASMIC_DOMAIN (PHOBIUS); SIGNAL_PEPTIDE_H_REGION (PHOBIUS); SIGNAL_PEPTIDE (PHOBIUS); cd00009 (CDD); IPR027417 (SUPERFAMILY)	P:GO:0006952; F:GO:0043531	P:defense response; F:ADP binding
1.52794E-42	true	[INTERPRO, BLASTED, MAPPED, ANNOTATED]	273	20	RecName: Full=Probable disease resistance protein At4g27220	XP_022732777.1|NBS	53.99	7	P:GO:0009626; P:GO:0042742; F:GO:0000166; F:GO:0038023; F:GO:0042802; C:GO:0005739; C:GO:0005886	P:plant-type hypersensitive response; P:defense response to bacterium; F:nucleotide binding; F:signaling receptor activity; F:identical protein binding; C:mitochondrion; C:plasma membrane			PR00364 (PRINTS); IPR042197 (G3DSA:1.10.8.GENE3D); IPR027417 (G3DSA:3.40.50.GENE3D); IPR002182 (PFAM); IPR044974 (PANTHER); PTHR23155:SF896 (PANTHER); cd00009 (CDD); IPR027417 (SUPERFAMILY)	P:GO:0006952; F:GO:0043531	P:defense response; F:ADP binding
1.52794E-13	true	[INTERPRO, BLASTED, MAPPED, ANNOTATED]	124	20	RecName: Full=Probable disease resistance protein At1g61300	XP_022735576.1|NBS	65.24	11	P:GO:0009626; P:GO:0010942; P:GO:0016045; P:GO:0042742; F:GO:0032559; F:GO:0038023; F:GO:0042802; F:GO:0043168; C:GO:0005739; C:GO:0005829; C:GO:0005886	P:plant-type hypersensitive response; P:positive regulation of cell death; P:detection of bacterium; P:defense response to bacterium; F:adenyl ribonucleotide binding; F:signaling receptor activity; F:identical protein binding; F:anion binding; C:mitochondrion; C:cytosol; C:plasma membrane			IPR027417 (G3DSA:3.40.50.GENE3D); IPR002182 (PFAM); PTHR23155:SF1032 (PANTHER); IPR044974 (PANTHER); IPR027417 (SUPERFAMILY)	P:GO:0006952; F:GO:0043531	P:defense response; F:ADP binding
2.28153E-52	true	[INTERPRO, BLASTED, MAPPED, ANNOTATED]	267	20	RecName: Full=Putative disease resistance protein RGA4; AltName: Full=RGA4-blb	XP_022719676.1|NBS	48.36	3	P:GO:0098542; F:GO:0005515; C:GO:0016020	P:defense response to other organism; F:protein binding; C:membrane			PR00364 (PRINTS); IPR042197 (G3DSA:1.10.8.GENE3D); IPR002182 (PFAM); IPR027417 (G3DSA:3.40.50.GENE3D); PTHR23155:SF1132 (PANTHER); IPR044974 (PANTHER); IPR027417 (SUPERFAMILY)	P:GO:0006952; F:GO:0043531	P:defense response; F:ADP binding
4.89928E-117	true	[INTERPRO, BLASTED, MAPPED, ANNOTATED]	510	20	RecName: Full=Putative disease resistance RPP13-like protein 1	XP_022745614.1|NBS	51.46	9	P:GO:0009416; P:GO:0009620; P:GO:0010033; P:GO:0042742; P:GO:0050776; P:GO:0051716; F:GO:0005515; C:GO:0005886; C:GO:0043231	P:response to light stimulus; P:response to fungus; P:response to organic substance; P:defense response to bacterium; P:regulation of immune response; P:cellular response to stimulus; F:protein binding; C:plasma membrane; C:intracellular membrane-bounded organelle			PR00364 (PRINTS); IPR041118 (PFAM); IPR036388 (G3DSA:1.10.10.GENE3D); IPR042197 (G3DSA:1.10.8.GENE3D); IPR027417 (G3DSA:3.40.50.GENE3D); IPR002182 (PFAM); G3DSA:1.20.5.4130 (GENE3D); PTHR23155:SF1138 (PANTHER); IPR044974 (PANTHER); cd00009 (CDD); IPR027417 (SUPERFAMILY)	P:GO:0006952; F:GO:0043531	P:defense response; F:ADP binding
2.611E-6	true	[INTERPRO, BLASTED, MAPPED]	487	5	RecName: Full=Late blight resistance protein R1-A; Short=Protein R1	XP_022714847.1|NBS	41.66	7	P:GO:0006952; P:GO:0009626; F:GO:0000166; F:GO:0005524; F:GO:0043531; C:GO:0005737; C:GO:0016020	P:defense response; P:plant-type hypersensitive response; F:nucleotide binding; F:ATP binding; F:ADP binding; C:cytoplasm; C:membrane			PR00364 (PRINTS); IPR002182 (PFAM); IPR027417 (G3DSA:3.40.50.GENE3D); IPR042197 (G3DSA:1.10.8.GENE3D); PTHR19851:SF7 (PANTHER); PTHR19851 (PANTHER); IPR027417 (SUPERFAMILY)	F:GO:0043531	F:ADP binding
1.14031E-48	true	[INTERPRO, BLASTED, MAPPED, ANNOTATED]	210	20	RecName: Full=Putative disease resistance protein RGA3; AltName: Full=Blight resistance protein B149; AltName: Full=RGA1-blb	XP_022721416.1|NBS	55.42	12	P:GO:0009416; P:GO:0009751; P:GO:0050776; P:GO:0050829; P:GO:0050832; P:GO:0051716; F:GO:0000166; F:GO:0004016; F:GO:0043621; C:GO:0005634; C:GO:0005886; C:GO:0009506	P:response to light stimulus; P:response to salicylic acid; P:regulation of immune response; P:defense response to Gram-negative bacterium; P:defense response to fungus; P:cellular response to stimulus; F:nucleotide binding; F:adenylate cyclase activity; F:protein self-association; C:nucleus; C:plasma membrane; C:plasmodesma	EC:4.6.1.1	Adenylate cyclase	PR00364 (PRINTS); IPR027417 (G3DSA:3.40.50.GENE3D); IPR002182 (PFAM); IPR042197 (G3DSA:1.10.8.GENE3D); IPR044974 (PANTHER); PTHR23155:SF1055 (PANTHER); IPR027417 (SUPERFAMILY)	P:GO:0006952; F:GO:0043531	P:defense response; F:ADP binding
4.79257E-20	true	[INTERPRO, BLASTED, MAPPED, ANNOTATED]	142	20	RecName: Full=Disease resistance protein RRS1; AltName: Full=Disease resistance protein RCH2; AltName: Full=Probable WRKY transcription factor 52; AltName: Full=Resistance to Colletotrichum higginsianum 2 protein; AltName: Full=Resistance to Ralstonia solanacearum 1 protein	XP_022737591.1|NBS	56.99	19	P:GO:0002239; P:GO:0002758; P:GO:0010033; P:GO:0019677; P:GO:0034052; P:GO:0042742; P:GO:0050832; P:GO:1901700; F:GO:0000166; F:GO:0003953; F:GO:0042803; F:GO:0050135; F:GO:0140376; C:GO:0000139; C:GO:0005634; C:GO:0005774; C:GO:0005789; C:GO:0005886; C:GO:0048046	P:response to oomycetes; P:innate immune response-activating signal transduction; P:response to organic substance; P:NAD catabolic process; P:positive regulation of plant-type hypersensitive response; P:defense response to bacterium; P:defense response to fungus; P:response to oxygen-containing compound; F:nucleotide binding; F:NAD+ nucleosidase activity; F:protein homodimerization activity; F:NA…	EC:3.2.2.6	ADP-ribosyl cyclase/cyclic ADP-ribose hydrolase	IPR002182 (PFAM); IPR042197 (G3DSA:1.10.8.GENE3D); IPR044974 (PANTHER); PTHR11017:SF406 (PANTHER); IPR027417 (SUPERFAMILY)	P:GO:0006952; F:GO:0043531	P:defense response; F:ADP binding
1.52794E-42	true	[INTERPRO, BLASTED, MAPPED, ANNOTATED]	273	20	RecName: Full=Probable disease resistance protein At4g27220	XP_022732779.1|NBS	53.99	7	P:GO:0009626; P:GO:0042742; F:GO:0000166; F:GO:0038023; F:GO:0042802; C:GO:0005739; C:GO:0005886	P:plant-type hypersensitive response; P:defense response to bacterium; F:nucleotide binding; F:signaling receptor activity; F:identical protein binding; C:mitochondrion; C:plasma membrane			PR00364 (PRINTS); IPR042197 (G3DSA:1.10.8.GENE3D); IPR027417 (G3DSA:3.40.50.GENE3D); IPR002182 (PFAM); IPR044974 (PANTHER); PTHR23155:SF896 (PANTHER); cd00009 (CDD); IPR027417 (SUPERFAMILY)	P:GO:0006952; F:GO:0043531	P:defense response; F:ADP binding
4.89928E-117	true	[INTERPRO, BLASTED, MAPPED, ANNOTATED]	510	20	RecName: Full=Putative disease resistance RPP13-like protein 1	XP_022745613.1|NBS	51.46	9	P:GO:0009416; P:GO:0009620; P:GO:0010033; P:GO:0042742; P:GO:0050776; P:GO:0051716; F:GO:0005515; C:GO:0005886; C:GO:0043231	P:response to light stimulus; P:response to fungus; P:response to organic substance; P:defense response to bacterium; P:regulation of immune response; P:cellular response to stimulus; F:protein binding; C:plasma membrane; C:intracellular membrane-bounded organelle			PR00364 (PRINTS); IPR041118 (PFAM); IPR036388 (G3DSA:1.10.10.GENE3D); IPR042197 (G3DSA:1.10.8.GENE3D); IPR027417 (G3DSA:3.40.50.GENE3D); IPR002182 (PFAM); G3DSA:1.20.5.4130 (GENE3D); PTHR23155:SF1138 (PANTHER); IPR044974 (PANTHER); cd00009 (CDD); IPR027417 (SUPERFAMILY)	P:GO:0006952; F:GO:0043531	P:defense response; F:ADP binding
3.5419E-113	true	[INTERPRO, BLASTED, MAPPED, ANNOTATED]	432	20	RecName: Full=Putative disease resistance RPP13-like protein 1	XP_022748034.1|NBS	49.37	7	P:GO:0009416; P:GO:0042742; P:GO:0050776; P:GO:0051716; F:GO:0005515; C:GO:0005886; C:GO:0043231	P:response to light stimulus; P:defense response to bacterium; P:regulation of immune response; P:cellular response to stimulus; F:protein binding; C:plasma membrane; C:intracellular membrane-bounded organelle			PR00364 (PRINTS); IPR041118 (PFAM); IPR027417 (G3DSA:3.40.50.GENE3D); G3DSA:1.20.5.4130 (GENE3D); IPR036388 (G3DSA:1.10.10.GENE3D); IPR042197 (G3DSA:1.10.8.GENE3D); IPR002182 (PFAM); PTHR23155:SF1055 (PANTHER); IPR044974 (PANTHER); IPR027417 (SUPERFAMILY)	P:GO:0006952; F:GO:0043531	P:defense response; F:ADP binding
1.07288E-50	true	[INTERPRO, BLASTED, MAPPED, ANNOTATED]	446	20	RecName: Full=Putative disease resistance protein RGA1; AltName: Full=RGA3-blb	XP_022718171.1|NBS	45.51	3	P:GO:0098542; F:GO:0005488; C:GO:0005622	P:defense response to other organism; F:binding; C:intracellular anatomical structure			IPR036388 (G3DSA:1.10.10.GENE3D); IPR002182 (PFAM); IPR042197 (G3DSA:1.10.8.GENE3D); IPR027417 (G3DSA:3.40.50.GENE3D); IPR044974 (PANTHER); PTHR23155:SF1132 (PANTHER); IPR044974 (PANTHER); IPR027417 (SUPERFAMILY)	P:GO:0006952; F:GO:0043531	P:defense response; F:ADP binding
1.79191E-30	true	[INTERPRO, BLASTED, MAPPED, ANNOTATED]	280	20	RecName: Full=Probable disease resistance protein At1g61190	XP_022719741.1|NBS	52.08	7	P:GO:0008219; P:GO:0009617; P:GO:0098542; F:GO:0000166; F:GO:0005515; C:GO:0005829; C:GO:0016020	P:cell death; P:response to bacterium; P:defense response to other organism; F:nucleotide binding; F:protein binding; C:cytosol; C:membrane			PR00364 (PRINTS); IPR003593 (SMART); IPR027417 (G3DSA:3.40.50.GENE3D); IPR042197 (G3DSA:1.10.8.GENE3D); IPR002182 (PFAM); PTHR33463:SF50 (PANTHER); PTHR33463 (PANTHER); cd00009 (CDD); IPR027417 (SUPERFAMILY)	F:GO:0043531	F:ADP binding
2.00881E-24	true	[INTERPRO, BLASTED, MAPPED, ANNOTATED]	392	7	RecName: Full=Putative disease resistance protein RGA3; AltName: Full=Blight resistance protein B149; AltName: Full=RGA1-blb	XP_022743789.1|NBS	46.66	1	F:GO:0005488	F:binding			IPR027417 (G3DSA:3.40.50.GENE3D); IPR027417 (G3DSA:3.40.50.GENE3D); IPR002182 (PFAM); IPR044974 (PANTHER); PTHR23155:SF1055 (PANTHER); IPR027417 (SUPERFAMILY)	P:GO:0006952; F:GO:0043531	P:defense response; F:ADP binding
2.33765E-27	true	[INTERPRO, BLASTED, MAPPED, ANNOTATED]	295	20	RecName: Full=Disease resistance protein RRS1; AltName: Full=Disease resistance protein RCH2; AltName: Full=Disease resistance protein SLH1; AltName: Full=Probable WRKY transcription factor 52; AltName: Full=Protein RPS4-homolog; AltName: Full=Protein SENSITIVE TO LOW HUMIDITY 1; AltName: Full=Resistance to Colletotrichum higginsianum 2 protein; AltName: Full=Resistance to Ralstonia solanacearum …	XP_022743847.1|NBS	53.01	15	P:GO:0002239; P:GO:0002758; P:GO:0010193; P:GO:0019677; P:GO:0034052; P:GO:0050832; F:GO:0000166; F:GO:0003953; F:GO:0042802; F:GO:0050135; F:GO:0140376; C:GO:0000139; C:GO:0005739; C:GO:0005789; C:GO:0005886	P:response to oomycetes; P:innate immune response-activating signal transduction; P:response to ozone; P:NAD catabolic process; P:positive regulation of plant-type hypersensitive response; P:defense response to fungus; F:nucleotide binding; F:NAD+ nucleosidase activity; F:identical protein binding; F:NAD(P)+ nucleosidase activity; F:innate immune receptor activity; C:Golgi membrane; C:mitochondri…	EC:3.2.2.6	ADP-ribosyl cyclase/cyclic ADP-ribose hydrolase	PR00364 (PRINTS); IPR027417 (G3DSA:3.40.50.GENE3D); IPR002182 (PFAM); IPR044974 (PANTHER); IPR044974 (PANTHER); PTHR11017:SF406 (PANTHER); PTHR11017:SF406 (PANTHER); IPR027417 (SUPERFAMILY)	P:GO:0006952; F:GO:0043531	P:defense response; F:ADP binding
4.22876E-39	true	[INTERPRO, BLASTED, MAPPED, ANNOTATED]	271	20	RecName: Full=Putative disease resistance protein RGA1; AltName: Full=RGA3-blb	XP_022718943.1|NBS	51.01	9	P:GO:0009416; P:GO:0009620; P:GO:0009751; P:GO:0042742; P:GO:0050776; P:GO:0051716; F:GO:0005515; C:GO:0016020; C:GO:0043231	P:response to light stimulus; P:response to fungus; P:response to salicylic acid; P:defense response to bacterium; P:regulation of immune response; P:cellular response to stimulus; F:protein binding; C:membrane; C:intracellular membrane-bounded organelle			G3DSA:1.20.5.4130 (GENE3D); IPR002182 (PFAM); IPR027417 (G3DSA:3.40.50.GENE3D); IPR041118 (PFAM); PTHR23155:SF892 (PANTHER); IPR044974 (PANTHER); IPR038005 (CDD); IPR027417 (SUPERFAMILY)	P:GO:0006952; F:GO:0043531	P:defense response; F:ADP binding
2.34333E-103	true	[INTERPRO, BLASTED, MAPPED, ANNOTATED]	495	20	RecName: Full=Putative disease resistance protein RGA3; AltName: Full=Blight resistance protein B149; AltName: Full=RGA1-blb	XP_022722341.1|NBS	52.7	3	P:GO:0042742; F:GO:0005515; C:GO:0005886	P:defense response to bacterium; F:protein binding; C:plasma membrane			PR00364 (PRINTS); IPR041118 (PFAM); IPR027417 (G3DSA:3.40.50.GENE3D); IPR042197 (G3DSA:1.10.8.GENE3D); G3DSA:1.20.5.4130 (GENE3D); IPR002182 (PFAM); IPR036388 (G3DSA:1.10.10.GENE3D); IPR044974 (PANTHER); PTHR23155:SF1132 (PANTHER); IPR027417 (SUPERFAMILY)	P:GO:0006952; F:GO:0043531	P:defense response; F:ADP binding
1.52794E-42	true	[INTERPRO, BLASTED, MAPPED, ANNOTATED]	273	20	RecName: Full=Probable disease resistance protein At4g27220	XP_022732778.1|NBS	53.99	7	P:GO:0009626; P:GO:0042742; F:GO:0000166; F:GO:0038023; F:GO:0042802; C:GO:0005739; C:GO:0005886	P:plant-type hypersensitive response; P:defense response to bacterium; F:nucleotide binding; F:signaling receptor activity; F:identical protein binding; C:mitochondrion; C:plasma membrane			PR00364 (PRINTS); IPR042197 (G3DSA:1.10.8.GENE3D); IPR027417 (G3DSA:3.40.50.GENE3D); IPR002182 (PFAM); IPR044974 (PANTHER); PTHR23155:SF896 (PANTHER); cd00009 (CDD); IPR027417 (SUPERFAMILY)	P:GO:0006952; F:GO:0043531	P:defense response; F:ADP binding
[truncated: 2,103 more rows]
