# Supplementary material for: Identification and characterization of genome-wide resistance gene analogs (RGAs) of durian (Durio zibethinus L.)
Source: J Genet Eng Biotechnol. 2022 Feb 14;20:29. doi: 10.1186/s43141-022-00313-8 (PMC8844316; doi:10.1186/s43141-022-00313-8)
Supplement: Supplementary file 4 — Additional file 4. Bayesian Information Criterion (BIC) scores for the selection of best substitution model for phylogenetic tree construction. [file 43141_2022_313_MOESM4_ESM.txt]

IQ-TREE 1.6.12 built Aug 15 2019


REFERENCES
----------

To cite ModelFinder please use: 

Subha Kalyaanamoorthy, Bui Quang Minh, Thomas KF Wong, Arndt von Haeseler,
and Lars S Jermiin (2017) ModelFinder: Fast model selection for
accurate phylogenetic estimates. Nature Methods, 14:587–589.
https://doi.org/10.1038/nmeth.4285

ModelFinder
-----------

Best-fit model according to BIC: JTT+F+G4

List of models sorted by BIC scores: 

Model             LogL          AIC      w-AIC      AICc     w-AICc       BIC      w-BIC
JTT+F+G4        -1838343.6900 3685909.3800 + 0.6622 3698166.4013 + 0.9939 3718174.3667 + 0.9848
JTT+F+I+G4      -1838343.3630 3685910.7260 + 0.3378 3698176.5986 - 0.0061 3718182.7101 - 0.0152
JTTDCMut+F+G4   -1838737.4130 3686696.8260 - 0.0000 3698953.8473 - 0.0000 3718961.8127 - 0.0000
JTTDCMut+F+I+G4 -1838737.0990 3686698.1980 - 0.0000 3698964.0706 - 0.0000 3718970.1821 - 0.0000
VT+F+G4         -1839955.7770 3689133.5540 - 0.0000 3701390.5753 - 0.0000 3721398.5407 - 0.0000
VT+F+I+G4       -1839955.6470 3689135.2940 - 0.0000 3701401.1666 - 0.0000 3721407.2781 - 0.0000
VT+G4           -1840925.1330 3691034.2660 - 0.0000 3703124.2952 - 0.0000 3723166.3022 - 0.0000
VT+I+G4         -1840924.2840 3691034.5680 - 0.0000 3703133.3306 - 0.0000 3723173.6016 - 0.0000
JTT+G4          -1842146.6520 3693477.3040 - 0.0000 3705567.3332 - 0.0000 3725609.3402 - 0.0000
JTT+I+G4        -1842146.0430 3693478.0860 - 0.0000 3705576.8486 - 0.0000 3725617.1196 - 0.0000
JTTDCMut+G4     -1842715.8010 3694615.6020 - 0.0000 3706705.6312 - 0.0000 3726747.6382 - 0.0000
JTTDCMut+I+G4   -1842715.1400 3694616.2800 - 0.0000 3706715.0426 - 0.0000 3726755.3136 - 0.0000
WAG+F+G4        -1842882.7120 3694987.4240 - 0.0000 3707244.4453 - 0.0000 3727252.4107 - 0.0000
WAG+F+I+G4      -1842882.5920 3694989.1840 - 0.0000 3707255.0566 - 0.0000 3727261.1681 - 0.0000
WAG+G4          -1848400.1330 3705984.2660 - 0.0000 3718074.2952 - 0.0000 3738116.3022 - 0.0000
WAG+I+G4        -1848399.9780 3705985.9560 - 0.0000 3718084.7186 - 0.0000 3738124.9896 - 0.0000
cpREV+F+G4      -1850093.3010 3709408.6020 - 0.0000 3721665.6233 - 0.0000 3741673.5887 - 0.0000
cpREV+F+I+G4    -1850093.2240 3709410.4480 - 0.0000 3721676.3206 - 0.0000 3741682.4321 - 0.0000
PMB+F+G4        -1851339.0930 3711900.1860 - 0.0000 3724157.2073 - 0.0000 3744165.1727 - 0.0000
PMB+F+I+G4      -1851338.9930 3711901.9860 - 0.0000 3724167.8586 - 0.0000 3744173.9701 - 0.0000
PMB+G4          -1852448.4900 3714080.9800 - 0.0000 3726171.0092 - 0.0000 3746213.0162 - 0.0000
PMB+I+G4        -1852448.1420 3714082.2840 - 0.0000 3726181.0466 - 0.0000 3746221.3176 - 0.0000
cpREV+G4        -1852670.3570 3714524.7140 - 0.0000 3726614.7432 - 0.0000 3746656.7502 - 0.0000
cpREV+I+G4      -1852670.2090 3714526.4180 - 0.0000 3726625.1806 - 0.0000 3746665.4516 - 0.0000
Blosum62+F+G4   -1854370.3460 3717962.6920 - 0.0000 3730219.7133 - 0.0000 3750227.6787 - 0.0000
Blosum62+F+I+G4 -1854370.2370 3717964.4740 - 0.0000 3730230.3466 - 0.0000 3750236.4581 - 0.0000
Blosum62+G4     -1857257.3570 3723698.7140 - 0.0000 3735788.7432 - 0.0000 3755830.7502 - 0.0000
Blosum62+I+G4   -1857256.6440 3723699.2880 - 0.0000 3735798.0506 - 0.0000 3755838.3216 - 0.0000
VT+F            -1860048.0270 3729316.0540 - 0.0000 3741564.2303 - 0.0000 3761574.0433 - 0.0000
VT+F+I          -1860047.8960 3729317.7920 - 0.0000 3741574.8133 - 0.0000 3761582.7787 - 0.0000
JTT+F           -1860681.6220 3730583.2440 - 0.0000 3742831.4203 - 0.0000 3762841.2333 - 0.0000
JTT+F+I         -1860681.4750 3730584.9500 - 0.0000 3742841.9713 - 0.0000 3762849.9367 - 0.0000
LG+F+G4         -1860692.5960 3730607.1920 - 0.0000 3742864.2133 - 0.0000 3762872.1787 - 0.0000
LG+F+I+G4       -1860692.4740 3730608.9480 - 0.0000 3742874.8206 - 0.0000 3762880.9321 - 0.0000
VT              -1861145.9900 3731473.9800 - 0.0000 3743555.2820 - 0.0000 3763599.0188 - 0.0000
VT+I            -1861145.8440 3731475.6880 - 0.0000 3743565.7172 - 0.0000 3763607.7242 - 0.0000
JTTDCMut+F      -1861070.9880 3731361.9760 - 0.0000 3743610.1523 - 0.0000 3763619.9653 - 0.0000
JTTDCMut+F+I    -1861070.8180 3731363.6360 - 0.0000 3743620.6573 - 0.0000 3763628.6227 - 0.0000
LG+G4           -1862186.1760 3733556.3520 - 0.0000 3745646.3812 - 0.0000 3765688.3882 - 0.0000
LG+I+G4         -1862185.9810 3733557.9620 - 0.0000 3745656.7246 - 0.0000 3765696.9956 - 0.0000
FLU+F+G4        -1862422.2720 3734066.5440 - 0.0000 3746323.5653 - 0.0000 3766331.5307 - 0.0000
FLU+F+I+G4      -1862422.1320 3734068.2640 - 0.0000 3746334.1366 - 0.0000 3766340.2481 - 0.0000
HIVb+F+G4       -1863303.6370 3735829.2740 - 0.0000 3748086.2953 - 0.0000 3768094.2607 - 0.0000
HIVb+F+I+G4     -1863303.4370 3735830.8740 - 0.0000 3748096.7466 - 0.0000 3768102.8581 - 0.0000
WAG+F           -1864163.0340 3737546.0680 - 0.0000 3749794.2443 - 0.0000 3769804.0573 - 0.0000
WAG+F+I         -1864162.8940 3737547.7880 - 0.0000 3749804.8093 - 0.0000 3769812.7747 - 0.0000
JTT             -1864599.2190 3738380.4380 - 0.0000 3750461.7400 - 0.0000 3770505.4768 - 0.0000
JTT+I           -1864599.0720 3738382.1440 - 0.0000 3750472.1732 - 0.0000 3770514.1802 - 0.0000
JTTDCMut        -1865111.4850 3739404.9700 - 0.0000 3751486.2720 - 0.0000 3771530.0088 - 0.0000
JTTDCMut+I      -1865111.3490 3739406.6980 - 0.0000 3751496.7272 - 0.0000 3771538.7342 - 0.0000
mtInv+F+G4      -1865313.2750 3739848.5500 - 0.0000 3752105.5713 - 0.0000 3772113.5367 - 0.0000
mtInv+F+I+G4    -1865312.9290 3739849.8580 - 0.0000 3752115.7306 - 0.0000 3772121.8421 - 0.0000
DCMut+F+G4      -1865418.0510 3740058.1020 - 0.0000 3752315.1233 - 0.0000 3772323.0887 - 0.0000
DCMut+F+I+G4    -1865417.9020 3740059.8040 - 0.0000 3752325.6766 - 0.0000 3772331.7881 - 0.0000
Dayhoff+F+G4    -1865574.0740 3740370.1480 - 0.0000 3752627.1693 - 0.0000 3772635.1347 - 0.0000
Dayhoff+F+I+G4  -1865573.8480 3740371.6960 - 0.0000 3752637.5686 - 0.0000 3772643.6801 - 0.0000
HIVb+G4         -1868941.6450 3747067.2900 - 0.0000 3759157.3192 - 0.0000 3779199.3262 - 0.0000
HIVb+I+G4       -1868941.2120 3747068.4240 - 0.0000 3759167.1866 - 0.0000 3779207.4576 - 0.0000
WAG             -1869264.9300 3747711.8600 - 0.0000 3759793.1620 - 0.0000 3779836.8988 - 0.0000
WAG+I           -1869264.7900 3747713.5800 - 0.0000 3759803.6092 - 0.0000 3779845.6162 - 0.0000
rtREV+F+G4      -1870074.9570 3749371.9140 - 0.0000 3761628.9353 - 0.0000 3781636.9007 - 0.0000
rtREV+F+I+G4    -1870074.7090 3749373.4180 - 0.0000 3761639.2906 - 0.0000 3781645.4021 - 0.0000
mtMet+F+G4      -1870851.6730 3750925.3460 - 0.0000 3763182.3673 - 0.0000 3783190.3327 - 0.0000
mtMet+F+I+G4    -1870851.4430 3750926.8860 - 0.0000 3763192.7586 - 0.0000 3783198.8701 - 0.0000
FLU+G4          -1871281.9910 3751747.9820 - 0.0000 3763838.0112 - 0.0000 3783880.0182 - 0.0000
FLU+I+G4        -1871281.8720 3751749.7440 - 0.0000 3763848.5066 - 0.0000 3783888.7776 - 0.0000
PMB+F           -1871469.8010 3752159.6020 - 0.0000 3764407.7783 - 0.0000 3784417.5913 - 0.0000
PMB+F+I         -1871469.6440 3752161.2880 - 0.0000 3764418.3093 - 0.0000 3784426.2747 - 0.0000
cpREV+F         -1871716.1690 3752652.3380 - 0.0000 3764900.5143 - 0.0000 3784910.3273 - 0.0000
cpREV+F+I       -1871716.0300 3752654.0600 - 0.0000 3764911.0813 - 0.0000 3784919.0467 - 0.0000
PMB             -1872465.0960 3754112.1920 - 0.0000 3766193.4940 - 0.0000 3786237.2308 - 0.0000
PMB+I           -1872464.9620 3754113.9240 - 0.0000 3766203.9532 - 0.0000 3786245.9602 - 0.0000
cpREV           -1873851.7780 3756885.5560 - 0.0000 3768966.8580 - 0.0000 3789010.5948 - 0.0000
cpREV+I         -1873851.6340 3756887.2680 - 0.0000 3768977.2972 - 0.0000 3789019.3042 - 0.0000
Blosum62+F      -1874519.3360 3758258.6720 - 0.0000 3770506.8483 - 0.0000 3790516.6613 - 0.0000
Blosum62+F+I    -1874519.2220 3758260.4440 - 0.0000 3770517.4653 - 0.0000 3790525.4307 - 0.0000
Blosum62        -1877430.9170 3764043.8340 - 0.0000 3776125.1360 - 0.0000 3796168.8728 - 0.0000
Blosum62+I      -1877430.7420 3764045.4840 - 0.0000 3776135.5132 - 0.0000 3796177.5202 - 0.0000
HIVw+F+G4       -1879412.2020 3768046.4040 - 0.0000 3780303.4253 - 0.0000 3800311.3907 - 0.0000
HIVw+F+I+G4     -1879412.0480 3768048.0960 - 0.0000 3780313.9686 - 0.0000 3800320.0801 - 0.0000
DCMut+G4        -1880153.3380 3769490.6760 - 0.0000 3781580.7052 - 0.0000 3801622.7122 - 0.0000
DCMut+I+G4      -1880153.2420 3769492.4840 - 0.0000 3781591.2466 - 0.0000 3801631.5176 - 0.0000
Dayhoff+I+G4    -1880325.1930 3769836.3860 - 0.0000 3781935.1486 - 0.0000 3801975.4196 - 0.0000
Dayhoff+G4      -1880330.1190 3769844.2380 - 0.0000 3781934.2672 - 0.0000 3801976.2742 - 0.0000
mtREV+F+G4      -1881822.3280 3772866.6560 - 0.0000 3785123.6773 - 0.0000 3805131.6427 - 0.0000
mtREV+F+I+G4    -1881822.1660 3772868.3320 - 0.0000 3785134.2046 - 0.0000 3805140.3161 - 0.0000
rtREV+G4        -1882121.2670 3773426.5340 - 0.0000 3785516.5632 - 0.0000 3805558.5702 - 0.0000
rtREV+I+G4      -1882120.9030 3773427.8060 - 0.0000 3785526.5686 - 0.0000 3805566.8396 - 0.0000
LG+F            -1885584.3140 3780388.6280 - 0.0000 3792636.8043 - 0.0000 3812646.6173 - 0.0000
LG+F+I          -1885584.1560 3780390.3120 - 0.0000 3792647.3333 - 0.0000 3812655.2987 - 0.0000
LG              -1886695.1590 3782572.3180 - 0.0000 3794653.6200 - 0.0000 3814697.3568 - 0.0000
LG+I            -1886695.0510 3782574.1020 - 0.0000 3794664.1312 - 0.0000 3814706.1382 - 0.0000
mtVer+F+G4      -1887869.6120 3784961.2240 - 0.0000 3797218.2453 - 0.0000 3817226.2107 - 0.0000
mtVer+F+I+G4    -1887869.4190 3784962.8380 - 0.0000 3797228.7106 - 0.0000 3817234.8221 - 0.0000
DCMut+F         -1888376.9820 3785973.9640 - 0.0000 3798222.1403 - 0.0000 3818231.9533 - 0.0000
DCMut+F+I       -1888376.8430 3785975.6860 - 0.0000 3798232.7073 - 0.0000 3818240.6727 - 0.0000
Dayhoff+F       -1888584.1070 3786388.2140 - 0.0000 3798636.3903 - 0.0000 3818646.2033 - 0.0000
Dayhoff+F+I     -1888584.0030 3786390.0060 - 0.0000 3798647.0273 - 0.0000 3818654.9927 - 0.0000
mtInv+F         -1890045.4670 3789310.9340 - 0.0000 3801559.1103 - 0.0000 3821568.9233 - 0.0000
mtInv+F+I       -1890045.2940 3789312.5880 - 0.0000 3801569.6093 - 0.0000 3821577.5747 - 0.0000
FLU+F           -1890982.9110 3791185.8220 - 0.0000 3803433.9983 - 0.0000 3823443.8113 - 0.0000
FLU+F+I         -1890982.7670 3791187.5340 - 0.0000 3803444.5553 - 0.0000 3823452.5207 - 0.0000
HIVb+F          -1891001.2600 3791222.5200 - 0.0000 3803470.6963 - 0.0000 3823480.5093 - 0.0000
HIVb+F+I        -1891001.1410 3791224.2820 - 0.0000 3803481.3033 - 0.0000 3823489.2687 - 0.0000
rtREV+F         -1894210.3470 3797640.6940 - 0.0000 3809888.8703 - 0.0000 3829898.6833 - 0.0000
rtREV+F+I       -1894210.1960 3797642.3920 - 0.0000 3809899.4133 - 0.0000 3829907.3787 - 0.0000
HIVb            -1894996.6330 3799175.2660 - 0.0000 3811256.5680 - 0.0000 3831300.3048 - 0.0000
HIVb+I          -1894996.4920 3799176.9840 - 0.0000 3811267.0132 - 0.0000 3831309.0202 - 0.0000
mtMet+F         -1897676.1250 3804572.2500 - 0.0000 3816820.4263 - 0.0000 3836830.2393 - 0.0000
mtMet+F+I       -1897675.9570 3804573.9140 - 0.0000 3816830.9353 - 0.0000 3836838.9007 - 0.0000
FLU             -1899968.5810 3809119.1620 - 0.0000 3821200.4640 - 0.0000 3841244.2008 - 0.0000
FLU+I           -1899968.4190 3809120.8380 - 0.0000 3821210.8672 - 0.0000 3841252.8742 - 0.0000
mtZOA+F+G4      -1901099.4550 3811420.9100 - 0.0000 3823677.9313 - 0.0000 3843685.8967 - 0.0000
mtZOA+F+I+G4    -1901099.3680 3811422.7360 - 0.0000 3823688.6086 - 0.0000 3843694.7201 - 0.0000
DCMut           -1902994.4250 3815170.8500 - 0.0000 3827252.1520 - 0.0000 3847295.8888 - 0.0000
DCMut+I         -1902994.2920 3815172.5840 - 0.0000 3827262.6132 - 0.0000 3847304.6202 - 0.0000
Dayhoff         -1903228.9030 3815639.8060 - 0.0000 3827721.1080 - 0.0000 3847764.8448 - 0.0000
Dayhoff+I       -1903228.3040 3815640.6080 - 0.0000 3827730.6372 - 0.0000 3847772.6442 - 0.0000
rtREV           -1904861.3090 3818904.6180 - 0.0000 3830985.9200 - 0.0000 3851029.6568 - 0.0000
rtREV+I         -1904861.1330 3818906.2660 - 0.0000 3830996.2952 - 0.0000 3851038.3022 - 0.0000
HIVw+F          -1906727.0940 3822674.1880 - 0.0000 3834922.3643 - 0.0000 3854932.1773 - 0.0000
HIVw+F+I        -1906726.9560 3822675.9120 - 0.0000 3834932.9333 - 0.0000 3854940.8987 - 0.0000
mtREV+F         -1907412.1460 3824044.2920 - 0.0000 3836292.4683 - 0.0000 3856302.2813 - 0.0000
mtREV+F+I       -1907411.9950 3824045.9900 - 0.0000 3836303.0113 - 0.0000 3856310.9767 - 0.0000
HIVw+G4         -1910137.4070 3829458.8140 - 0.0000 3841548.8432 - 0.0000 3861590.8502 - 0.0000
HIVw+I+G4       -1910137.1860 3829460.3720 - 0.0000 3841559.1346 - 0.0000 3861599.4056 - 0.0000
mtVer+F         -1917563.7340 3844347.4680 - 0.0000 3856595.6443 - 0.0000 3876605.4573 - 0.0000
mtVer+F+I       -1917563.5760 3844349.1520 - 0.0000 3856606.1733 - 0.0000 3876614.1387 - 0.0000
mtMAM+F+G4      -1921497.7520 3852217.5040 - 0.0000 3864474.5253 - 0.0000 3884482.4907 - 0.0000
mtMAM+F+I+G4    -1921497.5620 3852219.1240 - 0.0000 3864484.9966 - 0.0000 3884491.1081 - 0.0000
mtMet+G4        -1928899.1930 3866982.3860 - 0.0000 3879072.4152 - 0.0000 3899114.4222 - 0.0000
mtMet+I+G4      -1928899.1780 3866984.3560 - 0.0000 3879083.1186 - 0.0000 3899123.3896 - 0.0000
mtZOA+F         -1930860.7500 3870941.5000 - 0.0000 3883189.6763 - 0.0000 3903199.4893 - 0.0000
mtZOA+F+I       -1930860.5960 3870943.1920 - 0.0000 3883200.2133 - 0.0000 3903208.1787 - 0.0000
mtInv+G4        -1936036.0100 3881256.0200 - 0.0000 3893346.0492 - 0.0000 3913388.0562 - 0.0000
mtInv+I+G4      -1936035.9780 3881257.9560 - 0.0000 3893356.7186 - 0.0000 3913396.9896 - 0.0000
mtART+F+G4      -1936953.2220 3883128.4440 - 0.0000 3895385.4653 - 0.0000 3915393.4307 - 0.0000
mtART+F+I+G4    -1936953.1600 3883130.3200 - 0.0000 3895396.1926 - 0.0000 3915402.3041 - 0.0000
HIVw            -1937719.7570 3884621.5140 - 0.0000 3896702.8160 - 0.0000 3916746.5528 - 0.0000
HIVw+I          -1937719.5870 3884623.1740 - 0.0000 3896713.2032 - 0.0000 3916755.2102 - 0.0000
mtREV+G4        -1944318.4090 3897820.8180 - 0.0000 3909910.8472 - 0.0000 3929952.8542 - 0.0000
mtREV+I+G4      -1944318.4430 3897822.8860 - 0.0000 3909921.6486 - 0.0000 3929961.9196 - 0.0000
mtVer+G4        -1948969.9700 3907123.9400 - 0.0000 3919213.9692 - 0.0000 3939255.9762 - 0.0000
mtVer+I+G4      -1948969.9300 3907125.8600 - 0.0000 3919224.6226 - 0.0000 3939264.8936 - 0.0000
mtZOA+G4        -1949153.2160 3907490.4320 - 0.0000 3919580.4612 - 0.0000 3939622.4682 - 0.0000
mtZOA+I+G4      -1949153.1860 3907492.3720 - 0.0000 3919591.1346 - 0.0000 3939631.4056 - 0.0000
mtMAM+F         -1955098.2960 3919416.5920 - 0.0000 3931664.7683 - 0.0000 3951674.5813 - 0.0000
mtMAM+F+I       -1955098.1450 3919418.2900 - 0.0000 3931675.3113 - 0.0000 3951683.2767 - 0.0000
mtMet           -1961240.3310 3931662.6620 - 0.0000 3943743.9640 - 0.0000 3963787.7008 - 0.0000
mtMet+I         -1961240.2520 3931664.5040 - 0.0000 3943754.5332 - 0.0000 3963796.5402 - 0.0000
mtInv           -1966284.8470 3941751.6940 - 0.0000 3953832.9960 - 0.0000 3973876.7328 - 0.0000
mtInv+I         -1966284.7620 3941753.5240 - 0.0000 3953843.5532 - 0.0000 3973885.5602 - 0.0000
mtART+F         -1970670.3060 3950560.6120 - 0.0000 3962808.7883 - 0.0000 3982818.6013 - 0.0000
mtART+F+I       -1970670.1530 3950562.3060 - 0.0000 3962819.3273 - 0.0000 3982827.2927 - 0.0000
mtREV           -1973824.7500 3956831.5000 - 0.0000 3968912.8020 - 0.0000 3988956.5388 - 0.0000
mtREV+I         -1973824.6430 3956833.2860 - 0.0000 3968923.3152 - 0.0000 3988965.3222 - 0.0000
mtVer           -1982906.7720 3974995.5440 - 0.0000 3987076.8460 - 0.0000 4007120.5828 - 0.0000
mtVer+I         -1982906.6740 3974997.3480 - 0.0000 3987087.3772 - 0.0000 4007129.3842 - 0.0000
mtZOA           -1984121.6330 3977425.2660 - 0.0000 3989506.5680 - 0.0000 4009550.3048 - 0.0000
mtZOA+I         -1984121.6000 3977427.2000 - 0.0000 3989517.2292 - 0.0000 4009559.2362 - 0.0000
mtMAM+G4        -1994542.4670 3998268.9340 - 0.0000 4010358.9632 - 0.0000 4030400.9702 - 0.0000
mtMAM+I+G4      -1994542.4700 3998270.9400 - 0.0000 4010369.7026 - 0.0000 4030409.9736 - 0.0000
mtART+G4        -2001291.0200 4011766.0400 - 0.0000 4023856.0692 - 0.0000 4043898.0762 - 0.0000
mtART+I+G4      -2001291.0260 4011768.0520 - 0.0000 4023866.8146 - 0.0000 4043907.0856 - 0.0000
mtMAM           -2035679.1890 4080540.3780 - 0.0000 4092621.6800 - 0.0000 4112665.4168 - 0.0000
mtMAM+I         -2035679.1260 4080542.2520 - 0.0000 4092632.2812 - 0.0000 4112674.2882 - 0.0000
mtART           -2041942.1760 4093066.3520 - 0.0000 4105147.6540 - 0.0000 4125191.3908 - 0.0000
mtART+I         -2041942.0990 4093068.1980 - 0.0000 4105158.2272 - 0.0000 4125200.2342 - 0.0000

AIC, w-AIC   : Akaike information criterion scores and weights.
AICc, w-AICc : Corrected AIC scores and weights.
BIC, w-BIC   : Bayesian information criterion scores and weights.

Plus signs denote the 95% confidence sets.
Minus signs denote significant exclusion.

SUBSTITUTION PROCESS
--------------------

Model of substitution: JTT+F+G4

State frequencies: (empirical counts from alignment)

  pi(A) = 0.0502
  pi(R) = 0.0475
  pi(N) = 0.0547
  pi(D) = 0.0490
  pi(C) = 0.0336
  pi(Q) = 0.0406
  pi(E) = 0.0568
  pi(G) = 0.0587
  pi(H) = 0.0336
  pi(I) = 0.0564
  pi(L) = 0.0949
  pi(K) = 0.0543
  pi(M) = 0.0331
  pi(F) = 0.0471
  pi(P) = 0.0472
  pi(S) = 0.0753
  pi(T) = 0.0472
  pi(W) = 0.0286
  pi(Y) = 0.0365
  pi(V) = 0.0547

Model of rate heterogeneity: Gamma with 4 categories
Gamma shape alpha: 2.6044

 Category  Relative_rate  Proportion
  1         0.3561         0.2500
  2         0.7070         0.2500
  3         1.0797         0.2500
  4         1.8572         0.2500
Relative rates are computed as MEAN of the portion of the Gamma distribution falling in the category.
